# Supplementary material for: Crystal structure and anti­mycobacterial evaluation of 2-(cyclo­hexyl­meth­yl)-7-nitro-5-(tri­fluoro­meth­yl)benzo[d]iso­thia­zol-3(2H)-one
Source: Acta Crystallogr E Crystallogr Commun. 2023 Nov 30;79(Pt 12):1194–8. doi: 10.1107/S2056989023010137 (PMC10833412; doi:10.1107/S2056989023010137)
Supplement: Supplementary file 1 [file e-79-01194-sup1.cif]

##############################################################################
#                                                                            #
# This CIF contains the data in a paper accepted for publication in          #
# Acta Crystallographica Section E. It conforms to the requirements of       #
# Notes for Authors for Acta Crystallographica Section E, and has been       #
# peer reviewed under the auspices of the IUCr Commission on Journals.       #
#                                                                            #
# Full details of the Crystallographic Information File format               #
# are given in the paper "The Crystallographic Information File (CIF):       #
# a New Standard Archive File for Crystallography" by S. R. Hall, F. H.      #
# Allen and I. D. Brown [Acta Cryst. (1991), A47, 655-685].                  #
#                                                                            #
# The current version of the core CIF dictionary is obtainable from          #
# ftp://ftp.iucr.org/pub/cif_core.dic.                                       #
#                                                                            #
# Software is freely available for graphical display of the structure(s)     #
# in this CIF. For information consult the CIF software page                 #
# http://www.iucr.org/resources/cif/software.                                #
#                                                                            #
# This file may be used for bona fide research purposes within the           #
# scientific community so long as proper attribution is given to the journal # 
# article from which it was obtained.                                        #
#                                                                            #
##############################################################################
data_global
_audit_creation_method     'SHELXL-2019/3 and form.cif (version 2.0)'
_journal_data_validation_number     ?
_journal_date_recd_electronic     2023-11-22
_journal_date_accepted     2023-11-22
_journal_name_full     'Acta Crystallographica, Section E'
_journal_year     2023
_journal_volume     79
_journal_issue      1
_journal_page_first     0
_journal_page_last     0
_journal_paper_category     GO
_journal_paper_doi     10.1107/S2056989023010137
_journal_coeditor_code     VM2292
_publ_contact_author_name     'R\"udiger W. Seidel'
_publ_contact_author_address
;
Institut f\"ur Pharmazie
Wolfgang-Langenbeck-Stra\&e 4
06120 Halle (Saale), Germany
;
_publ_contact_author_email     ruediger.seidel@pharmazie.uni-halle.de
_publ_contact_author_fax     '49 345 55 25154'
_publ_contact_author_phone     '49 345 55 25075'
_publ_section_title
;\
Crystal structure and antimycobacterial evaluation of
2-(cyclohexylmethyl)-7-nitro-5-(trifluoromethyl)benzo[<i>d</i>]isothiazol-\
3(2<i>H</i>)-one
;
_publ_section_title_footnote
;
 Dedicated to Professor Martin Feigel on the occasion of his 75th birthday.
;
loop_
    _publ_author_name
    _publ_author_address
    'Richter, Adrian'
;
Institut f\"ur Pharmazie
Wolfgang-Langenbeck-Str. 4
06120 Halle (Saale), Germany
;
    'Goddard, Richard'
;
Max-Planck-Institut f\"ur Kohlenforschung
Kaiser-Wilhelm-Platz 1
45470 M\"ulheim an der Ruhr, Germany
;
    'Imming, Peter'
;
Institut f\"ur Pharmazie
Wolfgang-Langenbeck-Str. 4
06120 Halle (Saale), Germany
;
    'Seidel, R\"udiger W.'
;
Institut f\"ur Pharmazie
Wolfgang-Langenbeck-Str. 4
06120 Halle (Saale), Germany
;
_publ_section_synopsis
;
The crystal structure of the title compound features centrosymmetric dimers
formed through C---H...O weak hydrogen bonds between a C---H group of the
electron-deficient benzene ring and the benzothiazolinone carbonyl O atom with
an <i>R</i>^2^~2~(10) motif.
;
data_I
_audit_creation_method     'SHELXL-2019/3'
_chemical_name_systematic
;\
2-(Cyclohexylmethyl)-7-nitro-5-(trifluoromethyl)benzo[<i>d</i>]isothiazol-\
3(2<i>H</i>)-one
;
_chemical_name_common     ?
_chemical_formula_moiety     'C15 H15 F3 N2 O3 S'
_chemical_formula_sum     'C15 H15 F3 N2 O3 S'
_chemical_formula_iupac     'C15 H15 F3 N2 O3 S'
_chemical_formula_weight     360.35
_chemical_melting_point     ?
_space_group_crystal_system     monoclinic
_space_group_name_H-M_alt     'I 2/a'
_space_group_name_Hall     '-I 2ya'
loop_
    _space_group_symop_operation_xyz
    'x, y, z'
    '-x+1/2, y, -z'
    'x+1/2, y+1/2, z+1/2'
    '-x+1, y+1/2, -z+1/2'
    '-x, -y, -z'
    'x-1/2, -y, z'
    '-x+1/2, -y+1/2, -z+1/2'
    'x, -y+1/2, z+1/2'
_cell_length_a     21.9709(15)
_cell_length_b     5.1271(4)
_cell_length_c     27.022(2)
_cell_angle_alpha     90
_cell_angle_beta     93.633(4)
_cell_angle_gamma     90
_cell_volume     3037.8(4)
_cell_formula_units_Z     8
_cell_measurement_reflns_used     9947
_cell_measurement_theta_min     2.47
_cell_measurement_theta_max     28.37
_cell_measurement_temperature     100(2)
_exptl_crystal_description     needle
_exptl_crystal_colour     yellow
_exptl_crystal_size_max     0.195
_exptl_crystal_size_mid     0.061
_exptl_crystal_size_min     0.057
_exptl_crystal_density_diffrn     1.576
_exptl_crystal_density_meas     ?
_exptl_crystal_density_method     ?
_exptl_crystal_F_000     1488
loop_
    _exptl_crystal_face_index_h
    _exptl_crystal_face_index_k
    _exptl_crystal_face_index_l
    _exptl_crystal_face_perp_dist
    1.00 1.00 -1.00 0.0850
    -1.00 -1.00 1.00 0.0850
    1.00 0.00 1.00 0.0200
    0.00 0.00 -1.00 0.0050
    -1.00 0.00 1.00 0.0300
    -2.00 -1.00 0.00 0.0750
_exptl_absorpt_coefficient_mu     0.265
_exptl_absorpt_correction_type     gaussian
_exptl_absorpt_process_details
;
(SADABS; Krause <i>et al.</i>,  2015)
;
_exptl_absorpt_correction_T_min     0.96726
_exptl_absorpt_correction_T_max     0.99220
_diffrn_ambient_temperature     100(2)
_diffrn_source     'microfocus X-ray source'
_diffrn_radiation_type     MoK\a
_diffrn_radiation_wavelength     0.71073
_diffrn_radiation_monochromator     'Incoatec Helios mirrors'
_diffrn_measurement_device_type     'Bruker Kappa Mach3 APEXII'
_diffrn_measurement_method     '\f and \w scans'
_diffrn_detector_area_resol_mean     66.67
_diffrn_reflns_number     61976
_diffrn_reflns_av_R_equivalents     0.0996
_diffrn_reflns_av_unetI/netI     0.0435
_diffrn_reflns_theta_min     1.510
_diffrn_reflns_theta_max     25.495
_diffrn_reflns_theta_full     25.242
_diffrn_measured_fraction_theta_max     1.000
_diffrn_measured_fraction_theta_full     1.000
_diffrn_reflns_limit_h_min     -26
_diffrn_reflns_limit_h_max     26
_diffrn_reflns_limit_k_min     -6
_diffrn_reflns_limit_k_max     6
_diffrn_reflns_limit_l_min     -32
_diffrn_reflns_limit_l_max     32
_refine_special_details     ?
_reflns_number_total     2836
_reflns_number_gt     2243
_reflns_threshold_expression     'I > 2\s(I)'
_refine_ls_structure_factor_coef     Fsqd
_refine_ls_matrix_type     full
_refine_ls_R_factor_all     0.0587
_refine_ls_R_factor_gt     0.0422
_refine_ls_wR_factor_gt     0.1036
_refine_ls_wR_factor_ref     0.1162
_refine_ls_goodness_of_fit_ref     1.041
_refine_ls_restrained_S_all     1.041
_refine_ls_number_reflns     2836
_refine_ls_number_parameters     217
_refine_ls_number_restraints     0
_refine_ls_hydrogen_treatment     constr
_refine_ls_weighting_scheme     calc
_refine_ls_weighting_details
              'w=1/[\s^2^(Fo^2^)+(0.0554P)^2^+5.9357P] where P=(Fo^2^+2Fc^2^)/3'
_atom_sites_solution_hydrogens     geom
_atom_sites_solution_primary     dual
_atom_sites_solution_secondary     difmap
_refine_ls_shift/su_max     0.000
_refine_ls_shift/su_mean     0.000
_refine_diff_density_max     0.340
_refine_diff_density_min     -0.330
_refine_ls_extinction_method     none
_refine_ls_extinction_coef     .
loop_
    _atom_type_symbol
    _atom_type_description
    _atom_type_scat_dispersion_real
    _atom_type_scat_dispersion_imag
    _atom_type_scat_source
    'C' 'C' 0.0033 0.0016
                         'International Tables Vol C Tables 4.2.6.8 and 6.1.1.4'
    'H' 'H' 0.0000 0.0000
                         'International Tables Vol C Tables 4.2.6.8 and 6.1.1.4'
    'N' 'N' 0.0061 0.0033
                         'International Tables Vol C Tables 4.2.6.8 and 6.1.1.4'
    'O' 'O' 0.0106 0.0060
                         'International Tables Vol C Tables 4.2.6.8 and 6.1.1.4'
    'F' 'F' 0.0171 0.0103
                         'International Tables Vol C Tables 4.2.6.8 and 6.1.1.4'
    'S' 'S' 0.1246 0.1234
                         'International Tables Vol C Tables 4.2.6.8 and 6.1.1.4'
_computing_data_collection
;
APEX3 (Bruker, 2017)
;
_computing_cell_refinement
;
SAINT (Bruker, 2004)
;
_computing_data_reduction
;
SAINT (Bruker, 2004)
;
_computing_structure_solution
;
<i>SHELXT2014/5</i> (Sheldrick, 2015a)
;
_computing_structure_refinement
;
<i>SHELXL2019/3</i> (Sheldrick, 2015b)
;
_computing_molecular_graphics
;
DIAMOND (Brandenburg, 2018)
;
_computing_publication_material
;
enCIFer (Allen <i>et al.</i>,  2004) and publCIF (Westrip,
2010)
;
loop_
    _atom_site_type_symbol
    _atom_site_label
    _atom_site_fract_x
    _atom_site_fract_y
    _atom_site_fract_z
    _atom_site_U_iso_or_equiv
    _atom_site_adp_type
    _atom_site_calc_flag
    _atom_site_occupancy
    _atom_site_disorder_assembly
    _atom_site_disorder_group
    C C3 0.18859(9) 0.1371(5) 0.21632(9) 0.0197(5) Uani d 1 . .
    C C3A 0.15790(10) 0.1247(5) 0.26275(8) 0.0183(5) Uani d 1 . .
    C C4 0.16991(10) -0.0481(5) 0.30149(9) 0.0197(5) Uani d 1 . .
    H H4 0.201655 -0.173215 0.300101 0.024 Uiso calc 1 . .
    C C5 0.13485(10) -0.0359(5) 0.34241(9) 0.0198(5) Uani d 1 . .
    C C6 0.08669(10) 0.1406(5) 0.34402(9) 0.0202(5) Uani d 1 . .
    H H6 0.061716 0.142709 0.371460 0.024 Uiso calc 1 . .
    C C7 0.07599(10) 0.3113(5) 0.30523(9) 0.0196(5) Uani d 1 . .
    C C7A 0.11180(9) 0.3127(5) 0.26458(8) 0.0186(5) Uani d 1 . .
    C C8 0.14904(10) -0.2056(5) 0.38629(9) 0.0217(5) Uani d 1 . .
    C C9 0.18439(10) 0.4007(5) 0.13941(8) 0.0207(5) Uani d 1 . .
    H H9A 0.227784 0.350627 0.138129 0.025 Uiso calc 1 . .
    H H9B 0.181497 0.591480 0.134170 0.025 Uiso calc 1 . .
    C C10 0.14732(10) 0.2631(5) 0.09739(8) 0.0209(5) Uani d 1 . .
    H H10 0.141760 0.077299 0.107440 0.025 Uiso calc 1 . .
    C C11 0.08388(10) 0.3832(5) 0.08715(9) 0.0234(5) Uani d 1 . .
    H H11A 0.060785 0.370255 0.117343 0.028 Uiso calc 1 . .
    H H11B 0.088125 0.570227 0.078966 0.028 Uiso calc 1 . .
    C C12 0.04881(10) 0.2450(6) 0.04447(9) 0.0278(6) Uani d 1 . .
    H H12A 0.041006 0.062157 0.053996 0.033 Uiso calc 1 . .
    H H12B 0.008923 0.331937 0.037643 0.033 Uiso calc 1 . .
    C C13 0.08402(11) 0.2483(6) -0.00212(9) 0.0283(6) Uani d 1 . .
    H H13A 0.088292 0.430440 -0.013581 0.034 Uiso calc 1 . .
    H H13B 0.061107 0.149498 -0.028697 0.034 Uiso calc 1 . .
    C C14 0.14704(11) 0.1280(6) 0.00764(9) 0.0278(6) Uani d 1 . .
    H H14A 0.142728 -0.059395 0.015561 0.033 Uiso calc 1 . .
    H H14B 0.169975 0.141924 -0.022619 0.033 Uiso calc 1 . .
    C C15 0.18246(10) 0.2642(5) 0.05047(9) 0.0245(6) Uani d 1 . .
    H H15A 0.190777 0.446672 0.040981 0.029 Uiso calc 1 . .
    H H15B 0.222109 0.175301 0.057240 0.029 Uiso calc 1 . .
    N N1 0.02611(9) 0.4958(4) 0.30532(8) 0.0226(5) Uani d 1 . .
    N N2 0.16422(8) 0.3389(4) 0.18865(7) 0.0207(5) Uani d 1 . .
    O O1 0.22911(7) -0.0059(4) 0.20281(6) 0.0246(4) Uani d 1 . .
    O O2 0.02475(7) 0.6650(3) 0.27241(6) 0.0258(4) Uani d 1 . .
    O O3 -0.01168(8) 0.4766(4) 0.33673(7) 0.0300(4) Uani d 1 . .
    F F1 0.18323(6) -0.4115(3) 0.37631(5) 0.0285(4) Uani d 1 . .
    F F2 0.17958(7) -0.0767(3) 0.42334(5) 0.0310(4) Uani d 1 . .
    F F3 0.09820(6) -0.2979(3) 0.40528(5) 0.0289(4) Uani d 1 . .
    S S1 0.10703(2) 0.51050(12) 0.21373(2) 0.02003(18) Uani d 1 . .
loop_
    _atom_site_aniso_label
    _atom_site_aniso_U_11
    _atom_site_aniso_U_22
    _atom_site_aniso_U_33
    _atom_site_aniso_U_12
    _atom_site_aniso_U_13
    _atom_site_aniso_U_23
    C3 0.0068(10) 0.0277(13) 0.0242(13) -0.0001(10) -0.0013(9) -0.0037(10)
    C3A 0.0076(10) 0.0246(13) 0.0222(12) -0.0019(9) -0.0016(9) -0.0043(10)
    C4 0.0064(10) 0.0272(14) 0.0252(12) -0.0005(9) -0.0017(9) -0.0032(10)
    C5 0.0092(11) 0.0281(14) 0.0216(12) -0.0024(9) -0.0023(9) -0.0037(10)
    C6 0.0071(10) 0.0309(14) 0.0225(12) -0.0028(10) 0.0006(9) -0.0050(10)
    C7 0.0069(10) 0.0263(13) 0.0254(12) -0.0007(9) -0.0005(9) -0.0052(10)
    C7A 0.0079(10) 0.0250(13) 0.0223(12) -0.0004(9) -0.0043(9) -0.0048(10)
    C8 0.0114(11) 0.0308(14) 0.0231(12) -0.0011(10) 0.0029(9) -0.0044(11)
    C9 0.0098(11) 0.0313(14) 0.0211(12) -0.0002(10) 0.0018(9) 0.0016(10)
    C10 0.0089(10) 0.0295(14) 0.0240(12) -0.0012(10) -0.0011(9) 0.0017(10)
    C11 0.0081(11) 0.0362(14) 0.0258(13) 0.0000(10) 0.0005(9) 0.0032(11)
    C12 0.0101(11) 0.0443(17) 0.0287(13) -0.0033(11) -0.0020(10) 0.0013(12)
    C13 0.0143(12) 0.0441(17) 0.0259(13) -0.0040(11) -0.0035(10) -0.0006(12)
    C14 0.0178(12) 0.0401(16) 0.0253(13) 0.0008(11) 0.0008(10) -0.0029(12)
    C15 0.0112(11) 0.0374(15) 0.0249(13) 0.0014(10) 0.0009(9) -0.0005(11)
    N1 0.0092(10) 0.0306(12) 0.0275(11) 0.0023(8) -0.0015(8) -0.0055(10)
    N2 0.0100(9) 0.0278(11) 0.0243(11) 0.0004(8) 0.0002(8) 0.0002(9)
    O1 0.0121(8) 0.0344(10) 0.0277(9) 0.0061(7) 0.0051(7) 0.0018(8)
    O2 0.0152(8) 0.0298(10) 0.0319(10) 0.0052(7) -0.0024(7) -0.0004(8)
    O3 0.0132(9) 0.0445(12) 0.0331(10) 0.0060(8) 0.0074(8) -0.0038(9)
    F1 0.0221(7) 0.0346(9) 0.0291(8) 0.0088(6) 0.0047(6) 0.0042(7)
    F2 0.0263(8) 0.0426(9) 0.0229(7) -0.0050(7) -0.0073(6) -0.0018(7)
    F3 0.0131(7) 0.0415(9) 0.0326(8) -0.0026(6) 0.0060(6) 0.0070(7)
    S1 0.0096(3) 0.0265(3) 0.0238(3) 0.0017(2) -0.0003(2) -0.0008(3)
_geom_special_details
;
 All esds (except the esd in the dihedral angle between two l.s. planes)
 are estimated using the full covariance matrix.  The cell esds are taken
 into account individually in the estimation of esds in distances, angles
 and torsion angles; correlations between esds in cell parameters are only
 used when they are defined by crystal symmetry.  An approximate (isotropic)
 treatment of cell esds is used for estimating esds involving l.s. planes.
;
loop_
    _geom_bond_atom_site_label_1
    _geom_bond_atom_site_label_2
    _geom_bond_site_symmetry_2
    _geom_bond_distance
    _geom_bond_publ_flag
    C3 O1 . 1.226(3) yes
    C3 N2 . 1.366(3) yes
    C3 C3A . 1.463(3) yes
    C3A C4 . 1.384(3) yes
    C3A C7A . 1.402(3) yes
    C4 C5 . 1.388(3) yes
    C4 H4 . 0.9500 ?
    C5 C6 . 1.395(3) yes
    C5 C8 . 1.488(3) yes
    C6 C7 . 1.374(3) yes
    C6 H6 . 0.9500 ?
    C7 C7A . 1.391(3) yes
    C7 N1 . 1.448(3) yes
    C7A S1 . 1.706(2) yes
    C8 F1 . 1.333(3) ?
    C8 F2 . 1.343(3) ?
    C8 F3 . 1.345(3) ?
    C9 N2 . 1.464(3) ?
    C9 C10 . 1.528(3) ?
    C9 H9A . 0.9900 ?
    C9 H9B . 0.9900 ?
    C10 C15 . 1.526(3) ?
    C10 C11 . 1.533(3) ?
    C10 H10 . 1.0000 ?
    C11 C12 . 1.521(3) ?
    C11 H11A . 0.9900 ?
    C11 H11B . 0.9900 ?
    C12 C13 . 1.519(3) ?
    C12 H12A . 0.9900 ?
    C12 H12B . 0.9900 ?
    C13 C14 . 1.523(3) ?
    C13 H13A . 0.9900 ?
    C13 H13B . 0.9900 ?
    C14 C15 . 1.523(3) ?
    C14 H14A . 0.9900 ?
    C14 H14B . 0.9900 ?
    C15 H15A . 0.9900 ?
    C15 H15B . 0.9900 ?
    N1 O3 . 1.228(3) ?
    N1 O2 . 1.241(3) ?
    N2 S1 . 1.709(2) ?
loop_
    _geom_angle_atom_site_label_1
    _geom_angle_atom_site_label_2
    _geom_angle_atom_site_label_3
    _geom_angle_site_symmetry_1
    _geom_angle_site_symmetry_3
    _geom_angle
    _geom_angle_publ_flag
    O1 C3 N2 . . 123.8(2) ?
    O1 C3 C3A . . 127.7(2) ?
    N2 C3 C3A . . 108.44(19) yes
    C4 C3A C7A . . 121.2(2) yes
    C4 C3A C3 . . 126.9(2) yes
    C7A C3A C3 . . 112.0(2) yes
    C3A C4 C5 . . 119.0(2) ?
    C3A C4 H4 . . 120.5 ?
    C5 C4 H4 . . 120.5 ?
    C4 C5 C6 . . 121.0(2) ?
    C4 C5 C8 . . 120.6(2) ?
    C6 C5 C8 . . 118.4(2) ?
    C7 C6 C5 . . 118.9(2) ?
    C7 C6 H6 . . 120.6 ?
    C5 C6 H6 . . 120.6 ?
    C6 C7 C7A . . 121.8(2) yes
    C6 C7 N1 . . 120.5(2) ?
    C7A C7 N1 . . 117.6(2) ?
    C7 C7A C3A . . 118.1(2) yes
    C7 C7A S1 . . 129.07(18) ?
    C3A C7A S1 . . 112.84(18) yes
    F1 C8 F2 . . 106.21(18) ?
    F1 C8 F3 . . 106.9(2) ?
    F2 C8 F3 . . 106.07(18) ?
    F1 C8 C5 . . 113.21(19) ?
    F2 C8 C5 . . 112.1(2) ?
    F3 C8 C5 . . 111.90(18) ?
    N2 C9 C10 . . 113.45(19) ?
    N2 C9 H9A . . 108.9 ?
    C10 C9 H9A . . 108.9 ?
    N2 C9 H9B . . 108.9 ?
    C10 C9 H9B . . 108.9 ?
    H9A C9 H9B . . 107.7 ?
    C15 C10 C9 . . 109.99(19) ?
    C15 C10 C11 . . 110.53(19) yes
    C9 C10 C11 . . 112.6(2) ?
    C15 C10 H10 . . 107.8 ?
    C9 C10 H10 . . 107.8 ?
    C11 C10 H10 . . 107.8 ?
    C12 C11 C10 . . 111.2(2) yes
    C12 C11 H11A . . 109.4 ?
    C10 C11 H11A . . 109.4 ?
    C12 C11 H11B . . 109.4 ?
    C10 C11 H11B . . 109.4 ?
    H11A C11 H11B . . 108.0 ?
    C13 C12 C11 . . 111.3(2) yes
    C13 C12 H12A . . 109.4 ?
    C11 C12 H12A . . 109.4 ?
    C13 C12 H12B . . 109.4 ?
    C11 C12 H12B . . 109.4 ?
    H12A C12 H12B . . 108.0 ?
    C12 C13 C14 . . 110.9(2) yes
    C12 C13 H13A . . 109.5 ?
    C14 C13 H13A . . 109.5 ?
    C12 C13 H13B . . 109.5 ?
    C14 C13 H13B . . 109.5 ?
    H13A C13 H13B . . 108.0 ?
    C15 C14 C13 . . 111.2(2) yes
    C15 C14 H14A . . 109.4 ?
    C13 C14 H14A . . 109.4 ?
    C15 C14 H14B . . 109.4 ?
    C13 C14 H14B . . 109.4 ?
    H14A C14 H14B . . 108.0 ?
    C14 C15 C10 . . 111.6(2) yes
    C14 C15 H15A . . 109.3 ?
    C10 C15 H15A . . 109.3 ?
    C14 C15 H15B . . 109.3 ?
    C10 C15 H15B . . 109.3 ?
    H15A C15 H15B . . 108.0 ?
    O3 N1 O2 . . 124.3(2) ?
    O3 N1 C7 . . 119.6(2) ?
    O2 N1 C7 . . 116.06(19) ?
    C3 N2 C9 . . 122.1(2) ?
    C3 N2 S1 . . 116.46(16) yes
    C9 N2 S1 . . 121.45(16) yes
    C7A S1 N2 . . 90.24(10) yes
loop_
    _geom_torsion_atom_site_label_1
    _geom_torsion_atom_site_label_2
    _geom_torsion_atom_site_label_3
    _geom_torsion_atom_site_label_4
    _geom_torsion_site_symmetry_1
    _geom_torsion_site_symmetry_2
    _geom_torsion_site_symmetry_3
    _geom_torsion_site_symmetry_4
    _geom_torsion
    _geom_torsion_publ_flag
    O1 C3 C3A C4 . . . . 2.0(4) ?
    N2 C3 C3A C4 . . . . -178.5(2) ?
    O1 C3 C3A C7A . . . . -177.3(2) ?
    N2 C3 C3A C7A . . . . 2.3(3) ?
    C7A C3A C4 C5 . . . . 0.9(3) ?
    C3 C3A C4 C5 . . . . -178.2(2) ?
    C3A C4 C5 C6 . . . . 2.4(3) ?
    C3A C4 C5 C8 . . . . -175.7(2) ?
    C4 C5 C6 C7 . . . . -2.8(3) ?
    C8 C5 C6 C7 . . . . 175.3(2) ?
    C5 C6 C7 C7A . . . . 0.0(3) ?
    C5 C6 C7 N1 . . . . 179.4(2) ?
    C6 C7 C7A C3A . . . . 3.2(3) ?
    N1 C7 C7A C3A . . . . -176.3(2) ?
    C6 C7 C7A S1 . . . . -178.69(19) ?
    N1 C7 C7A S1 . . . . 1.9(3) ?
    C4 C3A C7A C7 . . . . -3.6(3) ?
    C3 C3A C7A C7 . . . . 175.6(2) ?
    C4 C3A C7A S1 . . . . 177.93(18) ?
    C3 C3A C7A S1 . . . . -2.8(2) ?
    C4 C5 C8 F1 . . . . -19.4(3) ?
    C6 C5 C8 F1 . . . . 162.4(2) ?
    C4 C5 C8 F2 . . . . 100.7(3) ?
    C6 C5 C8 F2 . . . . -77.5(3) ?
    C4 C5 C8 F3 . . . . -140.3(2) ?
    C6 C5 C8 F3 . . . . 41.5(3) ?
    N2 C9 C10 C15 . . . . -161.7(2) ?
    N2 C9 C10 C11 . . . . 74.5(3) ?
    C15 C10 C11 C12 . . . . 55.4(3) ?
    C9 C10 C11 C12 . . . . 178.9(2) ?
    C10 C11 C12 C13 . . . . -56.3(3) ?
    C11 C12 C13 C14 . . . . 56.3(3) ?
    C12 C13 C14 C15 . . . . -55.7(3) ?
    C13 C14 C15 C10 . . . . 55.6(3) ?
    C9 C10 C15 C14 . . . . 179.9(2) ?
    C11 C10 C15 C14 . . . . -55.2(3) ?
    C6 C7 N1 O3 . . . . -9.8(3) ?
    C7A C7 N1 O3 . . . . 169.7(2) ?
    C6 C7 N1 O2 . . . . 170.6(2) ?
    C7A C7 N1 O2 . . . . -9.9(3) ?
    O1 C3 N2 C9 . . . . 0.7(3) ?
    C3A C3 N2 C9 . . . . -178.87(19) ?
    O1 C3 N2 S1 . . . . 178.73(18) ?
    C3A C3 N2 S1 . . . . -0.8(2) ?
    C10 C9 N2 C3 . . . . 91.3(3) ?
    C10 C9 N2 S1 . . . . -86.6(2) ?
    C7 C7A S1 N2 . . . . -176.2(2) ?
    C3A C7A S1 N2 . . . . 1.96(17) ?
    C3 N2 S1 C7A . . . . -0.63(18) ?
    C9 N2 S1 C7A . . . . 177.45(19) ?
loop_
    _geom_hbond_atom_site_label_D
    _geom_hbond_atom_site_label_H
    _geom_hbond_atom_site_label_A
    _geom_hbond_site_symmetry_A
    _geom_hbond_distance_DH
    _geom_hbond_distance_HA
    _geom_hbond_distance_DA
    _geom_hbond_angle_DHA
    _geom_hbond_publ_flag
    C4 H4 O1 7_545 0.95 2.25 3.193(3) 175 yes
_shelx_space_group_comment
;
The symmetry employed for this shelxl refinement is uniquely defined
by the following loop, which should always be used as a source of
symmetry information in preference to the above space-group names.
They are only intended as comments.
;
_shelx_estimated_absorpt_T_min     0.950
_shelx_estimated_absorpt_T_max     0.985
_shelx_hkl_file
;
  -2   0   0    1.60    2.20
   2   0   0    0.00    1.20
   2   0   0   -1.90    1.20
   2   0   0   -1.40    1.40
   2   0   0    0.40    1.30
   2   0   0    2.90    1.40
   2   0   0   -1.30    1.20
   2   0   0    0.60    1.50
   2   0   0    0.30    1.20
  -2   0   0    0.10    1.70
  -2   0   0   -1.00    1.90
  -2   0   0   -2.00    1.30
  -2   0   0    1.40    1.80
  -2   0   0   -1.40    1.30
   4   0   0 9190.78 1202.68
   4   0   0 7706.93 1202.48
   4   0   0 8299.97 1202.58
  -4   0   0 9861.21 1202.78
  -4   0   0 8930.21 1202.68
   4   0   0 8106.19 1202.58
   4   0   0 8477.75 1202.58
  -4   0   0 7415.66 1202.48
  -4   0   0 8972.00 1202.68
   4   0   0 8066.79 1202.58
  -4   0   0 7551.44 1202.48
  -4   0   0 9042.20 1202.68
   4   0   0 7900.81 1202.48
   6   0   0 2465.45  355.66
   6   0   0 2522.75  355.66
   6   0   0 2294.67  355.56
  -6   0   0 2572.44  355.76
   6   0   0 2358.56  355.56
   6   0   0 2901.71  355.86
  -6   0   0 2527.25  355.76
  -6   0   0 2651.23  355.76
  -6   0   0 2214.38  355.46
  -6   0   0 2201.68  355.46
   6   0   0 2688.23  355.76
  -8   0   0  634.34  100.19
   8   0   0  709.73  100.39
  -8   0   0  624.04  100.69
   8   0   0  634.74  100.29
   8   0   0  628.54  100.29
  -8   0   0  705.63  100.59
   8   0   0  768.52  100.59
  -8   0   0  739.53  100.69
  -8   0   0  791.32  100.99
  -8   0   0  638.24  100.19
   8   0   0  684.33  100.29
   8   0   0  813.62  100.69
  -8   0   0  743.13  100.69
 -10   0   0  983.20  153.38
 -10   0   0 1190.38  154.58
 -10   0   0 1129.29  153.78
 -10   0   0 1252.07  154.08
 -10   0   0  955.10  153.18
  10   0   0 1211.48  153.68
  10   0   0 1009.00  153.38
  10   0   0 1012.70  153.28
 -10   0   0  988.40  153.38
 -10   0   0  949.40  153.08
  10   0   0 1077.19  153.38
 -10   0   0 1069.19  153.68
  10   0   0 1020.00  153.28
  10   0   0 1162.18  153.58
 -10   0   0 1113.49  153.58
 -12   0   0 2036.30  306.97
 -12   0   0 1970.30  306.57
 -12   0   0 2001.30  306.87
 -12   0   0 2022.20  306.67
 -12   0   0 2342.27  308.37
  12   0   0 2233.48  306.97
  12   0   0 2053.39  306.77
  12   0   0 2241.28  306.97
 -12   0   0 2174.28  307.27
 -12   0   0 2165.78  307.07
 -12   0   0 2251.37  308.07
  12   0   0 2034.60  306.97
  12   0   0 2341.97  307.17
 -12   0   0 2292.77  307.37
  12   0   0 2078.39  306.97
 -14   0   0 1576.24  220.18
 -14   0   0 1532.75  220.38
  14   0   0 1650.13  220.18
  14   0   0 1563.34  219.88
 -14   0   0 1534.85  220.18
  14   0   0 1465.15  219.98
 -14   0   0 1611.94  221.38
 -14   0   0 1566.54  220.38
  14   0   0 1550.14  219.98
 -14   0   0 1581.24  220.48
 -14   0   0 1429.46  219.68
 -14   0   0 1427.76  219.88
 -14   0   0 1768.72  220.88
  14   0   0 1505.15  219.78
 -14   0   0 1465.85  219.68
  14   0   0 1415.16  219.88
 -14   0   0 1399.26  219.98
 -14   0   0 1654.93  221.68
 -16   0   0  290.97   44.90
 -16   0   0  297.17   45.00
 -16   0   0  330.97   45.90
  16   0   0  320.27   45.10
 -16   0   0  375.96   46.90
  16   0   0  292.67   44.90
  16   0   0  264.87   44.50
 -16   0   0  327.07   48.30
 -16   0   0  295.17   45.90
  16   0   0  280.67   45.00
 -16   0   0  280.77   44.80
  16   0   0  312.97   44.70
  16   0   0  304.97   45.10
 -16   0   0  299.47   44.90
 -16   0   0  301.97   47.40
 -16   0   0  308.67   46.00
 -18   0   0   28.60   10.50
  18   0   0   25.10    7.40
  18   0   0    8.70    5.70
 -18   0   0   -1.80    7.40
 -18   0   0    5.80    6.00
  18   0   0   -1.30    5.20
 -18   0   0    0.30   12.00
  18   0   0    6.80    7.20
  18   0   0    4.40    5.50
 -18   0   0   15.20    7.90
  18   0   0    5.50    6.00
 -18   0   0   -3.20    9.90
 -18   0   0   -1.10    8.30
 -18   0   0    1.80    5.70
  20   0   0   16.10    8.70
 -20   0   0   24.80   13.40
 -20   0   0   12.40    9.50
 -20   0   0   25.50    9.60
 -20   0   0   23.50   11.90
 -20   0   0   40.40   16.50
  20   0   0   24.50    8.40
 -20   0   0   14.70   13.80
 -22   0   0   87.49   20.20
 -22   0   0   38.80   17.00
 -22   0   0   59.39   14.90
  22   0   0   67.69   14.40
 -22   0   0   85.59   15.90
  22   0   0   47.00   13.60
 -24   0   0  635.94   89.69
 -24   0   0  653.33   89.99
 -24   0   0  606.84   91.19
  24   0   0  579.74   89.09
 -24   0   0  625.14   92.49
  24   0   0  538.65   88.89
 -26   0   0   68.09   18.90
 -26   0   0   77.49   19.50
  26   0   0   55.39   15.10
 -26   0   0   49.70   20.80
  26   0   0   38.40   14.40
 -26   0   0   50.49   17.20
 -28   0   0  143.89   29.10
 -28   0   0   76.99   25.10
  28   0   0   74.29   20.00
  28   0   0   74.29   19.70
 -28   0   0  128.39   28.10
 -28   0   0   72.59   22.50
  30   0   0  168.68   31.30
 -30   0   0  235.58   39.70
  30   0   0  125.59   29.30
  30   0   0  133.99   29.90
  30   0   0  158.68   30.40
 -30   0   0  217.38   38.50
  -1  -1   0 1544.75  227.78
   1  -1   0 1514.15  227.78
  -1  -1   0 1550.94  227.78
  -1  -1   0 1797.82  227.78
   1  -1   0 1540.35  227.78
   1  -1   0 1512.65  227.88
   1  -1   0 1582.14  227.78
   1  -1   0 1805.12  227.88
  -1  -1   0 1542.95  227.88
   1  -1   0 1584.44  227.68
  -1  -1   0 1800.72  227.68
  -1  -1   0 1591.54  227.88
  -1  -1   0 1528.75  227.78
  -1  -1   0 1619.24  227.68
   1  -1   0 1530.75  227.78
  -1  -1   0 1568.64  227.88
  -1  -1   0 1665.93  227.68
   1  -1   0 1519.85  227.68
   1  -1   0 1483.55  227.88
  -1  -1   0 1432.46  227.68
  -1  -1   0 1500.25  227.58
   1   1   0 1748.53  228.08
   1   1   0 1472.65  227.68
  -1   1   0 1522.35  227.78
   1   1   0 1549.05  227.68
  -1   1   0 1549.94  227.68
  -1   1   0 1574.04  227.78
  -1   1   0 1454.15  227.68
  -1   1   0 1833.02  228.18
   1   1   0 1572.14  227.68
  -1   1   0 1815.32  228.18
  -1   1   0 1550.24  227.88
   1   1   0 1578.84  227.68
   1   1   0 1803.42  228.08
  -1   1   0 1553.84  227.88
   3  -1   0  777.12  118.19
  -3  -1   0  876.41  117.89
   3  -1   0  806.42  117.99
   3  -1   0  763.12  117.99
   3  -1   0  838.72  118.29
   3  -1   0  803.32  118.19
   3  -1   0  848.92  118.29
  -3  -1   0  869.21  118.09
   3  -1   0  966.30  118.19
   3  -1   0  752.92  118.29
  -3  -1   0  790.92  118.09
  -3  -1   0  866.01  117.99
  -3  -1   0  885.81  118.29
   3  -1   0  842.72  118.19
  -3  -1   0  877.71  118.19
  -3  -1   0  796.02  118.09
   3  -1   0  724.73  117.99
  -3   1   0  821.62  118.29
  -3   1   0  771.82  118.09
  -3   1   0  876.11  118.79
  -3   1   0  786.12  118.09
  -3   1   0  777.92  118.39
  -3   1   0  813.82  118.29
  -3   1   0  838.02  118.29
  -3   1   0  816.72  118.19
  -3   1   0  855.21  118.59
  -5  -1   0    3.60    4.30
   5  -1   0    6.30    5.20
  -5  -1   0    3.20    4.20
   5  -1   0   15.50    4.70
   5  -1   0    9.90    4.50
  -5  -1   0    8.20    4.90
   5  -1   0    5.30    4.90
  -5  -1   0    7.90    3.80
  -5  -1   0   12.00    3.50
   5  -1   0    7.10    5.50
   5  -1   0   10.80    4.50
   5  -1   0    2.40    4.60
  -5  -1   0    7.30    5.30
   5  -1   0    6.00    4.50
  -5   1   0    3.70    4.20
  -5   1   0    8.60    4.90
  -5   1   0    3.90    5.90
  -5   1   0   11.30    5.80
  -5   1   0   -0.30    4.80
  -5   1   0    3.80    6.00
  -5   1   0   12.40    5.60
  -5   1   0   10.10    4.50
  -5   1   0    4.00    4.90
  -5   1   0    3.50    5.00
  -7  -1   0   42.10    8.00
   7  -1   0   34.00    9.00
   7  -1   0   44.60    8.50
  -7  -1   0   43.90    8.00
  -7  -1   0   61.29    9.60
   7  -1   0   39.50    9.20
   7  -1   0   44.20    8.10
   7  -1   0   44.70    8.50
   7  -1   0   46.90    8.40
  -7  -1   0   47.80    9.60
  -7  -1   0   45.50    6.90
   7  -1   0   40.00    8.30
   7  -1   0   37.60    8.50
  -7  -1   0   58.49    7.90
  -7   1   0   44.00    9.20
  -7   1   0   35.80    9.80
  -7   1   0   35.90    8.60
  -7   1   0   40.20    8.70
  -7   1   0   30.90    8.30
  -7   1   0   39.30    8.30
  -7   1   0   27.30    8.50
  -7   1   0   27.60    9.30
  -7   1   0   45.30   10.20
   7   1   0   44.30    6.90
   7   1   0   46.20    7.00
  -7   1   0   50.69    9.90
  -9  -1   0  284.27   40.80
   9  -1   0  244.18   42.10
   9  -1   0  288.87   41.50
  -9  -1   0  284.97   40.80
  -9  -1   0  287.27   41.50
  -9  -1   0  312.87   42.00
  -9  -1   0  308.27   41.40
   9  -1   0  263.67   42.30
  -9  -1   0  314.57   42.30
   9  -1   0  267.07   41.60
   9  -1   0  265.07   41.80
   9  -1   0  275.47   41.40
   9  -1   0  267.67   41.50
   9  -1   0  263.27   41.50
   9   1   0  291.17   41.20
   9   1   0  302.17   40.80
  -9   1   0  242.58   41.70
  -9   1   0  311.97   43.90
   9   1   0  290.07   40.80
  -9   1   0  306.17   42.80
  -9   1   0  240.98   41.60
  -9   1   0  243.28   42.60
  -9   1   0  277.07   41.80
  -9   1   0  329.47   43.60
   9   1   0  288.97   40.70
   9   1   0  290.67   41.30
  -9   1   0  221.18   42.90
  -9   1   0  312.17   43.10
  -9   1   0  262.17   41.80
 -11  -1   0 1077.79  159.48
 -11  -1   0 1263.47  159.08
  11  -1   0 1038.80  158.58
  11  -1   0 1022.80  158.88
  11  -1   0 1056.29  159.28
 -11  -1   0 1086.29  159.28
  11  -1   0 1072.79  158.78
  11  -1   0 1030.50  158.88
 -11  -1   0 1105.39  158.48
 -11  -1   0 1127.39  158.78
  11  -1   0 1150.28  159.38
  11  -1   0 1088.49  159.08
  11  -1   0 1033.70  158.98
 -11  -1   0 1110.19  158.48
 -11   1   0 1123.89  159.98
 -11   1   0 1064.99  159.08
 -11   1   0 1159.38  160.58
  11   1   0 1184.78  158.38
 -11   1   0 1079.59  158.88
 -11   1   0 1136.89  159.78
  11   1   0 1165.08  158.48
 -11   1   0 1122.99  159.48
  11   1   0 1043.50  158.68
  11   1   0 1095.49  158.78
  11   1   0 1258.97  158.58
  11   1   0 1130.59  158.38
 -11   1   0 1083.29  158.98
 -11   1   0 1179.28  160.48
 -11   1   0 1027.10  159.08
 -11   1   0 1008.70  159.48
  13  -1   0  122.89   17.80
 -13  -1   0  127.29   18.90
  13  -1   0  103.39   18.60
 -13  -1   0   93.99   17.00
  13  -1   0  119.39   18.80
  13  -1   0   93.79   17.90
  13  -1   0  101.89   18.30
 -13  -1   0   93.49   17.10
 -13  -1   0  137.99   19.90
 -13  -1   0  114.09   18.30
 -13  -1   0  127.09   20.40
  13  -1   0  108.29   18.20
  13  -1   0   94.29   18.10
  13  -1   0  124.29   18.60
 -13   1   0  118.69   19.90
 -13   1   0  110.89   18.70
  13   1   0  103.59   16.80
 -13   1   0  107.89   18.50
  13   1   0   91.09   16.70
  13   1   0  128.89   18.30
 -13   1   0   91.09   18.50
  13   1   0  121.39   17.20
 -13   1   0  101.99   18.20
 -13   1   0  129.49   20.70
  13   1   0  140.39   18.70
 -13   1   0  140.89   20.60
 -13   1   0  142.99   21.60
  13   1   0  100.09   16.90
  15  -1   0   25.20    7.60
  15  -1   0    5.70    7.40
  15  -1   0   11.60    7.10
 -15  -1   0   18.70    5.70
 -15  -1   0   14.20    5.50
 -15  -1   0   19.10    7.90
 -15  -1   0   18.00    8.10
  15  -1   0   15.30    7.10
 -15  -1   0   20.80    7.40
  15  -1   0    7.40    8.50
  15  -1   0   12.80    8.00
 -15  -1   0   24.60    5.90
 -15  -1   0   16.50    9.40
  15  -1   0   16.40    6.80
  15  -1   0    7.10    7.00
 -15   1   0   34.70   11.50
 -15   1   0   17.10    7.00
 -15   1   0    4.50    6.40
  15   1   0   25.00    5.50
  15   1   0   15.50    5.00
  15   1   0   28.30    7.50
 -15   1   0   20.20   10.00
 -15   1   0   33.30   10.90
 -15   1   0   27.60    9.40
  15   1   0   21.20    5.30
  15   1   0   19.50    6.60
 -15   1   0   38.00   12.40
 -15   1   0   15.90    8.70
  15   1   0   19.20    5.50
  17  -1   0   -3.50    6.20
  17  -1   0   -8.40    6.20
 -17  -1   0    8.40    5.40
 -17  -1   0    2.50    4.40
  17  -1   0    3.70    7.80
 -17  -1   0   14.40    7.60
 -17  -1   0    2.70    7.70
  17  -1   0    0.30    5.60
  17  -1   0   15.60    7.90
 -17  -1   0   10.40    9.30
 -17  -1   0    7.50    5.00
 -17  -1   0   17.20    7.40
  17  -1   0   -2.10    5.90
 -17  -1   0    3.40    5.50
 -17  -1   0    5.90    5.00
  17   1   0    3.40    4.40
 -17   1   0    3.00    9.20
  17   1   0    6.60    6.10
  17   1   0    9.60    4.40
 -17   1   0   -4.00    6.20
 -17   1   0   14.20   10.60
 -17   1   0    5.60   11.40
  17   1   0    5.90    4.30
 -17   1   0    4.40    9.90
  17   1   0    6.00    4.40
 -17   1   0   -3.10    8.90
 -17   1   0    8.70   10.70
 -17   1   0    6.30    6.50
  17   1   0   19.10    7.10
 -19  -1   0   14.30    8.70
 -19  -1   0   -3.10    5.20
  19  -1   0    4.40    8.80
 -19  -1   0   -3.40    5.20
 -19  -1   0   12.80    8.00
 -19  -1   0    6.00    6.60
  19  -1   0   -2.30    7.20
 -19  -1   0    9.00   10.20
  19  -1   0    6.90    8.10
  19  -1   0    0.60    8.50
 -19  -1   0   22.80    9.60
  19  -1   0   -1.40    8.80
 -19  -1   0    9.90    6.60
  19  -1   0    8.90    7.40
 -19   1   0    3.30    7.30
 -19   1   0    6.80   12.70
 -19   1   0    4.00   10.10
  19   1   0    8.20    7.30
 -19   1   0  -20.70   11.30
  19   1   0  -10.60    4.00
 -19   1   0    4.90   10.50
  19   1   0    8.00    6.60
  19   1   0   -2.90    4.60
 -19   1   0   10.90   11.20
 -19   1   0   11.30   11.90
 -19   1   0   -5.50    6.90
 -21  -1   0   31.70    9.30
 -21  -1   0   29.90   13.50
  21  -1   0   21.70   10.20
  21  -1   0   14.10   10.70
 -21  -1   0   23.00    9.50
 -21  -1   0   12.30   10.70
  21   1   0   32.20   10.30
 -21   1   0   22.40   12.70
 -21   1   0    8.80   12.60
  21   1   0   27.10   10.00
 -21   1   0   29.10   16.40
 -21   1   0   14.80   15.40
 -21   1   0   32.10   14.70
 -21   1   0   11.70   12.90
 -23  -1   0   33.80   13.50
  23  -1   0   22.30   12.00
  23  -1   0   51.09   13.80
 -23  -1   0   49.10   11.60
 -23  -1   0   44.90   15.40
 -23  -1   0   44.20   11.60
 -23   1   0   23.40   16.30
 -23   1   0   39.90   16.30
  23   1   0   40.80   12.20
  23   1   0   47.10   11.80
 -23   1   0   31.30   16.10
 -23   1   0   18.60   18.30
 -23   1   0   -4.30   16.20
 -23   1   0   40.80   14.70
 -25  -1   0  -22.00   10.50
 -25  -1   0   -3.50    9.30
 -25  -1   0    2.40    9.60
 -25  -1   0  -10.70   12.40
  25  -1   0    0.40   11.30
  25  -1   0   13.70   10.70
 -25   1   0    4.60   13.30
 -25   1   0    9.60   16.50
 -25   1   0    6.70   15.60
  25   1   0   11.20    8.90
 -25   1   0    4.20   18.00
 -25   1   0   30.50   16.90
 -25   1   0   -6.20   18.30
  25   1   0   15.60   10.00
  27  -1   0  194.28   40.60
 -27  -1   0  277.67   40.60
 -27  -1   0  288.37   41.40
 -27  -1   0  261.57   42.30
  27  -1   0  229.48   41.30
 -27  -1   0  240.78   43.00
  27   1   0  255.47   41.10
 -27   1   0  299.17   47.10
 -27   1   0  155.98   43.30
 -27   1   0  143.89   44.20
  27   1   0  277.27   41.30
 -27   1   0  310.87   47.30
  29  -1   0   71.69   23.10
  29  -1   0   93.99   23.40
  29  -1   0   98.09   24.70
 -29  -1   0  230.58   32.20
 -29  -1   0  188.78   30.30
  29  -1   0   71.89   23.50
 -29   1   0   79.99   27.00
  29   1   0  132.79   24.10
  29   1   0  141.99   23.90
 -29   1   0   70.49   29.50
   0  -2   0  145.59   29.10
   0  -2   0  208.98   29.70
   0  -2   0  195.08   28.90
   0  -2   0  190.88   29.20
   0  -2   0  216.98   29.80
   0  -2   0  178.48   29.70
   0  -2   0  159.98   29.20
   0  -2   0  222.58   29.00
   0  -2   0  205.58   28.90
   0  -2   0  207.48   29.70
   0  -2   0  187.78   29.20
   0   2   0  139.19   29.70
   0   2   0  219.78   29.90
   0   2   0  245.68   30.40
   0   2   0  232.98   30.10
   0   2   0  254.17   30.60
   0   2   0  197.88   29.10
   0   2   0  152.58   29.60
   0   2   0  190.48   29.10
  -2  -2   0  120.29   16.80
   2  -2   0  109.49   17.50
  -2  -2   0  113.19   17.80
   2  -2   0  101.59   18.30
   2  -2   0  113.99   17.10
  -2  -2   0  105.89   17.60
  -2  -2   0  101.69   16.60
  -2  -2   0  135.79   16.90
   2  -2   0  156.18   18.60
   2  -2   0   97.39   17.70
  -2  -2   0  112.59   16.60
  -2  -2   0  107.79   17.80
   2  -2   0  132.99   17.60
   2  -2   0  102.59   17.50
  -2  -2   0  110.99   18.00
  -2  -2   0  114.39   17.80
   2  -2   0  148.49   18.50
  -2  -2   0   92.09   16.70
  -2  -2   0  125.69   17.70
   2  -2   0  101.79   17.60
  -2  -2   0   98.39   16.60
   2  -2   0  108.49   17.70
   2  -2   0  105.69   18.00
   2  -2   0  112.69   17.90
   2   2   0  109.49   18.00
  -2   2   0  115.69   18.30
   2   2   0   99.19   16.60
   2   2   0  114.69   17.30
  -2   2   0   91.89   18.10
   2   2   0  131.89   18.40
  -2   2   0  110.19   17.40
  -2   2   0  110.29   18.70
  -2   2   0  139.49   19.30
  -2   2   0  105.29   17.20
   2   2   0   73.69   17.00
   2   2   0  107.49   16.70
  -2   2   0   81.59   17.70
  -2   2   0  120.39   18.60
  -4  -2   0  256.57   36.90
  -4  -2   0  261.97   36.70
   4  -2   0  248.38   36.80
   4  -2   0  243.48   36.80
  -4  -2   0  271.87   36.20
   4  -2   0  264.07   36.70
   4  -2   0  266.37   37.10
   4  -2   0  190.28   36.80
   4  -2   0  252.37   36.80
   4  -2   0  242.58   36.50
   4  -2   0  228.78   36.40
  -4  -2   0  261.17   35.90
  -4  -2   0  248.08   36.60
   4  -2   0  270.97   37.10
   4  -2   0  271.47   36.30
   4  -2   0  234.48   36.80
  -4  -2   0  226.38   36.60
  -4  -2   0  267.67   36.50
  -4   2   0  272.37   38.30
  -4   2   0  237.58   36.50
  -4   2   0  180.28   37.10
  -4   2   0  230.48   36.70
  -4   2   0  249.48   36.70
  -4   2   0  189.08   37.60
  -4   2   0  242.68   37.10
  -4   2   0  279.67   37.30
  -4   2   0  221.88   36.60
  -4   2   0  258.57   37.80
  -6  -2   0  176.38   28.50
  -6  -2   0  166.48   28.50
   6  -2   0  217.38   28.40
   6  -2   0  176.68   28.80
  -6  -2   0  196.98   28.60
   6  -2   0  191.18   29.20
   6  -2   0  213.08   28.90
   6  -2   0  189.88   29.00
   6  -2   0  203.18   29.10
   6  -2   0  182.18   29.10
   6  -2   0  174.78   28.70
  -6  -2   0  201.38   28.00
   6  -2   0  151.58   28.90
   6  -2   0  183.78   28.30
  -6  -2   0  192.38   29.10
  -6  -2   0  186.98   28.70
   6  -2   0  195.28   28.30
  -6  -2   0  184.88   27.70
   6  -2   0  177.38   29.20
  -6   2   0  175.58   28.60
  -6   2   0  191.28   29.90
  -6   2   0  182.68   29.40
  -6   2   0  187.08   28.90
  -6   2   0  191.28   28.70
  -6   2   0  208.98   32.00
  -6   2   0  191.98   30.70
  -6   2   0  181.18   30.60
  -6   2   0  211.98   29.20
  -6   2   0  164.38   29.70
  -8  -2   0  401.86   56.29
  -8  -2   0  407.16   56.49
   8  -2   0  390.26   57.19
  -8  -2   0  428.36   57.29
  -8  -2   0  355.06   56.79
  -8  -2   0  358.76   56.79
  -8  -2   0  415.56   57.49
   8  -2   0  382.76   57.39
   8  -2   0  421.36   57.19
   8  -2   0  385.16   57.19
   8  -2   0  411.46   56.69
   8  -2   0  408.36   57.49
   8  -2   0  362.16   57.29
   8  -2   0  326.57   57.29
   8  -2   0  395.26   57.19
   8  -2   0  413.06   56.99
  -8   2   0  404.46   57.99
  -8   2   0  392.56   57.29
  -8   2   0  408.16   58.99
  -8   2   0  350.56   57.99
  -8   2   0  321.67   58.19
  -8   2   0  413.46   59.59
  -8   2   0  376.26   57.69
  -8   2   0  410.56   57.19
  -8   2   0  383.26   57.19
  -8   2   0  376.56   57.29
  10  -2   0  268.07   42.30
  10  -2   0  310.97   42.50
 -10  -2   0  279.67   41.70
  10  -2   0  272.47   41.90
 -10  -2   0  284.97   41.40
 -10  -2   0  270.07   42.80
  10  -2   0  273.67   42.60
  10  -2   0  285.47   42.50
 -10  -2   0  285.87   42.50
  10  -2   0  299.27   42.20
  10  -2   0  320.07   42.80
  10  -2   0  278.77   42.40
 -10   2   0  275.17   44.90
 -10   2   0  281.67   42.80
 -10   2   0  285.87   43.60
 -10   2   0  285.17   44.30
 -10   2   0  258.37   43.50
 -10   2   0  286.97   42.70
 -10   2   0  284.17   42.60
 -10   2   0  251.77   42.20
 -10   2   0  312.67   44.80
 -10   2   0  267.57   43.90
 -12  -2   0   14.50    8.20
  12  -2   0   17.50    8.30
  12  -2   0   29.30    8.10
  12  -2   0   25.60    8.00
  12  -2   0   31.30    8.70
  12  -2   0   27.70    8.30
  12  -2   0   30.00    8.70
  12  -2   0   45.50    9.80
  12  -2   0   23.70    9.00
 -12  -2   0   29.00    9.20
 -12   2   0   35.40   11.60
 -12   2   0   16.30    9.50
 -12   2   0   24.40   10.00
 -12   2   0   22.30   11.10
 -12   2   0   12.60    9.80
 -12   2   0   37.70   11.80
 -12   2   0   27.60    8.10
 -12   2   0   25.30   12.50
 -12   2   0   11.20    7.10
 -12   2   0   15.20    9.20
  14  -2   0  312.17   47.50
  14  -2   0  297.07   46.80
  14  -2   0  284.57   47.10
 -14  -2   0  359.16   48.30
  14  -2   0  363.86   47.30
 -14  -2   0  341.97   47.60
  14  -2   0  301.57   47.20
  14  -2   0  289.57   47.40
  14  -2   0  268.87   46.90
  14  -2   0  373.36   47.60
 -14   2   0  314.67   49.80
 -14   2   0  350.36   47.40
 -14   2   0  316.77   48.00
 -14   2   0  307.97   48.50
 -14   2   0  260.77   49.10
 -14   2   0  263.37   48.70
  14   2   0  323.17   46.10
 -14   2   0  297.77   47.80
 -14   2   0  328.37   47.50
 -14   2   0  283.57   50.39
 -14   2   0  261.67   48.60
  14   2   0  337.07   46.30
  16  -2   0   46.00   12.30
  16  -2   0   42.20   12.20
  16  -2   0   28.90   11.50
  16  -2   0   61.49   12.00
  16  -2   0   62.39   13.00
 -16  -2   0   55.99   12.70
 -16  -2   0   60.59   13.80
  16  -2   0   36.30   12.00
  16  -2   0   39.00   11.60
  16  -2   0   45.40   12.70
  16   2   0   45.20   10.30
  16   2   0   53.69   10.80
 -16   2   0   44.90   15.20
 -16   2   0   46.80   12.10
 -16   2   0   58.39   16.20
 -16   2   0   85.19   19.50
 -16   2   0   66.69   15.70
 -16   2   0   59.99   16.60
 -16   2   0   36.20   11.80
 -16   2   0   63.39   15.00
 -18  -2   0  221.58   37.40
 -18  -2   0  272.97   39.10
  18  -2   0  224.68   36.70
  18  -2   0  241.48   36.40
  18  -2   0  187.18   36.60
  18  -2   0  185.08   37.00
  18  -2   0  213.28   37.10
 -18  -2   0  294.57   36.40
  18  -2   0  224.28   37.00
 -18   2   0  266.17   40.20
 -18   2   0  194.48   36.60
  18   2   0  247.78   35.50
 -18   2   0  241.98   40.50
 -18   2   0  202.18   38.70
 -18   2   0  293.07   40.50
 -18   2   0  263.97   40.50
  18   2   0  237.68   35.40
 -18   2   0  241.28   39.60
 -18   2   0  198.18   36.90
 -20  -2   0   79.19   14.70
  20  -2   0   90.29   18.20
  20  -2   0   63.49   17.70
  20  -2   0   87.69   19.10
 -20  -2   0   85.69   19.50
 -20  -2   0   81.79   18.50
  20  -2   0   82.39   17.70
 -20   2   0   81.89   23.10
 -20   2   0  100.99   22.50
 -20   2   0   70.99   20.40
 -20   2   0   81.19   22.70
 -20   2   0   79.49   20.70
  20   2   0  100.89   16.70
  20   2   0  111.59   17.60
 -20   2   0   92.49   22.10
 -22  -2   0   -1.50   11.00
 -22  -2   0    8.40    7.80
 -22  -2   0    6.60   13.30
  22  -2   0   23.40   11.80
  22  -2   0   -2.50   11.70
 -22   2   0  -24.60   19.60
  22   2   0   12.90    8.30
  22   2   0    7.60    8.50
 -22   2   0    3.20   19.00
 -22   2   0   22.10   14.40
 -22   2   0  -18.30   14.80
 -24  -2   0   98.49   17.80
  24  -2   0   98.69   21.40
 -24  -2   0   71.69   22.40
  24  -2   0  105.59   20.50
 -24  -2   0  131.39   23.10
 -24  -2   0  109.69   17.90
  24  -2   0   44.60   18.10
  24  -2   0  104.99   22.30
  24   2   0  112.09   19.40
 -24   2   0  151.08   31.40
  24   2   0  122.79   20.20
 -24   2   0  179.78   36.40
 -24   2   0  102.79   24.00
 -24   2   0   55.69   21.70
 -26  -2   0   14.30   15.10
  26  -2   0   27.60   13.30
  26  -2   0  -12.70   13.20
 -26  -2   0   29.80   11.20
  26  -2   0    1.10   13.70
 -26  -2   0   39.70   10.80
  26  -2   0    8.80   15.40
 -26  -2   0   47.90   18.70
 -26   2   0   37.00   15.90
  26   2   0   35.70   12.50
 -26   2   0   80.19   26.30
 -26   2   0   85.19   28.30
  26   2   0   31.80   13.30
 -26   2   0   29.50   18.00
 -26   2   0    7.80   21.20
 -26   2   0   -9.00   18.70
 -28  -2   0   46.70   16.80
  28  -2   0    8.80   17.40
 -28  -2   0   26.20   13.60
  28  -2   0    9.70   15.60
  28  -2   0   36.20   16.50
  28  -2   0   22.90   14.60
 -28   2   0   33.70   16.20
  28   2   0   21.60   13.10
  28   2   0   25.40   12.20
 -28   2   0   22.90   27.50
 -28   2   0   -4.50   22.50
 -28   2   0   55.69   28.20
 -28   2   0    7.40   19.20
 -28   2   0   49.60   19.40
   1  -3   0  206.88   34.70
   1  -3   0  211.28   34.30
  -1  -3   0  226.88   35.20
  -1  -3   0  244.48   34.30
  -1  -3   0  232.88   35.10
   1  -3   0  243.38   35.20
  -1  -3   0  265.97   34.10
   1  -3   0  186.78   34.00
   1  -3   0  246.28   34.40
   1  -3   0  232.28   34.80
  -1  -3   0  208.08   33.80
   1  -3   0  193.28   34.10
   1  -3   0  234.38   34.50
   1  -3   0  211.78   35.10
   1  -3   0  226.68   34.00
   1  -3   0  268.97   34.40
   1  -3   0  185.68   34.30
  -1  -3   0  239.18   34.20
  -1  -3   0  206.08   33.90
  -1  -3   0  231.58   34.00
  -1  -3   0  227.38   34.80
   1  -3   0  249.88   34.80
  -1  -3   0  243.28   34.10
   1  -3   0  229.68   34.50
  -1  -3   0  241.28   35.00
   1   3   0  249.88   34.00
   1   3   0  218.38   35.70
   1   3   0  226.48   34.90
  -1   3   0  247.08   34.20
  -1   3   0  246.18   35.50
   1   3   0  238.68   36.10
   1   3   0  195.18   35.00
   1   3   0  239.28   35.80
   1   3   0  258.07   34.10
  -1   3   0  199.38   35.20
  -1   3   0  226.88   36.00
  -1   3   0  173.38   35.30
  -1   3   0  243.48   36.30
   1   3   0  230.48   35.40
  -1   3   0  227.08   35.80
  -1   3   0  249.08   34.30
  -3  -3   0    5.40    4.90
   3  -3   0   31.00    9.30
   3  -3   0   16.50    5.80
   3  -3   0    6.20    5.30
   3  -3   0   22.80    7.70
  -3  -3   0    8.90    7.60
   3  -3   0   16.70    8.80
  -3  -3   0   10.70    4.10
   3  -3   0   12.60    7.10
   3  -3   0    9.20    5.90
   3  -3   0   20.40    6.70
   3  -3   0    1.50    5.70
  -3  -3   0    4.40    4.90
  -3  -3   0    3.20    7.50
   3  -3   0   10.30    8.10
   3  -3   0   15.90    7.20
  -3  -3   0    7.40    3.90
   3  -3   0   25.50    9.50
  -3  -3   0    2.00    3.80
  -3  -3   0   -2.00    3.70
   3   3   0    0.40    7.10
   3   3   0    4.80    4.70
   3   3   0    6.60    4.10
  -3   3   0    6.50    5.20
  -3   3   0   12.70    6.60
   3   3   0    5.20    3.90
   3   3   0   -7.20    6.10
  -3   3   0   -2.30    8.50
  -3   3   0   -1.60    5.10
   3   3   0    5.00    6.20
   3   3   0    3.20    7.80
  -3   3   0   11.20    5.80
  -3   3   0    5.30    8.30
  -3   3   0    3.40    7.70
  -3   3   0    9.50    8.70
   3   3   0   14.50    5.50
  -5  -3   0   38.20    8.80
   5  -3   0   31.90    9.40
  -5  -3   0   32.10    7.00
  -5  -3   0   32.00    8.50
   5  -3   0   25.20   10.60
   5  -3   0   27.90    8.10
  -5  -3   0   32.70    9.50
   5  -3   0   32.20   10.20
   5  -3   0   35.40    8.60
   5  -3   0   26.90   10.80
  -5  -3   0   30.60    9.40
   5  -3   0   26.40    8.40
  -5  -3   0   32.30    9.40
   5  -3   0   15.60    9.00
   5  -3   0   16.30    8.10
   5  -3   0   33.80    8.40
   5  -3   0   52.19   11.10
  -5  -3   0   24.50    9.10
  -5  -3   0   34.40    6.40
   5  -3   0   44.50    9.60
  -5   3   0   21.20    8.80
  -5   3   0   31.90   10.80
  -5   3   0   29.30   10.70
  -5   3   0   22.40   10.80
   5   3   0   20.60    7.20
  -5   3   0   32.80   10.40
   5   3   0   16.90    6.70
  -5   3   0   22.00    7.50
  -5   3   0   30.60   11.20
  -5   3   0   32.60    9.60
  -5   3   0   25.70    8.20
  -5   3   0   17.10    7.30
   7  -3   0  216.88   33.60
   7  -3   0  259.17   32.90
  -7  -3   0  222.98   33.30
  -7  -3   0  221.98   33.10
   7  -3   0  215.78   33.60
   7  -3   0  219.88   32.20
   7  -3   0  169.78   32.80
   7  -3   0  226.98   33.60
  -7  -3   0  215.68   31.60
  -7  -3   0  223.18   32.80
   7  -3   0  207.48   32.70
   7  -3   0  232.68   34.10
  -7  -3   0  216.08   32.80
   7  -3   0  223.68   32.70
  -7  -3   0  240.98   33.10
   7  -3   0  189.08   32.80
   7  -3   0  218.28   32.80
   7  -3   0  171.48   32.90
  -7  -3   0  188.68   31.20
  -7   3   0  188.98   34.60
  -7   3   0  217.78   33.10
  -7   3   0  222.08   34.60
  -7   3   0  226.68   32.50
  -7   3   0  209.58   34.30
  -7   3   0  200.98   34.00
  -7   3   0  224.88   32.40
  -7   3   0  216.28   33.70
  -7   3   0  222.48   35.70
  -7   3   0  147.49   32.90
  -9  -3   0   19.80    8.90
   9  -3   0    7.70   10.00
   9  -3   0   -7.10    6.70
  -9  -3   0   13.10    6.10
   9  -3   0   13.30    7.30
   9  -3   0   10.40    7.90
   9  -3   0   20.60   10.10
   9  -3   0   19.60    8.40
   9  -3   0    8.50    9.30
   9  -3   0    2.30    8.90
  -9  -3   0   11.00    8.10
   9  -3   0   11.20   10.30
   9  -3   0   34.50   11.10
  -9  -3   0   13.40    8.60
  -9  -3   0    8.10    5.30
   9  -3   0   22.60    9.40
   9  -3   0   13.70    7.60
  -9  -3   0    8.00    8.00
  -9  -3   0    3.20    7.50
  -9   3   0   18.40    8.90
  -9   3   0    5.70    6.60
  -9   3   0   19.30   11.30
  -9   3   0   25.40   11.40
  -9   3   0   27.80   10.00
  -9   3   0   12.60   11.60
  -9   3   0   16.60    9.50
  -9   3   0   15.10   10.10
  -9   3   0   11.20    6.90
  -9   3   0   29.50   10.80
 -11  -3   0   -1.90    7.60
  11  -3   0    4.70    9.40
  11  -3   0   11.30   10.00
  11  -3   0   12.70    8.60
 -11  -3   0   10.70    8.80
  11  -3   0  -10.70    8.70
  11  -3   0   10.90    7.90
 -11  -3   0   14.20    6.30
  11  -3   0    8.40    7.70
  11  -3   0    1.70    8.90
  11  -3   0   10.50    7.60
 -11  -3   0   10.40    8.70
  11  -3   0    0.50    6.70
  11  -3   0   13.50   10.30
  11  -3   0    4.60    9.70
 -11  -3   0   12.80    8.80
  11  -3   0  -13.70    9.30
 -11  -3   0   11.30    5.60
 -11   3   0    0.60    6.70
 -11   3   0   10.60   10.50
 -11   3   0    2.40    9.00
 -11   3   0    0.60   10.70
 -11   3   0   25.30   11.80
 -11   3   0    4.60   11.50
 -11   3   0   12.70   11.00
 -11   3   0   26.50   11.20
 -11   3   0    4.90    6.80
 -11   3   0   20.20   11.50
  13  -3   0   15.40    9.60
  13  -3   0   21.10   12.30
 -13  -3   0   27.30    8.60
  13  -3   0   11.30   11.80
  13  -3   0   18.60   11.40
  13  -3   0   15.00   10.70
 -13  -3   0   24.30    7.70
  13  -3   0   21.80    8.70
  13  -3   0   13.30   10.90
  13  -3   0   27.30    9.60
 -13  -3   0   12.30    9.40
  13  -3   0   28.10   11.00
 -13  -3   0   24.30   10.40
 -13  -3   0   15.00    9.30
  13  -3   0   23.40    9.30
 -13  -3   0   26.20   10.10
 -13   3   0   15.70   12.50
 -13   3   0   -7.10   11.80
 -13   3   0   18.40   13.80
 -13   3   0   18.40    8.80
 -13   3   0   22.60   11.00
 -13   3   0   16.30    8.10
 -13   3   0    5.10   11.20
 -13   3   0   20.30   12.70
 -13   3   0   28.70   13.50
 -13   3   0   10.90   14.20
  15  -3   0  164.08   29.50
  15  -3   0  175.08   30.00
  15  -3   0  200.28   28.80
  15  -3   0  189.68   28.30
  15  -3   0  178.38   28.50
  15  -3   0  185.98   31.20
 -15  -3   0  174.78   28.10
  15  -3   0  131.49   28.70
 -15  -3   0  175.68   29.20
 -15  -3   0  169.48   27.30
  15  -3   0  163.38   27.50
  15  -3   0  173.88   30.40
  15  -3   0  205.78   29.30
  15  -3   0  173.88   28.20
  15  -3   0  148.59   26.60
 -15  -3   0  192.18   29.20
 -15   3   0  211.08   31.00
 -15   3   0  152.08   28.30
 -15   3   0  194.38   31.90
 -15   3   0  122.79   31.40
 -15   3   0  191.48   29.00
 -15   3   0  128.09   29.00
 -15   3   0  106.09   28.60
 -15   3   0  136.99   30.70
 -15   3   0  191.18   31.00
 -15   3   0  187.38   31.60
  17  -3   0   14.20    9.20
  17  -3   0   24.30   10.70
 -17  -3   0   26.90   11.80
  17  -3   0   27.00   10.80
  17  -3   0    7.90    8.80
 -17  -3   0    0.70   10.50
  17  -3   0   28.40   13.70
  17  -3   0   31.20   16.60
 -17  -3   0   22.10   11.10
  17  -3   0   17.40   13.10
  17  -3   0   26.40   12.40
  17  -3   0   33.90   10.70
 -17  -3   0   24.60   11.50
  17  -3   0   19.90   11.40
  17   3   0   13.00    8.10
 -17   3   0   28.30   13.80
  17   3   0   20.80    8.60
 -17   3   0   19.60   11.30
 -17   3   0    8.50   17.30
 -17   3   0   16.00   16.10
 -17   3   0   49.20   18.10
 -17   3   0   14.50   10.40
 -17   3   0   20.20   12.80
 -17   3   0   24.60   16.60
 -17   3   0   30.00   16.40
 -17   3   0   63.99   17.40
 -19  -3   0  107.39   21.40
  19  -3   0   92.39   19.90
 -19  -3   0  136.19   22.40
  19  -3   0  114.79   22.70
  19  -3   0   92.29   21.30
  19  -3   0  121.59   24.90
  19  -3   0   74.29   18.90
  19  -3   0   76.29   21.30
 -19  -3   0  120.59   21.90
  19  -3   0  163.78   27.20
 -19  -3   0   99.19   22.00
  19  -3   0  107.79   21.10
 -19   3   0  130.59   26.30
  19   3   0  103.39   18.60
  19   3   0  109.79   19.10
 -19   3   0   73.49   23.90
 -19   3   0  103.89   27.10
 -19   3   0   83.09   26.70
 -19   3   0  132.79   27.50
 -19   3   0  113.89   26.70
  21  -3   0   25.20   15.50
  21  -3   0   21.00   14.10
 -21  -3   0   29.60   15.60
  21  -3   0   17.90   16.30
  21  -3   0    4.60   10.90
  21  -3   0   18.70   11.20
  21  -3   0   50.39   18.90
 -21  -3   0   44.50   15.20
 -21   3   0   46.10   23.70
  21   3   0   38.30   10.30
 -21   3   0   22.20   17.00
 -21   3   0    1.50   18.70
 -21   3   0   37.30   23.30
  21   3   0   29.60   10.30
  23  -3   0   12.30   17.00
  23  -3   0   10.00   16.60
 -23  -3   0    9.70   14.30
  23  -3   0   -4.40   11.60
 -23  -3   0   16.50   17.10
  23  -3   0   -9.90   14.40
  23  -3   0   11.60   16.20
  23  -3   0    8.30   12.50
  23   3   0   12.10    9.50
 -23   3   0   35.20   20.10
 -23   3   0   23.10   16.90
 -23   3   0   36.50   26.70
  23   3   0   37.30   12.20
 -25  -3   0   28.50   16.80
 -25  -3   0   -5.90   16.10
  25  -3   0   51.09   21.50
  25  -3   0   -2.20   16.20
  25  -3   0   30.20   18.50
 -25   3   0   -1.80   19.20
  25   3   0   -3.30    9.70
 -25   3   0   21.00   18.00
  25   3   0   16.70   10.00
  27  -3   0   -5.60   17.50
  27  -3   0   -8.00   18.20
 -27   3   0   40.90   19.70
 -27   3   0   28.40   17.10
  27   3   0    7.80   10.50
  27   3   0   16.60   12.80
   0  -4   0  141.69   22.80
   0  -4   0  129.29   22.80
   0  -4   0  156.28   23.20
   0  -4   0  147.89   22.10
   0  -4   0  153.28   22.20
   0  -4   0  149.79   25.20
   0  -4   0  153.58   25.70
   0  -4   0  171.68   26.00
   0  -4   0  133.69   23.40
   0  -4   0  144.69   23.40
   0  -4   0  139.79   27.50
   0  -4   0  159.18   22.10
   0  -4   0  111.59   23.30
   0  -4   0  135.59   22.20
   0   4   0  146.89   22.40
   0   4   0  131.19   22.20
   0   4   0  129.19   24.10
   0   4   0   89.79   22.80
   0   4   0  115.59   25.80
   0   4   0  130.89   24.70
   0   4   0  197.18   24.90
   2  -4   0  135.99   19.90
   2  -4   0  135.99   23.80
  -2  -4   0  131.89   23.70
  -2  -4   0  126.89   19.90
   2  -4   0  131.39   20.40
   2  -4   0  116.99   20.70
   2  -4   0  147.79   20.40
  -2  -4   0  125.39   19.30
  -2  -4   0  132.39   23.70
   2  -4   0  125.19   19.80
  -2  -4   0  114.99   20.30
   2  -4   0  101.29   20.20
   2  -4   0  145.89   23.70
   2  -4   0  112.69   21.00
  -2  -4   0  123.59   24.70
  -2  -4   0  108.29   23.00
   2  -4   0  135.09   23.30
  -2  -4   0  119.89   19.00
  -2  -4   0  109.09   20.50
  -2  -4   0  124.59   19.30
  -2  -4   0  128.09   19.10
   2  -4   0   98.09   21.40
   2  -4   0  151.78   24.20
   2   4   0   76.89   19.90
  -2   4   0  143.89   22.20
  -2   4   0  108.29   21.90
   2   4   0  130.89   19.60
   2   4   0  126.29   19.60
  -2   4   0  130.19   23.70
   2   4   0   83.89   20.20
   2   4   0  126.59   23.80
   2   4   0  133.69   20.80
  -2   4   0  130.29   20.10
  -2   4   0  136.29   24.10
  -2   4   0  128.89   20.20
   2   4   0  109.39   22.60
   2   4   0   86.39   20.60
   4  -4   0   15.00   11.80
  -4  -4   0    0.20    4.40
   4  -4   0   19.20    9.00
   4  -4   0   -3.20    6.40
   4  -4   0    8.10   11.00
  -4  -4   0    9.20   11.00
  -4  -4   0   -0.90    4.30
   4  -4   0    5.60   10.30
   4  -4   0   11.00    6.20
  -4  -4   0    9.00    4.30
  -4  -4   0    5.10    4.10
   4  -4   0    2.20   11.30
   4  -4   0    7.40    7.10
   4  -4   0    2.60   11.80
   4  -4   0   -1.40    7.70
   4  -4   0   -2.60    5.90
   4  -4   0  -10.40   10.20
  -4  -4   0    5.70   11.60
   4  -4   0    7.60    6.50
   4  -4   0   -2.80   10.50
   4   4   0   15.20   11.30
  -4   4   0   -2.90    8.60
   4   4   0    3.40    9.70
  -4   4   0    1.20    7.80
  -4   4   0   -5.30   10.50
  -4   4   0   22.70   10.10
   4   4   0   -7.20    4.90
  -4   4   0   10.60    6.40
  -4   4   0   10.20    6.30
   4   4   0    4.00    5.20
   4   4   0    0.70    7.30
   4   4   0   10.30    6.50
  -4   4   0    7.90   10.30
   4   4   0    3.10    6.80
  -4   4   0    1.60   11.30
   6  -4   0  202.78   29.90
   6  -4   0  161.18   31.50
   6  -4   0  206.48   29.70
  -6  -4   0  143.69   28.20
  -6  -4   0  175.38   31.40
   6  -4   0  190.68   32.20
   6  -4   0  195.28   30.20
   6  -4   0  193.48   32.10
   6  -4   0  215.08   29.90
  -6  -4   0  202.38   32.10
  -6  -4   0  155.48   28.70
   6  -4   0  199.28   29.30
  -6  -4   0  178.78   32.00
   6  -4   0  227.08   34.40
   6  -4   0  175.68   30.80
   6  -4   0  239.18   34.60
   6  -4   0  203.88   32.00
  -6  -4   0  207.78   32.00
  -6   4   0  207.38   29.90
  -6   4   0  174.38   32.80
  -6   4   0  222.18   32.00
  -6   4   0  184.58   29.50
   6   4   0  191.18   32.60
  -6   4   0  217.18   32.60
   6   4   0  170.38   31.00
   6   4   0  125.29   29.50
  -6   4   0  180.18   32.20
   8  -4   0  404.86   60.29
   8  -4   0  363.76   61.79
  -8  -4   0  401.66   62.09
   8  -4   0  529.75   61.09
   8  -4   0  349.07   61.49
   8  -4   0  389.36   60.99
   8  -4   0  421.96   60.19
  -8  -4   0  395.66   61.89
  -8  -4   0  375.16   61.09
   8  -4   0  485.15   60.59
  -8  -4   0  363.86   58.99
  -8  -4   0  348.57   60.19
   8  -4   0  428.76   64.39
   8  -4   0  321.47   61.39
   8  -4   0  449.66   63.09
  -8  -4   0  422.86   62.29
   8  -4   0  345.47   61.49
  -8  -4   0  401.96   61.89
  -8  -4   0  314.17   59.49
  -8   4   0  393.06   63.39
  -8   4   0  537.35   62.99
  -8   4   0  404.66   62.69
   8   4   0  430.06   63.89
  -8   4   0  444.86   60.69
  -8   4   0  528.65   63.49
  -8   4   0  348.87   64.39
  -8   4   0  473.05   60.79
  -8   4   0  333.87   63.39
   8   4   0  414.76   63.19
  10  -4   0   31.50   13.90
  10  -4   0   39.60   10.20
  10  -4   0   24.80   13.00
  10  -4   0   28.80   14.70
  10  -4   0   37.10   13.20
 -10  -4   0   33.50   10.60
 -10  -4   0   37.10   11.50
  10  -4   0   18.30    9.50
  10  -4   0   27.70   16.10
  10  -4   0   21.00   11.40
  10  -4   0   21.80    9.60
  10  -4   0   24.10   13.50
  10  -4   0   40.60   10.90
 -10  -4   0   15.80   11.80
 -10  -4   0   24.90   12.30
 -10  -4   0   28.00   11.90
 -10  -4   0   30.70   12.60
 -10  -4   0   28.90    7.40
 -10  -4   0   32.30    8.70
  10  -4   0    5.90   12.80
  10   4   0   16.00   10.70
 -10   4   0   37.10   16.20
  10   4   0   10.30    9.50
 -10   4   0   10.20   12.40
 -10   4   0   21.10   15.20
 -10   4   0   58.89   17.20
 -10   4   0   10.70    8.80
 -10   4   0    6.30   11.40
 -10   4   0   26.50   14.90
 -10   4   0    9.20    8.50
  12  -4   0   68.69   17.20
  12  -4   0   71.59   16.10
  12  -4   0   55.79   19.70
  12  -4   0   92.39   21.20
  12  -4   0   89.79   16.30
 -12  -4   0   71.09   13.40
 -12  -4   0   62.79   17.60
  12  -4   0   64.19   15.30
 -12  -4   0   92.29   19.60
  12  -4   0   68.99   19.40
  12  -4   0   80.59   19.70
 -12  -4   0   74.89   16.70
 -12  -4   0   76.49   14.00
  12  -4   0   89.59   21.80
 -12  -4   0   65.59   17.90
 -12  -4   0   54.69   15.70
  12  -4   0   51.99   18.30
 -12  -4   0   94.69   17.40
 -12   4   0   48.40   18.40
 -12   4   0   85.69   16.50
 -12   4   0   63.29   20.10
 -12   4   0   65.29   20.20
 -12   4   0   42.70   17.40
 -12   4   0   54.59   14.90
 -14  -4   0   40.20   14.80
  14  -4   0   23.50   15.40
 -14  -4   0   42.00   13.60
 -14  -4   0   42.80   11.20
  14  -4   0   27.00   16.40
  14  -4   0   23.70   13.80
 -14  -4   0   38.70   14.10
  14  -4   0   22.00   19.80
  14  -4   0   23.70   11.90
 -14  -4   0   20.50   12.70
  14  -4   0   31.20   18.60
 -14  -4   0   28.40    9.50
 -14  -4   0   25.20   13.00
 -14  -4   0   34.50   12.20
  14  -4   0   32.10   12.50
  14  -4   0   18.60   15.30
 -14   4   0   17.10   14.20
 -14   4   0   39.40   15.90
 -14   4   0   23.90   17.70
 -14   4   0   39.30   12.80
 -14   4   0   35.50   18.50
 -14   4   0   37.90   13.10
  16  -4   0   -0.10   15.70
 -16  -4   0   36.50   13.50
 -16  -4   0   19.80   13.30
 -16  -4   0   26.00   10.90
  16  -4   0   36.30   14.00
 -16  -4   0   23.40   13.30
  16  -4   0   17.90   19.30
  16  -4   0   13.00   11.80
 -16  -4   0   27.30   14.00
  16  -4   0   16.80   17.10
  16  -4   0   31.90   15.50
  16  -4   0   17.10   16.80
 -16  -4   0   30.70   12.90
  16  -4   0   18.90   19.40
 -16   4   0   12.90   17.20
 -16   4   0   14.20   14.40
 -16   4   0   35.00   19.70
 -16   4   0    5.00   11.40
 -16   4   0   10.80   11.80
 -16   4   0   19.60   15.70
 -18  -4   0  148.59   25.60
  18  -4   0  117.49   25.90
  18  -4   0  191.98   34.10
  18  -4   0  128.89   32.40
  18  -4   0  104.29   26.10
 -18  -4   0  126.29   25.80
 -18   4   0  123.89   29.10
 -18   4   0   97.19   30.30
 -18   4   0  104.69   27.30
  18   4   0  134.09   21.50
  18   4   0  131.99   21.80
 -18   4   0   74.79   25.40
  20  -4   0   46.10   19.80
 -20  -4   0   52.09   15.90
  20  -4   0   17.30   17.20
  20  -4   0   45.80   23.50
  20  -4   0   11.20   19.00
 -20  -4   0   21.60   15.00
 -20   4   0    5.00   22.40
  20   4   0   18.50   10.60
 -20   4   0    1.90   19.20
  20   4   0   38.70   10.70
 -22  -4   0    0.90   16.50
  22  -4   0  -13.50   17.00
  22  -4   0   19.40   22.80
  22  -4   0  -10.60   16.50
 -22  -4   0    2.70   16.30
 -22   4   0   15.00   19.70
 -22   4   0    8.80   22.30
  22   4   0   12.30   10.30
  22   4   0   20.60   10.90
  24  -4   0   80.59   23.70
  24  -4   0   59.39   24.00
 -24  -4   0   88.99   24.10
  24  -4   0   70.39   29.40
 -24  -4   0   86.49   25.30
  24   4   0   78.59   19.10
 -24   4   0   69.49   24.10
 -24   4   0   75.29   28.10
  24   4   0   58.39   18.70
  24   4   0  105.79   20.30
  24   4   0   88.29   20.40
   1  -5   0  251.47   34.30
   1  -5   0  202.68   31.30
  -1  -5   0  182.28   32.10
  -1  -5   0  192.18   36.30
   1  -5   0  177.28   32.40
   1  -5   0  236.98   37.60
  -1  -5   0  202.68   31.70
   1  -5   0  202.78   35.60
  -1  -5   0  175.48   31.00
   1  -5   0  211.78   36.90
   1  -5   0  177.28   30.90
  -1  -5   0  201.78   33.00
  -1  -5   0  238.98   37.90
   1  -5   0  211.58   36.20
  -1   5   0  181.98   34.20
   1   5   0  113.59   31.20
   1   5   0  170.98   34.80
   1   5   0  210.48   35.80
  -1   5   0  182.38   34.80
   3  -5   0   29.60   14.50
   3  -5   0   21.40   16.00
  -3  -5   0   39.40   17.30
   3  -5   0   16.70   19.60
   3  -5   0   16.30   10.80
   3  -5   0   15.50   12.40
  -3  -5   0    5.80   14.80
  -3  -5   0   -6.70   13.90
   3  -5   0   39.40   12.60
   3  -5   0   11.20   20.40
  -3  -5   0   43.10   17.20
   3  -5   0   30.40   16.70
   3   5   0   19.30   15.60
  -3   5   0   10.50   10.70
   3   5   0   15.70   10.50
  -3   5   0   21.60   14.90
   3   5   0    9.30   13.80
  -3   5   0   10.70   11.80
   3   5   0   18.40    9.60
  -3   5   0    9.50   14.90
   5  -5   0   89.89   20.90
   5  -5   0  157.88   26.30
  -5  -5   0   91.29   18.90
  -5  -5   0  168.78   26.70
   5  -5   0  152.18   31.80
  -5  -5   0  112.09   16.60
   5  -5   0  155.28   30.70
   5  -5   0  150.28   22.70
   5  -5   0  120.79   23.60
  -5  -5   0   79.39   17.60
  -5  -5   0  135.59   26.30
  -5  -5   0  134.49   23.90
   5  -5   0  108.29   20.70
   5  -5   0  132.49   25.90
  -5   5   0   95.59   24.80
  -5   5   0  125.29   24.80
   5   5   0   88.49   21.00
  -5   5   0   61.09   20.80
   5   5   0   82.39   19.70
   5   5   0  112.89   26.00
  -5   5   0   51.19   19.80
   5   5   0  114.49   24.40
   7  -5   0    8.10   14.80
  -7  -5   0   -0.50    7.90
  -7  -5   0    8.90   13.90
  -7  -5   0    7.10   15.10
   7  -5   0   -1.80   16.50
   7  -5   0   17.70   17.80
   7  -5   0    5.80   15.40
   7  -5   0   -5.80   11.40
   7  -5   0   -5.80    9.20
   7  -5   0   12.20   14.70
   7  -5   0   -1.70   10.80
  -7  -5   0   -3.80    6.70
   7  -5   0   -3.90   14.50
  -7  -5   0   19.40   14.80
   7  -5   0  -10.80   14.50
  -7   5   0  -16.00   10.30
   7   5   0   10.30    9.10
  -7   5   0  -14.40   16.80
   7   5   0   -9.40   15.00
  -7   5   0  -11.10   12.00
   7   5   0    7.50    9.60
  -7   5   0    5.80   16.10
   7   5   0    8.20   13.80
   9  -5   0    9.50   12.40
   9  -5   0    5.70   14.00
  -9  -5   0   19.00    8.90
  -9  -5   0   13.80    7.60
   9  -5   0   10.00   17.00
   9  -5   0   28.60   17.30
   9  -5   0   17.00   19.10
   9  -5   0   21.30   17.00
   9  -5   0    3.20   12.10
   9  -5   0    4.50   11.30
   9   5   0   40.00   17.50
  -9   5   0  -11.20   12.40
  -9   5   0   10.20   16.70
  -9   5   0    2.40   17.40
  -9   5   0   21.30   12.60
   9   5   0   21.80   11.40
   9   5   0   41.80   17.40
   9   5   0   29.30   11.30
 -11  -5   0   -2.30   14.00
  11  -5   0   12.40   17.20
 -11  -5   0    9.30    7.80
  11  -5   0   10.20   14.30
 -11  -5   0   15.20   14.40
  11  -5   0   -1.90   18.60
 -11  -5   0    6.70    8.50
  11  -5   0   -5.00   16.80
  11  -5   0   -7.20   14.30
  11  -5   0   -0.40   18.50
 -11  -5   0   -8.70   12.20
  11  -5   0    8.20   17.60
  11  -5   0   22.20   18.00
  11   5   0   33.40   19.60
  11   5   0   14.80   11.90
  11   5   0   11.30   10.40
  11   5   0   13.10   10.20
  11   5   0    5.90    8.60
 -11   5   0   16.90   12.80
 -11   5   0    9.10   14.70
 -11   5   0    2.10   15.90
 -11   5   0    2.50   18.70
  11   5   0   10.10   15.00
  13  -5   0   53.79   18.60
 -13  -5   0   58.29   17.40
  13  -5   0   75.59   24.90
  13  -5   0   46.10   20.90
 -13  -5   0   39.00   12.80
  13  -5   0   44.60   20.30
  13  -5   0   19.10   14.90
 -13  -5   0   26.50   11.50
 -13   5   0   36.70   19.10
 -13   5   0    9.20   20.20
  13   5   0   30.70   14.10
  13   5   0   36.90   13.70
 -13   5   0   52.59   21.00
  13   5   0   51.69   13.60
  13   5   0   39.50   15.20
 -13   5   0   18.70   17.00
  15  -5   0   -2.90   20.20
  15  -5   0  -30.30   17.00
  15  -5   0    2.60   21.30
 -15  -5   0    2.40   10.00
  15  -5   0   14.20   17.90
 -15  -5   0  -18.20   11.00
 -15  -5   0   -2.20   14.70
 -15  -5   0   -5.00   16.00
  15  -5   0   10.80   21.20
 -15  -5   0   -6.70   14.40
  15  -5   0   -3.30   17.30
  15   5   0    8.70   12.70
 -15   5   0   12.50   17.50
  15   5   0   -5.70   11.50
 -15   5   0   12.50   21.50
  15   5   0  -33.60   10.70
 -15   5   0   -1.20   19.10
 -15   5   0  -10.80   15.60
  15   5   0   -6.30   13.40
 -17  -5   0  -15.40   17.40
  17  -5   0    9.80   18.00
 -17  -5   0   -8.60   15.70
 -17  -5   0   17.80   16.70
  17  -5   0    3.80   20.30
  17  -5   0   -5.20   19.90
 -17  -5   0   23.10   15.50
 -17  -5   0   26.40   17.90
 -17   5   0   -3.40   16.80
  17   5   0  -11.90   12.70
 -17   5   0    1.50   19.80
  17   5   0  -27.50    9.90
  17   5   0  -15.00   13.90
 -17   5   0   16.40   18.00
  17   5   0  -31.00   11.50
 -17   5   0   17.00   22.10
 -19  -5   0   28.90   16.50
  19  -5   0   27.50   25.20
  19  -5   0   32.10   22.20
  19  -5   0   18.40   23.60
 -19  -5   0   -9.20   17.40
  19  -5   0   17.00   20.20
  19   5   0    7.80    9.80
  19   5   0   16.40   10.10
 -19   5   0   37.20   28.70
 -19   5   0   13.40   23.00
 -19   5   0   34.70   20.80
 -19   5   0   23.40   18.10
  19   5   0   -8.50   13.30
  19   5   0    8.20   12.90
  21  -5   0  -17.90   19.40
  21  -5   0   20.00   21.20
 -21  -5   0   -2.80   19.60
  21  -5   0   -2.10   20.60
  21  -5   0   42.20   25.00
 -21  -5   0    8.60   17.80
  21   5   0  -17.90   13.10
  21   5   0   -3.30   13.60
 -21   5   0  -18.30   21.20
  21   5   0   -7.30   12.10
  21   5   0    1.20   14.90
 -21   5   0  -18.30   24.20
   0  -6   0  105.49   21.80
   0  -6   0  134.39   32.20
   0  -6   0  121.19   26.90
   0  -6   0  149.99   23.30
   0   6   0   61.79   22.90
   0   6   0   79.89   28.40
   0   6   0  102.49   27.80
   2  -6   0   62.29   21.80
  -2  -6   0   76.39   18.20
  -2  -6   0   41.50   22.80
   2  -6   0   74.59   16.40
   2  -6   0   55.89   23.40
   2  -6   0   72.99   18.50
  -2  -6   0   51.49   18.20
   2  -6   0   72.59   20.00
   2   6   0   11.40   13.90
  -2   6   0   31.90   21.10
  -2   6   0   -6.70   16.50
  -2   6   0   61.19   22.70
   2   6   0   32.90   20.70
   2   6   0   33.10   19.10
   2   6   0   16.70   15.70
  -2   6   0   -2.90   13.50
   4  -6   0   -8.10   16.10
   4  -6   0    2.10   19.80
   4  -6   0   21.00   12.40
   4  -6   0   19.20   20.20
   4  -6   0   16.50   20.30
   4  -6   0   -5.90   15.70
   4   6   0  -14.90   16.10
   4   6   0   14.20   14.30
  -4   6   0  -24.40   16.00
  -4   6   0   -2.50   18.00
  -4   6   0  -31.90   12.40
   4   6   0    4.20   12.80
   4   6   0  -15.40   19.10
  -4   6   0   -0.20   19.50
   6  -6   0   90.29   28.90
  -6  -6   0   79.99   28.20
   6  -6   0   53.69   23.70
   6  -6   0   61.89   19.40
   6  -6   0  104.59   30.30
   6  -6   0   48.40   18.40
  -6   6   0   27.00   24.50
  -6   6   0   28.10   18.40
   6   6   0   42.40   15.60
  -6   6   0   47.50   18.30
  -6   6   0   42.50   23.50
   6   6   0   45.00   20.40
   6   6   0   51.09   24.40
   6   6   0   52.69   17.90
   8  -6   0   99.29   26.80
   8  -6   0  191.08   39.20
  -8  -6   0  200.58   37.40
   8  -6   0  140.89   35.40
   8  -6   0  109.59   24.40
   8  -6   0  157.38   34.70
   8  -6   0  134.49   26.00
   8  -6   0  157.98   29.60
   8  -6   0  156.08   34.50
  -8   6   0   82.59   30.70
   8   6   0  102.79   26.20
   8   6   0  185.48   36.30
  -8   6   0   87.29   27.00
   8   6   0  109.99   25.80
  -8   6   0  103.59   29.50
  -8   6   0  128.99   30.80
   8   6   0  152.78   31.00
  10  -6   0   32.90   15.00
  10  -6   0   57.99   20.90
  10  -6   0   50.79   26.20
  10  -6   0   34.00   14.90
 -10  -6   0   44.90   22.40
  10  -6   0   28.50   15.90
  10  -6   0   37.40   21.60
  10  -6   0   20.30   22.60
 -10  -6   0   25.90   21.80
 -10   6   0   52.89   23.80
 -10   6   0   -6.80   15.90
  10   6   0   24.10   23.10
  10   6   0   23.90   16.40
  10   6   0   34.80   15.90
 -10   6   0   34.10   24.20
 -10   6   0   35.00   22.50
  10   6   0   38.30   19.90
  12  -6   0  -32.90   22.00
  12  -6   0   27.80   16.20
  12  -6   0    4.80   23.10
  12  -6   0   -9.90   21.60
  12  -6   0  -23.00   12.40
  12  -6   0   -9.60   15.80
 -12  -6   0   11.50   22.30
  12  -6   0    8.70   22.80
 -12  -6   0    8.70   20.10
  12  -6   0  -15.30   18.70
  12   6   0    7.00   17.30
 -12   6   0   12.90   23.10
  12   6   0    9.90   14.10
 -12   6   0    0.40   21.00
  12   6   0   48.30   22.50
  14  -6   0   11.10   22.90
  14  -6   0   24.50   14.80
  14  -6   0   51.09   25.20
 -14  -6   0   -1.50   20.70
  14  -6   0   31.30   23.30
 -14  -6   0   -3.30   21.10
  14  -6   0    8.10   13.60
  14  -6   0  -19.90   18.90
 -14   6   0   -4.80   22.20
  14   6   0   39.00   21.60
 -14   6   0   36.20   26.20
  14   6   0   22.70   24.70
  16  -6   0   24.70   27.30
  16  -6   0   87.89   31.30
  16  -6   0   10.70   24.60
  16  -6   0   59.39   27.10
 -16   6   0   10.50   27.00
  16   6   0   45.30   27.10
  16   6   0   12.30   21.40
 -16   6   0    0.10   25.70
  -1  -7   0   21.90   22.70
  -1  -7   0   33.90   21.20
   1  -7   0   62.89   22.10
  -1   7   0   71.59   30.00
   1   7   0   67.59   30.90
  -1   7   0   22.00   25.70
   1   7   0   36.80   27.70
  -3  -7   0   -4.80   20.20
   3  -7   0   -3.50   22.20
  -3  -7   0   -2.00   17.60
   3  -7   0   -3.10   18.40
   3   7   0    4.30   22.50
   3   7   0   28.40   26.30
  -3   7   0   13.80   26.60
  -3   7   0    4.10   24.30
  -5  -7   0   -0.10   25.10
   5  -7   0  -27.50   16.10
   5  -7   0   -9.10   21.50
  -5   7   0   17.90   24.30
   5   7   0  -28.40   21.80
  -5   7   0   11.70   27.00
   5   7   0    0.30   26.00
   7  -7   0  -18.90   16.00
   7  -7   0    4.00   23.40
  -7   7   0  -42.00   20.50
  -7   7   0  -34.70   24.40
   7   7   0  -33.70   21.00
   7   7   0  -16.00   25.90
  29   0  -1    0.10   11.30
 -29   0   1   30.20   26.80
 -29   0   1    0.70   31.00
 -29   0   1  -28.60   16.70
 -29   0   1   -1.40   19.10
  29   0  -1   -2.40   10.60
  27   0  -1    9.90   10.30
 -27   0   1  -13.10   15.30
 -27   0   1    5.00   14.70
 -27   0   1   -6.20   14.40
 -27   0   1    0.30   16.90
  27   0  -1    3.90   10.70
 -25   0   1   13.10   16.70
 -25   0   1   13.20   12.70
 -25   0   1    5.10   12.90
  25   0  -1   21.80   10.30
  25   0  -1    9.10    8.90
 -25   0   1    0.60   12.80
 -23   0   1   -3.40    9.90
 -23   0   1   10.00   14.90
  23   0  -1   -1.70    8.40
 -23   0   1   -7.80   12.00
  23   0  -1    6.70    8.40
 -23   0   1   -5.20    9.90
 -21   0   1    1.90    9.10
 -21   0   1   -0.20   11.80
  21   0  -1  -12.70    6.90
 -21   0   1   -1.50    8.90
  21   0  -1    5.30    7.30
 -21   0   1   -6.60   13.30
  19   0  -1   -3.10    7.70
 -19   0   1   -0.50    7.50
 -19   0   1  -13.10    7.20
  19   0  -1   -1.50    5.20
  19   0  -1   -3.90    4.80
 -19   0   1    0.00    5.80
  19   0  -1   -7.30    6.60
 -19   0   1   -9.10   11.60
 -19   0   1   14.90   10.50
  19   0  -1    1.50    5.40
 -19   0   1   -6.80    5.60
 -19   0   1   -7.10    8.80
 -19   0   1   -4.30   10.40
  19   0  -1    3.40    5.60
  17   0  -1    0.30    5.70
  17   0  -1   -8.10    4.30
 -17   0   1   -2.30    6.40
 -17   0   1   -4.20    7.80
  17   0  -1    5.10    5.30
 -17   0   1    4.30    6.60
 -17   0   1   -7.70    7.20
 -17   0   1   -4.00    5.10
 -17   0   1    0.00    9.60
  17   0  -1    5.10    6.40
 -17   0   1    3.10    5.40
  17   0  -1    6.90    5.20
  17   0  -1    1.50    4.60
 -17   0   1  -10.30    7.90
 -17   0   1   -5.40   10.50
 -17   0   1   -0.30    7.50
 -15   0   1   -4.20    5.70
  15   0  -1   -0.30    4.90
  15   0  -1    6.30    4.70
 -15   0   1    2.40    6.20
 -15   0   1   -5.30    5.70
 -15   0   1   -3.00    8.80
 -15   0   1   -0.50    7.30
  15   0  -1   -5.30    4.90
  15   0  -1    4.80    4.80
  15   0  -1   -1.10    4.70
 -15   0   1   -5.60    5.20
 -15   0   1   -2.70    7.00
  15   0  -1    4.10    4.20
 -15   0   1  -13.40    7.10
 -15   0   1   -9.70    9.40
 -15   0   1   10.80    7.10
 -15   0   1   -0.40    4.70
 -15   0   1   -6.00    4.60
  13   0  -1    1.30    4.20
 -13   0   1   -5.90    8.30
 -13   0   1   -0.70    4.30
 -13   0   1    3.80   10.00
 -13   0   1   -3.60    5.10
  13   0  -1   -5.90    4.40
 -13   0   1    7.00    4.70
 -13   0   1    4.10    5.70
  13   0  -1    6.30    4.80
 -13   0   1    0.50    6.90
 -13   0   1   -5.00    6.80
  13   0  -1    0.30    4.80
  13   0  -1    6.60    4.40
  13   0  -1    0.90    4.50
 -13   0   1   -2.20    5.30
 -13   0   1   -5.60    6.00
  11   0  -1    6.00    4.60
  11   0  -1    7.10    4.90
 -11   0   1   -4.60    4.80
 -11   0   1  -14.30    6.20
 -11   0   1   -1.80    4.00
 -11   0   1   -4.70    8.20
 -11   0   1   -2.00    6.20
 -11   0   1    5.50    9.70
 -11   0   1    4.10    6.10
 -11   0   1   -1.50    4.80
 -11   0   1   -7.90    5.30
  11   0  -1    1.50    4.00
  11   0  -1   -1.60    3.90
  11   0  -1   -5.90    4.30
 -11   0   1    1.50    4.20
  11   0  -1   -0.50    4.60
  -9   0   1   -3.30    5.20
   9   0  -1    6.40    4.00
  -9   0   1    5.20    4.20
  -9   0   1   -1.20    4.60
   9   0  -1    1.40    3.90
   9   0  -1   -5.40    3.80
  -9   0   1    2.00    4.00
  -9   0   1    5.50    4.10
   9   0  -1   -2.30    4.40
  -9   0   1   12.70    8.30
   9   0  -1   -5.00    4.00
  -9   0   1    7.20    5.80
  -9   0   1   11.30    7.80
  -9   0   1    3.00    5.50
   9   0  -1    0.20    3.80
  -9   0   1    1.70    3.90
   7   0  -1    2.00    3.90
  -7   0   1    0.10    4.50
   7   0  -1   -1.90    3.50
  -7   0   1   -2.90    4.50
  -7   0   1   -0.10    3.70
   7   0  -1    3.00    3.40
  -7   0   1   -5.80    3.90
   7   0  -1   -1.20    3.50
   7   0  -1    0.60    3.80
  -7   0   1   -2.40    4.60
   7   0  -1    4.90    3.50
  -7   0   1    3.30    3.60
  -5   0   1   -5.30    4.50
   5   0  -1   -2.00    3.40
   5   0  -1    1.30    3.40
  -5   0   1   -1.50    3.80
   5   0  -1    1.30    3.20
   5   0  -1    1.90    3.10
   5   0  -1    3.80    3.00
  -5   0   1    3.90    3.30
  -5   0   1   -2.60    3.10
  -5   0   1   -5.50    5.10
   5   0  -1    6.10    3.10
  -5   0   1    1.30    3.90
   3   0  -1    0.80    2.00
  -3   0   1    2.30    2.50
  -3   0   1   -2.60    3.20
  -3   0   1   -0.10    2.40
   3   0  -1    0.50    2.00
   3   0  -1    0.30    2.00
  -3   0   1    0.50    1.90
   3   0  -1   -2.80    2.10
  -3   0   1    0.80    2.00
  -3   0   1   -3.80    2.30
   3   0  -1    1.50    1.80
  -3   0   1    0.60    2.80
  -3   0   1   -1.70    2.70
   3   0  -1   -2.30    2.00
   3   0  -1    1.20    2.00
   3   0  -1    0.10    2.20
  -1   0   1    0.00    0.90
  -1   0   1    0.60    0.80
  -1   0   1    0.80    0.80
  -1   0   1    0.80    0.70
  -1   0   1    0.30    0.80
  -1   0   1   -0.60    0.90
  -1   0   1   -1.00    0.60
  -1   0   1    0.90    0.70
   1   0   1    0.20    0.90
   1   0   1    0.40    0.80
  -1   0  -1    1.00    1.10
   1   0   1    0.40    2.20
  -1   0  -1    2.20    1.10
  -1   0  -1    0.60    0.90
   1   0   1   -0.80    2.60
   1   0   1   -0.80    0.90
  -1   0  -1   -3.50    2.10
  -1   0  -1   -0.70    1.20
   1   0   1   -0.40    0.80
  -1   0  -1   -0.50    2.20
   3   0   1    0.80    3.40
  -3   0  -1    2.10    2.40
  -3   0  -1    5.70    4.00
  -3   0  -1   -1.00    2.40
  -3   0  -1   -4.70    2.40
   3   0   1   -1.20    2.50
   3   0   1    3.20    2.30
   3   0   1    6.40    3.60
  -3   0  -1   -2.00    2.80
  -3   0  -1   -3.00    3.80
   3   0   1   -2.60    2.10
   3   0   1    1.30    2.20
   3   0   1   -0.40    2.10
   3   0   1    0.40    1.90
   5   0   1   -2.60    4.00
  -5   0  -1   -2.60    3.70
  -5   0  -1   -6.20    4.00
  -5   0  -1    1.90    3.40
   5   0   1    3.30    2.90
  -5   0  -1   -2.30    5.30
   5   0   1    2.90    3.10
  -5   0  -1    4.20    3.30
   5   0   1   -3.10    5.10
   5   0   1   -1.50    2.90
   5   0   1   -0.50    3.10
  -5   0  -1   -2.20    4.90
   5   0   1    0.00    4.30
  -7   0  -1   -5.00    4.00
   7   0   1   -4.50    3.20
   7   0   1    1.30    4.60
  -7   0  -1    4.90    5.80
   7   0   1    0.10    3.40
  -7   0  -1   -7.80    4.70
  -7   0  -1    3.50    7.60
  -7   0  -1    0.30    5.90
  -7   0  -1   -0.20    8.40
   7   0   1   -0.10    3.10
   7   0   1    3.60    3.40
  -7   0  -1   -1.40    3.60
   7   0   1   -3.00    4.30
  -7   0  -1   -1.10    3.60
   9   0   1    3.40    3.70
  -9   0  -1   -0.90    6.50
   9   0   1    6.70    3.80
  -9   0  -1   -3.90    9.00
   9   0   1    6.60    4.10
  -9   0  -1   -5.40    5.00
  -9   0  -1   -2.10    5.90
   9   0   1   -3.60    4.10
  -9   0  -1    3.40    6.30
   9   0   1   -7.30    4.40
  -9   0  -1    2.40    4.50
  -9   0  -1   -0.60    4.00
  -9   0  -1   -0.60    8.50
   9   0   1    5.60    4.90
  -9   0  -1   -1.20    4.40
 -11   0  -1   -0.10    5.10
 -11   0  -1    7.40    4.20
  11   0   1    2.70    4.50
  11   0   1   -0.50    3.80
 -11   0  -1   -6.50    7.40
  11   0   1    2.90    5.30
 -11   0  -1   -2.00    5.90
 -11   0  -1   -2.90    6.60
 -11   0  -1   -3.90    4.00
 -11   0  -1   -5.20    5.00
  11   0   1   -4.90    5.20
 -11   0  -1    2.70    7.00
 -11   0  -1    8.20   10.00
  11   0   1   -5.30    4.60
  11   0   1    0.70    4.00
 -11   0  -1    3.50    9.40
 -13   0  -1   -6.60    6.80
 -13   0  -1   -9.80    6.80
 -13   0  -1   -4.70    4.90
 -13   0  -1   32.30   10.70
  13   0   1    7.50    5.20
  13   0   1    4.30    4.00
 -13   0  -1    2.20    4.10
  13   0   1   -1.10    4.70
 -13   0  -1   -3.40    3.70
  13   0   1   -2.20    5.00
 -13   0  -1   -3.60    5.40
  13   0   1    2.00    3.90
  13   0   1    1.70    5.20
 -13   0  -1   -3.00    6.20
 -13   0  -1    0.80    5.50
 -13   0  -1    5.70    7.50
 -13   0  -1   11.30   10.50
 -13   0  -1    3.20    5.70
  15   0   1   -7.80    4.10
 -15   0  -1   -6.60    6.20
 -15   0  -1   -3.20    6.70
 -15   0  -1    0.00    4.40
 -15   0  -1   10.50    8.10
 -15   0  -1  -15.00    7.60
 -15   0  -1    7.70   10.30
  15   0   1    2.10    6.00
 -15   0  -1   -0.70    4.40
 -15   0  -1   -4.50    6.20
  15   0   1   -4.00    5.00
  15   0   1   -2.50    4.20
 -15   0  -1  -17.60   10.20
  15   0   1   -1.60    4.90
  15   0   1   -9.00    4.70
 -15   0  -1   26.60    8.20
 -17   0  -1    7.60    8.30
  17   0   1  -10.70    4.30
 -17   0  -1   -2.50    8.60
 -17   0  -1   -2.70    5.10
  17   0   1   -0.30    5.00
 -17   0  -1   -5.60    5.20
 -17   0  -1   12.90    9.30
  17   0   1   -3.00    5.10
  17   0   1    4.90    6.20
 -17   0  -1  -10.60    6.50
  17   0   1   -0.10    6.40
  17   0   1   -3.80    4.60
 -17   0  -1   -8.20    7.60
 -17   0  -1  -13.90    6.50
 -17   0  -1  -14.60   11.00
 -17   0  -1    6.30   11.10
 -19   0  -1    1.10    5.70
  19   0   1    7.90    5.90
 -19   0  -1   -3.40    9.50
  19   0   1    5.20    5.80
  19   0   1   -3.30    6.40
 -19   0  -1   -6.10    7.40
 -19   0  -1  -15.20   11.00
  19   0   1   -1.40    5.30
 -19   0  -1   -6.10    8.50
 -19   0  -1   -2.00    7.70
 -19   0  -1   -0.90    6.00
  19   0   1   -0.60    7.00
 -19   0  -1  -15.00   12.40
  19   0   1   -7.80    4.80
 -21   0  -1   -4.60    8.30
 -21   0  -1   -6.00   13.60
 -21   0  -1   12.00    9.10
  21   0   1    0.90    7.00
 -21   0  -1   20.20   13.00
  21   0   1   -2.60    7.10
 -23   0  -1    0.50   15.10
 -23   0  -1   -7.60   13.10
  23   0   1   11.80    8.60
  23   0   1   12.40    9.40
 -23   0  -1    0.50   10.60
 -23   0  -1  -10.20    9.70
  25   0   1    1.00   10.00
 -25   0  -1   14.60   14.60
 -25   0  -1   -9.80   16.40
 -25   0  -1  -22.20   11.50
 -25   0  -1  -12.60   13.30
  25   0   1    3.70    9.80
 -27   0  -1   22.10   15.00
 -27   0  -1   -0.50   18.30
  27   0   1  -10.40   10.40
  27   0   1   -6.40   10.10
 -27   0  -1  -14.00   16.10
 -27   0  -1    2.30   17.30
 -29   0  -1   -5.70   25.80
  29   0   1  -19.70   11.40
  29   0   1    8.70   10.90
 -29   0  -1   25.00   20.00
 -29   0  -1   17.70   25.50
 -29   0  -1   17.40   16.40
  29   0   1   -1.20   10.70
  29   0   1  -10.30   10.80
 -30  -1   1   73.49   23.00
 -30  -1   1   53.49   19.50
  30  -1  -1   20.90   14.90
  30  -1  -1   21.20   15.60
  30  -1  -1   31.10   16.00
  30  -1  -1   46.60   18.00
  30   1  -1   45.80   14.80
 -30   1   1   52.79   31.40
 -30   1   1   82.49   28.90
  30   1  -1   46.50   15.00
  28  -1  -1   13.50   12.50
 -28  -1   1   -2.30   12.30
 -28  -1   1    8.50   13.80
  28  -1  -1   20.40   13.30
 -28   1   1    3.60   22.90
  28   1  -1    0.90   10.40
 -28   1   1  -14.70   19.80
  28   1  -1    5.70   10.00
 -28   1   1  -13.30   16.30
 -28   1   1   -4.10   22.00
  26  -1  -1  289.17   52.59
 -26  -1   1  396.96   55.99
  26  -1  -1  259.77   52.49
 -26  -1   1  391.46   53.09
 -26  -1   1  405.86   51.79
 -26  -1   1  326.57   52.79
 -26   1   1  240.58   56.99
 -26   1   1  350.26   55.69
 -26   1   1  449.46   58.69
 -26   1   1  300.07   54.69
 -26   1   1  416.46   56.79
  26   1  -1  336.67   51.79
  26   1  -1  329.57   51.69
 -26   1   1  220.78   55.09
 -24  -1   1   58.29   16.70
  24  -1  -1   62.29   16.60
 -24  -1   1   49.80   14.70
  24  -1  -1   63.69   17.10
 -24  -1   1   94.09   19.50
 -24  -1   1   76.59   15.50
 -24   1   1   78.39   22.00
  24   1  -1   93.49   16.50
  24   1  -1   57.19   15.80
 -24   1   1   20.60   21.70
 -24   1   1  106.89   23.70
 -24   1   1   63.49   21.10
 -24   1   1   64.09   18.10
 -24   1   1   77.39   19.80
 -22  -1   1   49.50   14.30
 -22  -1   1   47.10   12.50
  22  -1  -1   65.59   14.20
  22  -1  -1   44.70   13.90
 -22  -1   1   28.60   14.80
 -22  -1   1   55.09   12.50
 -22   1   1   45.80   16.50
 -22   1   1   34.80   17.50
 -22   1   1   48.50   16.00
  22   1  -1   72.29   13.30
 -22   1   1   58.99   16.10
 -22   1   1   40.60   20.90
  22   1  -1   52.89   13.00
 -22   1   1   62.69   16.90
 -20  -1   1   40.10   13.10
  20  -1  -1   48.20   13.10
 -20  -1   1   51.29   10.80
 -20  -1   1   49.70   14.50
  20  -1  -1   39.80   11.90
  20  -1  -1   50.79   12.60
  20  -1  -1   31.90   11.80
 -20  -1   1   39.60   10.60
 -20  -1   1   46.40   11.00
 -20  -1   1   43.20   10.90
 -20   1   1   59.99   15.30
 -20   1   1   32.70   14.70
 -20   1   1   72.09   16.00
  20   1  -1   63.59   13.60
  20   1  -1   55.49   11.70
 -20   1   1   53.99   16.70
 -20   1   1   71.99   17.10
 -20   1   1   49.00   14.90
  20   1  -1   60.39   12.30
 -18  -1   1   66.89   16.50
  18  -1  -1   65.19   14.70
  18  -1  -1   64.89   14.70
 -18  -1   1   81.39   14.90
 -18  -1   1   67.09   15.70
  18  -1  -1   64.39   14.60
  18  -1  -1   50.99   14.10
 -18  -1   1   77.09   13.90
 -18  -1   1   81.19   15.40
 -18  -1   1   66.19   13.50
  18  -1  -1   69.29   15.00
 -18  -1   1   83.59   14.00
  18  -1  -1   77.89   14.50
 -18   1   1   87.49   18.60
 -18   1   1   61.69   14.60
 -18   1   1   68.79   16.60
 -18   1   1   83.69   17.40
  18   1  -1   92.79   13.60
 -18   1   1   92.09   16.90
  18   1  -1   86.89   13.10
 -18   1   1   93.09   17.40
  18   1  -1   87.19   14.60
  18   1  -1   75.99   14.70
 -18   1   1   49.80   14.30
  18   1  -1   65.29   12.90
  18   1  -1   96.79   13.50
 -18   1   1   87.79   18.20
  16  -1  -1  132.29   21.10
 -16  -1   1  144.59   21.80
  16  -1  -1  104.79   21.00
 -16  -1   1  147.39   22.50
 -16  -1   1  105.59   20.20
 -16  -1   1  144.29   21.30
  16  -1  -1  111.39   21.30
 -16  -1   1  101.49   20.10
 -16  -1   1  163.98   23.70
  16  -1  -1  133.19   21.50
  16  -1  -1  126.09   21.60
  16  -1  -1  107.79   20.90
 -16   1   1  154.78   24.10
 -16   1   1  122.29   21.40
 -16   1   1  140.19   22.50
 -16   1   1  151.88   24.80
 -16   1   1  130.79   22.90
  16   1  -1  144.79   20.00
  16   1  -1  132.09   19.80
  16   1  -1  116.99   19.70
 -16   1   1   92.69   21.10
 -16   1   1  149.19   22.30
  16   1  -1  161.18   21.80
 -16   1   1  166.78   23.80
  16   1  -1  106.19   19.50
  16   1  -1  162.18   21.70
 -14  -1   1  149.49   25.40
  14  -1  -1  149.29   26.10
  14  -1  -1  151.28   26.50
  14  -1  -1  150.88   26.20
  14  -1  -1  155.78   26.30
  14  -1  -1  181.68   25.70
 -14  -1   1  191.58   28.20
 -14  -1   1  166.18   26.60
 -14  -1   1  182.98   27.60
 -14  -1   1  175.08   25.60
  14  -1  -1  146.99   26.30
  14  -1  -1  167.98   26.20
  14  -1  -1  166.48   26.50
 -14  -1   1  170.48   26.30
 -14   1   1  190.58   28.80
 -14   1   1  175.78   26.70
 -14   1   1  161.58   28.20
 -14   1   1  226.98   29.40
 -14   1   1  152.68   26.70
  14   1  -1  169.18   25.00
  14   1  -1  173.78   25.20
 -14   1   1  187.08   28.30
 -14   1   1  146.09   26.40
  14   1  -1  176.08   25.20
 -14   1   1  154.08   26.50
  14   1  -1  163.98   25.80
  14   1  -1  186.98   25.30
  14   1  -1  172.18   25.80
  12  -1  -1 2062.49  321.57
  12  -1  -1 2044.20  321.47
 -12  -1   1 2251.37  321.77
 -12  -1   1 2164.98  320.97
  12  -1  -1 2287.87  321.57
 -12  -1   1 2177.78  320.97
  12  -1  -1 2096.49  321.27
 -12  -1   1 2377.26  321.17
  12  -1  -1 2129.49  321.37
  12  -1  -1 2282.67  321.27
  12  -1  -1 2320.87  321.47
  12  -1  -1 2301.67  321.07
 -12  -1   1 2186.78  321.57
  12   1  -1 2497.85  320.97
 -12   1   1 2489.05  323.17
 -12   1   1 2210.38  321.27
  12   1  -1 2413.86  320.87
 -12   1   1 2340.47  322.07
 -12   1   1 2214.38  321.77
  12   1  -1 2297.47  320.87
 -12   1   1 2406.46  322.97
 -12   1   1 2261.37  321.37
  12   1  -1 2245.78  321.17
 -12   1   1 2135.99  321.57
  12   1  -1 2204.48  321.17
  12   1  -1 2261.07  320.77
 -12   1   1 2085.69  321.57
 -12   1   1 2056.39  321.97
 -12   1   1 2229.58  321.87
  10  -1  -1   78.19   12.40
 -10  -1   1   79.29   12.80
  10  -1  -1   94.79   12.20
 -10  -1   1   64.19   11.30
 -10  -1   1   70.89   10.80
  10  -1  -1   63.19   12.00
 -10  -1   1   85.39   11.80
  10  -1  -1   57.49   11.70
  10  -1  -1   56.89   12.10
 -10  -1   1   72.39   10.80
 -10  -1   1   86.79   13.30
  10  -1  -1   52.99   12.30
  10  -1  -1   61.29   11.70
  10  -1  -1   49.80   11.40
 -10   1   1   86.69   14.90
  10   1  -1   69.19   10.60
 -10   1   1   77.89   13.70
 -10   1   1   61.69   12.20
 -10   1   1   47.30   11.60
 -10   1   1   55.99   13.30
 -10   1   1   62.69   11.90
 -10   1   1   54.39   12.70
 -10   1   1   52.09   12.00
 -10   1   1   72.79   13.90
  10   1  -1   62.69   10.40
 -10   1   1   33.40   12.50
  10   1  -1   72.49   10.80
  10   1  -1   62.69   10.60
   8  -1  -1  834.62  127.79
  -8  -1   1  874.91  127.19
  -8  -1   1  905.01  127.89
   8  -1  -1  881.21  127.99
  -8  -1   1  855.01  127.49
   8  -1  -1  793.62  127.79
   8  -1  -1  824.42  127.49
   8  -1  -1  899.51  127.59
  -8  -1   1  888.01  127.39
  -8  -1   1  989.20  127.39
   8  -1  -1  910.71  127.79
   8  -1  -1  862.61  127.59
  -8  -1   1  939.41  127.79
   8  -1  -1  828.52  127.39
  -8   1   1  868.01  127.59
   8   1  -1  973.10  127.09
  -8   1   1  982.20  129.19
  -8   1   1  737.53  128.09
  -8   1   1  840.42  127.79
  -8   1   1  768.62  127.79
  -8   1   1  877.51  128.09
  -8   1   1 1014.70  129.09
  -8   1   1  843.22  127.59
   8   1  -1 1005.60  127.09
   8   1  -1  981.30  127.09
  -8   1   1  880.41  128.19
  -8   1   1  870.11  127.99
   6  -1  -1  286.67   40.50
   6  -1  -1  283.97   40.10
  -6  -1   1  282.17   39.70
   6  -1  -1  247.48   40.40
   6  -1  -1  240.28   40.20
  -6  -1   1  284.27   40.30
  -6  -1   1  275.47   39.90
   6  -1  -1  260.07   39.90
  -6  -1   1  279.17   40.50
   6  -1  -1  300.37   40.10
   6  -1  -1  288.67   40.30
   6  -1  -1  258.17   40.20
  -6   1   1  273.57   40.10
  -6   1   1  252.77   40.90
  -6   1   1  277.57   40.10
  -6   1   1  249.78   40.30
  -6   1   1  307.67   41.80
  -6   1   1  310.27   42.10
  -6   1   1  262.97   40.30
  -6   1   1  275.57   40.50
  -6   1   1  274.77   40.70
  -6   1   1  271.77   40.60
  -4  -1   1  132.29   17.70
  -4  -1   1  121.39   18.40
   4  -1  -1  146.19   18.20
  -4  -1   1  132.59   17.90
   4  -1  -1  115.09   18.40
   4  -1  -1  107.79   18.50
   4  -1  -1  114.59   18.30
  -4  -1   1  113.49   18.00
  -4  -1   1  115.09   18.10
  -4  -1   1  113.29   18.00
   4  -1  -1  104.89   18.40
   4  -1  -1   99.29   18.50
   4  -1  -1  136.59   18.20
   4  -1  -1  117.79   18.00
  -4  -1   1  133.59   18.20
  -4   1   1  112.99   18.20
  -4   1   1  122.29   18.30
  -4   1   1  113.39   18.50
  -4   1   1  126.89   18.80
  -4   1   1   99.89   18.80
  -4   1   1  116.59   19.90
  -4   1   1  106.99   18.40
  -4   1   1  114.19   18.40
  -4   1   1  100.49   18.70
  -4   1   1  135.99   20.50
  -2  -1   1   74.49   10.50
  -2  -1   1   77.09   10.90
   2  -1  -1   56.39   10.80
  -2  -1   1   75.19   10.90
   2  -1  -1   56.09   10.70
  -2  -1   1   71.19   10.60
  -2  -1   1   66.89   10.70
  -2  -1   1   74.99   10.80
   2  -1  -1   65.49   10.90
  -2  -1   1   78.99   10.60
   2  -1  -1   88.29   11.00
  -2  -1   1   66.49   11.10
  -2  -1   1   51.49   10.20
   2  -1  -1   65.19   10.70
   2  -1  -1   66.49   10.70
   2  -1  -1   66.79   10.70
   2  -1  -1   70.59   10.80
   2  -1  -1   79.69   11.20
   2  -1  -1   74.79   11.00
  -2   1   1   75.79   11.30
  -2   1   1   55.49   10.50
  -2   1   1   84.79   12.30
  -2   1   1   68.59   11.40
  -2   1   1   56.49   10.70
  -2   1   1   52.29   10.90
  -2   1   1   52.89   10.90
  -2   1   1   68.99   10.70
  -2   1   1   61.59   10.60
  -2   1   1   52.29   10.60
   0  -1   1   74.99   14.40
   0  -1   1   88.69   14.50
   0  -1   1  114.09   14.90
   0  -1   1  113.89   14.80
   0  -1  -1   86.79   14.50
   0  -1  -1   98.89   14.70
   0  -1  -1  110.49   14.40
   0  -1  -1   91.39   14.00
   0  -1   1   94.39   13.90
   0  -1   1   83.29   14.40
   0  -1  -1   72.09   14.00
   0  -1   1   88.89   14.00
   0  -1  -1   77.09   14.00
   0  -1  -1   95.59   14.10
   0  -1  -1   83.39   14.30
   0  -1  -1   90.09   14.00
   0  -1   1   85.59   14.50
   0  -1  -1   77.09   14.50
   0  -1  -1   87.69   14.30
   0  -1  -1   95.59   14.40
   0  -1   1   90.09   14.40
   0  -1  -1  108.39   13.70
   0  -1  -1  116.99   14.40
   0  -1   1   68.99   14.40
   0  -1   1  104.29   14.00
   0  -1  -1  106.19   13.80
   0  -1  -1  103.09   14.40
   0  -1   1   84.89   14.00
   0  -1   1  101.99   13.80
   0   1   1   80.39   14.20
   0   1   1   91.39   14.10
   0   1   1  102.49   15.00
   0   1  -1   90.09   14.00
   0   1  -1   65.49   14.50
   0   1  -1   95.69   14.70
   0   1  -1   97.99   14.60
   0   1  -1   85.59   13.90
   0   1  -1  113.49   14.40
   0   1   1  116.59   14.90
   0   1   1   89.79   14.20
   0   1   1   83.69   14.20
   0   1  -1  110.19   14.40
   0   1  -1   71.19   14.50
  -2  -1  -1  832.32  115.09
   2  -1   1  800.32  115.19
  -2  -1  -1  823.82  115.09
  -2  -1  -1  818.22  115.19
   2  -1   1  822.52  115.09
  -2  -1  -1  840.32  114.79
  -2  -1  -1  874.01  114.79
  -2  -1  -1  834.92  115.29
  -2  -1  -1  818.32  114.79
   2  -1   1  925.71  115.29
   2  -1   1  796.92  115.09
   2  -1   1  686.23  115.29
   2  -1   1  756.82  114.99
   2  -1   1  789.62  115.09
   2  -1   1  738.73  114.99
   2  -1   1  778.02  115.09
   2  -1   1  809.92  114.99
  -2   1  -1  787.92  115.09
  -2   1  -1  813.82  115.09
  -2   1  -1  729.73  115.49
   2   1   1  784.22  114.79
  -2   1  -1  692.03  115.29
   2   1   1  837.52  114.89
  -2   1  -1  802.32  115.29
  -2   1  -1  829.72  115.19
  -2   1  -1  816.92  115.39
  -2   1  -1  819.52  115.19
  -2   1  -1  797.62  115.09
  -2   1  -1  797.92  115.29
   4  -1   1 3717.93  550.24
   4  -1   1 3745.73  550.34
  -4  -1  -1 3981.80  550.04
   4  -1   1 3970.10  550.54
  -4  -1  -1 3983.00  550.44
   4  -1   1 3919.81  550.44
   4  -1   1 3408.56  550.54
   4  -1   1 4375.96  550.44
   4  -1   1 4265.07  550.44
   4  -1   1 3724.33  550.14
  -4  -1  -1 4106.29  550.54
   4  -1   1 3723.03  550.34
  -4  -1  -1 3911.31  550.14
   4  -1   1 3727.93  550.34
  -4   1  -1 3821.62  550.44
  -4   1  -1 3603.84  550.44
  -4   1  -1 3963.70  550.74
  -4   1  -1 3452.15  550.74
  -4   1  -1 3867.51  550.34
  -4   1  -1 3692.03  550.64
  -4   1  -1 3900.21  550.34
  -4   1  -1 3889.01  550.44
  -4   1  -1 3856.51  550.44
  -6  -1  -1   61.49    9.30
  -6  -1  -1   57.09    7.80
   6  -1   1   44.00    7.60
   6  -1   1   36.10    7.60
   6  -1   1   30.00    7.10
   6  -1   1   37.20    7.80
   6  -1   1   20.90    7.90
   6  -1   1   18.50    7.60
  -6  -1  -1   45.40    8.60
  -6  -1  -1   39.60    6.70
   6  -1   1   29.60    7.10
  -6  -1  -1   57.29    6.70
   6  -1   1   32.90    7.30
  -6   1  -1   12.40    9.10
  -6   1  -1   29.20    7.00
  -6   1  -1   25.80    7.50
  -6   1  -1   43.20    8.80
  -6   1  -1   19.40    8.70
  -6   1  -1   26.70    7.10
  -6   1  -1   47.50    9.20
  -6   1  -1   24.70    7.60
  -6   1  -1   23.40    7.30
  -6   1  -1   36.80    7.90
   8  -1   1   -7.80    4.60
   8  -1   1  -18.40    5.70
   8  -1   1  -16.60    5.70
   8  -1   1    4.90    5.20
  -8  -1  -1    3.80    2.70
  -8  -1  -1    5.20    6.80
  -8  -1  -1  -14.90    5.40
  -8  -1  -1   -3.80    5.60
   8  -1   1   -5.80    4.80
   8  -1   1    2.80    5.10
   8  -1   1   -3.40    5.30
  -8  -1  -1   -1.80    2.60
   8  -1   1  -10.00    5.80
  -8  -1  -1  -12.50    5.60
  -8   1  -1  -15.40    5.90
   8   1   1   -0.90    2.60
  -8   1  -1  -11.60    7.70
  -8   1  -1  -26.70    7.20
  -8   1  -1   -6.40    6.00
  -8   1  -1    1.80    8.70
  -8   1  -1   -0.90    5.40
  -8   1  -1    6.10    7.90
  -8   1  -1   -3.80    4.40
   8   1   1   -3.30    3.20
  -8   1  -1    1.50    5.80
   8   1   1    2.20    3.30
   8   1   1   -2.90    3.80
   8   1   1   -3.80    3.70
   8   1   1    2.80    2.50
  -8   1  -1   -4.80    4.80
  10  -1   1    6.50    5.80
 -10  -1  -1   15.90    7.30
 -10  -1  -1   -2.30    5.90
 -10  -1  -1   12.10    7.70
 -10  -1  -1    5.70    6.40
 -10  -1  -1    6.40    3.50
  10  -1   1    5.60    5.50
  10  -1   1   14.60    6.50
 -10  -1  -1    5.60    3.40
  10  -1   1   10.30    7.30
  10  -1   1    3.10    5.20
  10  -1   1    3.30    6.60
  10  -1   1    4.20    6.00
  10  -1   1   10.20    5.60
 -10   1  -1   26.10   11.10
 -10   1  -1    0.00    6.40
  10   1   1    9.20    4.20
 -10   1  -1    8.70    5.20
 -10   1  -1    0.80    8.70
 -10   1  -1    2.20    6.80
 -10   1  -1   -9.70    7.80
  10   1   1   13.80    3.40
  10   1   1    4.10    4.10
  10   1   1   11.70    3.40
 -10   1  -1   10.70    9.30
  10   1   1    7.20    4.40
 -10   1  -1   13.10    5.70
  10   1   1    1.90    4.60
  12  -1   1  980.00  153.18
  12  -1   1 1089.59  153.58
  12  -1   1 1084.89  153.98
 -12  -1  -1 1194.18  153.78
 -12  -1  -1 1107.49  153.08
 -12  -1  -1 1119.89  153.48
 -12  -1  -1 1108.39  154.28
 -12  -1  -1 1066.39  153.98
  12  -1   1 1056.09  153.68
  12  -1   1 1004.40  153.48
  12  -1   1 1008.40  153.78
 -12  -1  -1 1044.40  152.98
  12  -1   1  992.80  153.08
  12  -1   1  979.50  153.48
 -12   1  -1 1054.59  153.48
  12   1   1 1138.89  152.98
 -12   1  -1 1003.80  153.68
 -12   1  -1 1044.20  154.68
 -12   1  -1 1066.99  154.38
  12   1   1 1039.10  153.18
 -12   1  -1 1007.40  153.48
 -12   1  -1 1150.98  154.18
  12   1   1 1215.98  153.08
  12   1   1 1069.59  152.88
  12   1   1 1064.19  152.88
 -12   1  -1 1001.50  153.58
  12   1   1 1067.89  153.18
 -12   1  -1 1097.69  154.48
  14  -1   1    6.20    5.30
 -14  -1  -1   -5.80    6.40
  14  -1   1    4.40    7.40
 -14  -1  -1    2.90    6.90
 -14  -1  -1   -3.60    3.60
 -14  -1  -1    1.20    6.70
  14  -1   1   -9.60    5.80
  14  -1   1    4.30    6.30
  14  -1   1    3.70    6.50
  14  -1   1    1.70    6.70
  14  -1   1    9.70    6.60
 -14  -1  -1    2.50    3.70
  14  -1   1   -4.80    5.10
 -14  -1  -1   -8.00    7.40
 -14   1  -1  -11.80    8.30
 -14   1  -1   -3.60    5.00
 -14   1  -1   -2.90    9.00
 -14   1  -1    5.50   10.90
  14   1   1   -5.80    3.60
 -14   1  -1   -7.00    9.30
  14   1   1    1.70    4.60
  14   1   1   -2.30    3.60
  14   1   1    4.30    5.10
 -14   1  -1   -5.10    7.10
 -14   1  -1    1.50    5.40
  14   1   1   -1.80    3.20
 -14   1  -1   -1.80    7.00
  14   1   1   -4.80    3.00
 -16  -1  -1  214.68   35.50
 -16  -1  -1  234.88   35.70
  16  -1   1  259.57   36.60
 -16  -1  -1  274.87   37.40
  16  -1   1  221.98   36.70
 -16  -1  -1  249.68   35.80
  16  -1   1  246.78   37.00
  16  -1   1  227.78   36.90
  16  -1   1  221.08   36.40
 -16  -1  -1  216.18   37.40
 -16  -1  -1  229.78   38.20
  16  -1   1  248.88   37.20
 -16  -1  -1  270.67   37.10
 -16   1  -1  215.58   36.70
 -16   1  -1  223.08   37.30
  16   1   1  247.38   35.60
 -16   1  -1  231.18   39.20
  16   1   1  262.77   36.30
 -16   1  -1  207.28   36.60
  16   1   1  280.17   35.80
  16   1   1  231.38   35.40
  16   1   1  235.48   36.20
 -16   1  -1  254.27   38.40
 -16   1  -1  282.07   39.50
  16   1   1  219.98   35.30
 -16   1  -1  234.18   38.50
 -16   1  -1  261.87   37.50
 -18  -1  -1  145.59   22.70
 -18  -1  -1  150.18   21.40
 -18  -1  -1  123.09   19.30
 -18  -1  -1  129.99   21.30
  18  -1   1  113.99   20.90
  18  -1   1   87.59   19.60
  18  -1   1  103.99   19.60
  18  -1   1  106.49   20.50
  18  -1   1  104.59   20.40
 -18  -1  -1  123.09   19.40
  18  -1   1  116.39   20.50
 -18  -1  -1  142.99   23.90
  18   1   1  130.49   19.00
 -18   1  -1  121.49   22.80
 -18   1  -1  149.69   24.30
 -18   1  -1  105.09   22.20
  18   1   1  111.19   18.40
  18   1   1  115.89   18.80
  18   1   1  137.99   20.50
  18   1   1  150.78   21.00
 -18   1  -1  119.29   21.80
 -18   1  -1  109.19   23.00
 -18   1  -1   84.29   20.90
 -18   1  -1   97.99   20.30
  18   1   1  101.89   18.30
 -18   1  -1  101.79   20.20
 -20  -1  -1  146.09   23.00
  20  -1   1  139.79   24.80
  20  -1   1  133.59   24.70
  20  -1   1  125.99   24.30
  20  -1   1  116.79   23.90
 -20  -1  -1  140.29   26.70
 -20  -1  -1  127.59   22.60
 -20  -1  -1  169.08   26.50
 -20   1  -1  192.18   28.40
 -20   1  -1  100.89   28.10
 -20   1  -1  102.79   27.50
  20   1   1  166.48   25.00
 -20   1  -1  131.19   26.10
  20   1   1  170.68   24.50
 -20   1  -1  129.39   26.80
 -20   1  -1  126.89   26.10
 -20   1  -1  158.28   26.20
 -20   1  -1  111.99   25.30
 -22  -1  -1    8.20    8.30
 -22  -1  -1   12.70    8.20
 -22  -1  -1    3.50   12.50
 -22  -1  -1   -8.90   10.20
  22  -1   1    8.20    9.40
  22  -1   1    4.90   10.00
 -22   1  -1    8.70   17.20
  22   1   1    5.70    8.20
 -22   1  -1   12.20   13.30
 -22   1  -1   26.30   12.90
 -22   1  -1   17.00   15.60
  22   1   1   -5.90    8.30
 -22   1  -1   -3.90   13.40
 -22   1  -1  -11.00   13.20
 -24  -1  -1  259.47   43.80
 -24  -1  -1  347.37   47.90
 -24  -1  -1  304.47   44.10
  24  -1   1  269.57   45.10
 -24  -1  -1  335.07   48.90
  24  -1   1  275.37   46.10
  24   1   1  272.87   44.10
 -24   1  -1  375.76   50.89
 -24   1  -1  361.96   49.10
  24   1   1  303.27   44.30
 -24   1  -1  202.18   49.60
 -24   1  -1  181.38   47.70
 -24   1  -1  275.27   48.30
 -24   1  -1  263.07   46.90
  26  -1   1  207.88   41.10
  26  -1   1  261.87   43.10
 -26  -1  -1  309.87   46.10
 -26  -1  -1  293.77   41.40
  26  -1   1  245.08   42.10
  26  -1   1  161.18   41.10
 -26  -1  -1  294.67   41.80
 -26  -1  -1  297.17   44.50
 -26   1  -1  201.28   46.40
  26   1   1  260.07   41.00
  26   1   1  276.17   42.30
 -26   1  -1  174.58   44.40
 -26   1  -1  265.67   44.70
 -26   1  -1  330.27   47.80
 -26   1  -1  300.57   46.30
 -26   1  -1  284.27   46.70
  28  -1   1   15.80   12.90
 -28  -1  -1   26.30   18.00
  28  -1   1   11.20   13.70
 -28  -1  -1   17.10   14.10
 -28  -1  -1   33.30   17.20
 -28  -1  -1   36.90   17.40
  28  -1   1   13.20   14.60
  28  -1   1   20.40   14.20
  28   1   1   47.00   14.00
 -28   1  -1   49.90   26.70
  28   1   1   22.70   11.90
 -28   1  -1   16.70   22.60
 -28   1  -1   11.10   22.60
 -28   1  -1   18.80   19.30
  30  -1   1   24.10   15.20
  30  -1   1   39.50   18.20
  30  -1   1   10.10   14.30
  30  -1   1   28.40   15.10
 -30  -1  -1  103.29   26.70
 -30   1  -1   -3.80   23.50
 -30   1  -1   24.50   21.10
  30   1   1   26.20   14.40
  30   1   1   65.29   16.40
  30   1   1   31.40   15.00
  30   1   1   26.00   14.60
 -30   1  -1   38.60   26.80
 -30   1  -1   63.59   26.10
  29  -2  -1   24.50   15.70
 -29  -2   1   45.10   15.50
  29  -2  -1   24.80   18.00
 -29  -2   1   65.69   19.10
  29  -2  -1   21.70   17.40
  29  -2  -1   39.00   21.30
 -29   2   1   34.10   26.90
  29   2  -1   47.90   15.40
 -29   2   1   97.79   36.20
 -29   2   1   51.09   23.10
  29   2  -1   56.09   16.40
 -29   2   1   52.39   34.80
 -29   2   1   66.69   21.20
 -29   2   1   52.69   18.30
  27  -2  -1  -10.50   13.10
 -27  -2   1   -5.90    9.70
 -27  -2   1   -9.90    9.50
  27  -2  -1   -6.30   12.70
  27  -2  -1   27.10   15.80
  27  -2  -1    1.50   13.80
  27   2  -1    1.10    9.80
 -27   2   1  -15.60   21.20
 -27   2   1   -7.30   16.40
 -27   2   1   10.10   15.30
 -27   2   1   26.20   24.90
 -27   2   1  -11.10   25.60
 -27   2   1   -5.50   19.00
  27   2  -1   -5.60   11.30
 -25  -2   1   -4.90    8.10
  25  -2  -1   25.40   14.40
 -25  -2   1   -7.90    8.00
 -25  -2   1   11.10   13.40
 -25  -2   1   41.30   16.70
  25  -2  -1    6.10   12.30
  25   2  -1   18.80   10.00
 -25   2   1   -3.50   14.20
 -25   2   1   27.80   17.40
 -25   2   1   12.20   24.80
  25   2  -1    2.00    8.70
 -25   2   1   -3.70   22.60
  23  -2  -1   11.00   13.40
  23  -2  -1   18.50   13.10
 -23  -2   1   33.40   15.90
 -23  -2   1   21.90   12.80
 -23  -2   1   37.60    9.60
 -23   2   1   24.60   14.80
  23   2  -1   27.70   11.10
 -23   2   1   37.90   19.10
  23   2  -1   32.40   10.70
 -23   2   1   29.20   17.00
 -23   2   1   19.00   21.00
 -21  -2   1   -3.00    5.90
 -21  -2   1   -0.60   10.60
  21  -2  -1   12.50   11.20
  21  -2  -1    2.90   10.00
 -21  -2   1    8.00   10.50
 -21   2   1   25.90   14.60
 -21   2   1   -2.00   16.50
  21   2  -1    6.90    7.40
 -21   2   1   11.10   20.10
  21   2  -1    4.70    8.00
 -21   2   1   20.50   16.40
 -19  -2   1   -0.40    8.60
  19  -2  -1   -7.00    9.10
  19  -2  -1   19.50   10.80
  19  -2  -1    4.90    8.30
 -19  -2   1   -5.40    9.20
  19  -2  -1    9.70    9.10
  19   2  -1    4.40    7.00
 -19   2   1   20.50   15.30
 -19   2   1   23.40   13.10
 -19   2   1   -8.30   13.80
 -19   2   1    5.30   14.40
 -19   2   1   -1.90   12.60
 -19   2   1  -13.80   12.00
  19   2  -1   11.00    6.90
  17  -2  -1   54.59   12.40
  17  -2  -1   32.40   11.80
  17  -2  -1   40.70   12.30
  17  -2  -1   53.49   11.80
 -17  -2   1   45.00   12.40
  17  -2  -1   56.69   12.00
  17  -2  -1   37.70   11.90
 -17  -2   1   49.20   13.20
 -17   2   1   67.09   15.70
  17   2  -1   70.79   11.20
 -17   2   1   26.70   15.00
  17   2  -1   35.90    9.60
 -17   2   1   39.50   11.40
 -17   2   1   43.50   17.50
 -17   2   1   19.50   14.50
 -17   2   1   66.79   15.60
 -17   2   1   50.59   15.40
 -17   2   1   22.70   11.30
  15  -2  -1    8.50    7.60
  15  -2  -1   15.60    8.30
 -15  -2   1   17.80    9.00
  15  -2  -1   -7.00    7.40
  15  -2  -1    2.20    7.00
  15  -2  -1    4.30    7.60
  15  -2  -1    6.20    8.70
  15  -2  -1    8.40    9.00
 -15  -2   1    5.30    7.90
  15  -2  -1   15.50   10.00
 -15   2   1   10.20   11.60
 -15   2   1   10.00    7.30
 -15   2   1    6.10    9.60
 -15   2   1    2.90    7.30
 -15   2   1    4.80    9.10
 -15   2   1    0.80    9.70
  15   2  -1   17.90    6.60
  15   2  -1   12.00    6.30
 -15   2   1   -5.30   10.20
 -15   2   1   12.80   11.70
 -15   2   1   24.60   13.80
 -15   2   1   -4.70   10.90
 -13  -2   1   11.80    7.30
  13  -2  -1   20.00    8.30
 -13  -2   1   13.90    7.80
  13  -2  -1    1.50    7.50
  13  -2  -1    4.10    6.80
  13  -2  -1   11.00    7.10
  13  -2  -1   14.80    8.80
  13  -2  -1    6.60    7.10
  13  -2  -1    5.30    6.60
  13  -2  -1    2.90    7.00
 -13   2   1    5.80    6.60
 -13   2   1   10.50   10.20
 -13   2   1    4.50    9.30
 -13   2   1    5.50    6.40
 -13   2   1   -0.10   10.00
 -13   2   1   12.40    9.10
 -13   2   1    1.00    9.50
 -13   2   1    2.70    8.70
 -13   2   1    0.70    8.50
 -13   2   1    1.00   11.60
  11  -2  -1   57.49   14.00
  11  -2  -1   57.09   14.00
 -11  -2   1   90.79   14.50
  11  -2  -1   75.59   14.20
 -11  -2   1   89.09   14.00
 -11  -2   1   95.69   13.90
 -11  -2   1   77.19   14.80
 -11  -2   1   86.79   13.20
  11  -2  -1   69.19   14.40
  11  -2  -1   79.39   14.00
 -11  -2   1   99.79   13.90
  11  -2  -1   68.89   14.60
  11  -2  -1   74.19   14.30
  11  -2  -1   85.89   14.60
 -11   2   1   53.29   14.70
 -11   2   1   69.69   14.80
 -11   2   1   95.89   16.30
 -11   2   1   70.89   16.50
 -11   2   1   78.39   16.80
 -11   2   1   49.30   15.00
 -11   2   1   95.99   15.00
 -11   2   1   99.09   15.30
 -11   2   1   65.89   14.20
 -11   2   1   71.69   16.10
  -9  -2   1  109.39   18.40
   9  -2  -1  109.69   18.90
  -9  -2   1  119.79   18.30
   9  -2  -1  133.79   19.30
   9  -2  -1  126.59   19.00
  -9  -2   1   99.19   18.30
   9  -2  -1  128.19   19.30
   9  -2  -1   89.59   19.00
  -9  -2   1  106.49   19.10
   9  -2  -1  127.39   18.80
   9  -2  -1  104.29   19.00
   9  -2  -1  125.29   19.30
  -9  -2   1  115.79   17.90
  -9  -2   1  136.09   19.10
  -9   2   1  139.39   20.20
  -9   2   1   92.09   19.40
  -9   2   1  132.09   19.60
  -9   2   1  113.49   19.10
  -9   2   1  114.69   20.50
  -9   2   1  109.19   20.20
  -9   2   1   83.89   19.90
  -9   2   1  110.99   19.30
  -9   2   1  111.49   20.30
  -9   2   1  121.79   19.20
   7  -2  -1   61.09   11.90
   7  -2  -1   51.39   11.80
   7  -2  -1   64.59   11.80
   7  -2  -1   68.99   12.10
   7  -2  -1   68.09   11.50
   7  -2  -1   71.09   12.30
  -7  -2   1   45.80   11.50
  -7  -2   1   52.49   11.70
   7  -2  -1   67.19   12.60
   7  -2  -1   68.59   12.40
   7  -2  -1   70.49   13.30
   7  -2  -1   36.60   11.70
  -7  -2   1   76.09   10.60
  -7  -2   1   61.59   11.40
  -7  -2   1   48.20   11.60
  -7  -2   1   73.99   11.80
  -7  -2   1   64.89   10.70
  -7   2   1   58.69   11.60
  -7   2   1   51.79   13.20
  -7   2   1   48.30   12.00
  -7   2   1   69.09   12.40
  -7   2   1   67.49   11.90
  -7   2   1   45.50   12.00
  -7   2   1   49.50   12.90
  -7   2   1   67.29   12.20
  -7   2   1   73.29   12.70
  -7   2   1   75.49   13.40
   5  -2  -1  190.98   32.00
   5  -2  -1  199.38   32.50
   5  -2  -1  228.48   32.40
   5  -2  -1  246.88   32.60
  -5  -2   1  217.38   32.20
  -5  -2   1  231.28   32.60
   5  -2  -1  249.88   32.00
  -5  -2   1  222.28   32.30
  -5  -2   1  192.58   32.20
   5  -2  -1  245.68   32.50
   5  -2  -1  203.38   32.00
  -5  -2   1  215.28   31.90
   5  -2  -1  205.18   32.60
  -5  -2   1  232.68   31.60
   5  -2  -1  157.58   32.40
   5  -2  -1  212.18   32.70
  -5  -2   1  213.08   31.70
  -5  -2   1  219.98   32.20
   5  -2  -1  203.28   32.30
   5  -2  -1  237.18   32.50
  -5   2   1  222.18   32.40
  -5   2   1  240.58   32.50
  -5   2   1  228.28   32.90
  -5   2   1  198.48   34.00
  -5   2   1  170.78   33.10
  -5   2   1  239.08   34.70
  -5   2   1  211.08   32.40
  -5   2   1  213.38   33.10
  -5   2   1  174.48   33.00
  -5   2   1  214.28   32.40
   3  -2  -1  305.67   43.30
   3  -2  -1  277.27   43.30
  -3  -2   1  327.77   43.00
  -3  -2   1  281.17   43.50
  -3  -2   1  308.57   43.40
   3  -2  -1  283.87   43.20
  -3  -2   1  266.67   42.50
  -3  -2   1  305.97   43.00
   3  -2  -1  295.57   43.50
   3  -2  -1  305.17   43.00
   3  -2  -1  257.27   43.30
  -3  -2   1  255.67   42.50
  -3  -2   1  314.67   42.50
   3  -2  -1  284.47   43.30
   3  -2  -1  321.17   43.50
   3  -2  -1  362.26   43.60
   3  -2  -1  288.37   43.60
  -3  -2   1  293.77   43.30
   3  -2  -1  303.27   43.40
   3  -2  -1  297.07   43.20
  -3  -2   1  305.17   43.40
   3   2  -1  331.87   44.00
   3   2  -1  274.27   43.10
  -3   2   1  231.18   43.70
  -3   2   1  316.57   43.80
   3   2  -1  283.67   42.50
  -3   2   1  274.87   43.20
  -3   2   1  299.07   44.40
  -3   2   1  318.67   44.80
   3   2  -1  316.97   43.80
  -3   2   1  278.47   43.20
  -3   2   1  286.17   43.30
  -3   2   1  283.77   43.80
  -3   2   1  299.27   43.20
  -3   2   1  317.07   44.00
   1  -2  -1   31.10    7.40
  -1  -2   1   23.90    5.80
   1  -2  -1   35.30    8.20
  -1  -2   1   25.30    5.50
   1  -2  -1   29.60    6.00
  -1  -2   1   27.70    7.70
   1  -2  -1   27.50    6.00
  -1  -2   1   41.20    6.20
   1  -2  -1   31.80    5.60
   1  -2  -1   28.10    5.40
   1  -2  -1   18.80    6.10
  -1  -2   1   29.00    5.50
  -1  -2   1   28.50    5.90
  -1  -2   1   34.80    6.00
  -1  -2   1   19.50    7.70
   1  -2  -1   16.20    5.80
  -1  -2   1   23.80    7.30
   1  -2  -1   38.30    7.60
   1  -2  -1   35.60    8.00
   1  -2  -1   23.60    6.10
   1  -2  -1   23.10    7.40
   1  -2  -1   17.10    6.60
   1  -2  -1   29.30    7.70
  -1  -2   1   16.90    7.20
   1   2  -1   18.30    7.00
   1   2  -1   28.40    7.50
  -1   2   1   24.50    6.10
   1   2  -1   22.00    5.20
  -1   2   1   28.10    7.70
  -1   2   1   18.30    5.80
  -1   2   1   17.40    6.60
  -1   2   1   23.50    6.00
   1   2  -1   21.70    7.40
  -1   2   1   30.10    7.40
  -1   2   1   13.20    6.70
  -1   2   1   29.10    6.10
   1   2  -1   19.30    5.20
   1   2  -1   17.80    5.40
   1   2  -1   21.20    7.20
   1   2  -1   29.40    5.30
  -1  -2  -1   -5.80    5.60
  -1  -2  -1   -8.10    5.70
  -1  -2  -1   -0.60    3.10
  -1  -2  -1   -3.60    3.00
  -1  -2  -1  -12.60    5.60
  -1  -2  -1    1.50    3.50
   1  -2   1   -7.50    4.60
   1  -2   1    2.60    4.90
  -1  -2  -1   -4.80    3.30
   1  -2   1   -7.60    5.40
   1  -2   1   -3.70    4.80
  -1  -2  -1   -1.70    6.00
   1  -2   1    2.10    3.80
   1  -2   1   -3.40    6.80
   1  -2   1   -8.50    6.20
   1  -2   1    0.50    4.20
  -1  -2  -1    2.80    3.40
   1  -2   1    2.30    3.90
   1  -2   1    3.80    6.70
   1  -2   1   -0.80    3.90
   1  -2   1   -7.00    5.50
   1  -2   1   -5.20    6.00
  -1  -2  -1   -0.30    3.30
   1  -2   1   -1.30    3.90
  -1   2  -1   -1.70    3.50
  -1   2  -1    2.40    6.30
   1   2   1    5.10    4.40
   1   2   1    0.20    3.50
  -1   2  -1    4.50    3.80
   1   2   1    2.40    3.90
   1   2   1    5.80    4.40
  -1   2  -1    0.70    6.30
  -1   2  -1    1.80    5.50
  -1   2  -1    4.90    3.60
  -1   2  -1   -0.10    3.60
   1   2   1    1.60    3.50
   1   2   1   -0.50    3.50
  -1   2  -1   -4.10    6.00
   3  -2   1   -3.30    5.70
  -3  -2  -1    3.00    6.00
   3  -2   1    8.80    7.10
  -3  -2  -1    2.00    6.00
  -3  -2  -1    2.30    5.50
   3  -2   1   -3.10    6.30
   3  -2   1   15.00    7.00
  -3  -2  -1   -6.40    5.60
   3  -2   1    4.10    6.60
  -3  -2  -1   11.60    5.10
  -3  -2  -1    7.80    2.90
   3  -2   1  -11.20    5.40
   3  -2   1    7.40    5.10
   3  -2   1    7.40    5.90
  -3  -2  -1    3.40    2.90
  -3  -2  -1    5.70    2.80
   3  -2   1   -2.10    5.60
   3  -2   1    5.10    7.00
   3  -2   1   -4.70    4.80
  -3  -2  -1    4.30    2.80
  -3  -2  -1    5.90    5.90
   3  -2   1   -1.20    4.70
  -3   2  -1    5.60    4.60
  -3   2  -1    2.40    4.60
  -3   2  -1  -11.20    7.40
   3   2   1    4.60    4.30
   3   2   1    5.00    3.70
  -3   2  -1    4.20    6.80
  -3   2  -1  -21.10    6.50
  -3   2  -1  -10.60    7.20
  -3   2  -1    6.30    6.20
   3   2   1    4.60    3.40
   3   2   1    0.40    3.80
  -3   2  -1    2.00    6.10
  -3   2  -1   -5.40    4.40
  -3   2  -1    5.10    4.80
   3   2   1    6.80    3.60
   3   2   1    3.60    3.70
   5  -2   1   67.99   12.30
   5  -2   1   89.49   13.70
   5  -2   1   80.79   12.30
  -5  -2  -1   83.99   12.80
   5  -2   1   90.99   13.70
   5  -2   1   58.69   13.10
   5  -2   1   74.89   12.00
  -5  -2  -1   53.69   12.30
   5  -2   1   41.00   12.80
   5  -2   1   70.99   12.40
   5  -2   1   56.79   12.30
  -5  -2  -1   61.79   12.70
  -5  -2  -1   79.09   11.10
   5  -2   1   94.89   13.50
   5  -2   1   75.49   12.70
  -5  -2  -1   75.99   10.90
  -5  -2  -1   68.99   12.30
   5  -2   1   96.99   13.50
  -5  -2  -1   81.49   12.40
  -5   2  -1   62.59   13.70
  -5   2  -1   40.50   14.40
  -5   2  -1   50.19   12.00
  -5   2  -1   56.29   13.00
  -5   2  -1   76.89   13.20
  -5   2  -1   44.50   13.90
  -5   2  -1   55.99   12.00
  -5   2  -1   53.89   12.00
  -5   2  -1   70.39   13.00
  -5   2  -1   54.49   12.50
   7  -2   1    8.80    7.50
   7  -2   1   -4.20    5.60
   7  -2   1   12.80    6.20
  -7  -2  -1    5.60    6.40
   7  -2   1    3.10    7.20
   7  -2   1   -6.90    6.80
  -7  -2  -1    3.10    3.80
  -7  -2  -1   -8.90    5.90
  -7  -2  -1   -4.80    6.00
  -7  -2  -1    0.30    4.10
   7  -2   1    3.40    7.40
   7  -2   1    6.70    7.30
   7  -2   1   -6.10    6.70
   7  -2   1   -6.30    5.50
   7  -2   1    1.20    6.70
  -7  -2  -1    2.30    6.00
  -7   2  -1    6.10    9.00
  -7   2  -1    5.90    5.50
  -7   2  -1    1.40    8.10
  -7   2  -1  -10.50    9.40
  -7   2  -1   -7.40    6.70
  -7   2  -1    6.90    6.60
  -7   2  -1    4.40    7.00
  -7   2  -1   -0.80    7.80
  -7   2  -1   -2.00    8.60
  -7   2  -1   -0.70    5.30
  -9  -2  -1  382.26   57.89
   9  -2   1  372.86   58.49
  -9  -2  -1  432.86   58.79
  -9  -2  -1  412.66   57.59
   9  -2   1  402.86   58.29
  -9  -2  -1  402.96   58.99
   9  -2   1  442.56   58.69
   9  -2   1  411.46   58.09
   9  -2   1  379.56   58.49
   9  -2   1  385.86   58.69
   9  -2   1  367.96   58.99
  -9  -2  -1  409.76   57.79
   9  -2   1  381.76   58.59
   9  -2   1  362.16   58.69
   9  -2   1  397.76   58.59
  -9  -2  -1  404.96   57.99
  -9   2  -1  416.46   58.89
  -9   2  -1  440.76   60.29
  -9   2  -1  346.97   60.09
  -9   2  -1  377.86   58.49
  -9   2  -1  394.66   59.29
  -9   2  -1  401.06   58.59
  -9   2  -1  363.06   59.49
  -9   2  -1  421.86   60.59
  -9   2  -1  409.66   58.79
  -9   2  -1  414.36   59.59
 -11  -2  -1   10.60    7.50
  11  -2   1    6.30    7.30
  11  -2   1    3.50    6.40
  11  -2   1  -11.40    6.50
  11  -2   1   -2.00    7.50
  11  -2   1   -6.90    5.50
  11  -2   1  -19.90    6.10
  11  -2   1   19.60    8.10
 -11  -2  -1    8.60    7.00
  11  -2   1   -7.80    6.70
  11  -2   1    6.90    8.30
  11  -2   1    0.70    6.70
 -11   2  -1    2.90    5.80
 -11   2  -1    0.80    6.00
 -11   2  -1   -3.80    7.10
 -11   2  -1    0.80    9.30
 -11   2  -1    3.60    9.50
 -11   2  -1   -0.40    8.10
 -11   2  -1    7.20    8.90
 -11   2  -1   13.50    7.70
 -11   2  -1    9.70   10.60
 -11   2  -1  -15.20    9.40
  13  -2   1  424.66   64.39
 -13  -2  -1  441.16   65.59
  13  -2   1  457.25   64.79
  13  -2   1  456.45   64.89
  13  -2   1  404.36   64.89
 -13  -2  -1  454.55   65.19
  13  -2   1  445.86   64.99
  13  -2   1  406.06   64.79
  13  -2   1  428.86   64.89
  13  -2   1  410.36   64.69
 -13   2  -1  418.66   65.99
 -13   2  -1  479.45   67.19
 -13   2  -1  427.56   64.89
  13   2   1  483.35   63.99
  13   2   1  468.15   63.89
 -13   2  -1  457.45   66.19
 -13   2  -1  398.36   65.09
 -13   2  -1  465.45   64.89
 -13   2  -1  435.76   66.59
 -13   2  -1  443.26   67.39
 -13   2  -1  397.26   66.49
 -13   2  -1  409.06   65.19
 -15  -2  -1   39.50   10.90
  15  -2   1   30.10   10.10
  15  -2   1   17.60    9.00
  15  -2   1   30.40   10.10
  15  -2   1   22.20    9.70
  15  -2   1   20.00   10.40
  15  -2   1   41.50    9.70
 -15  -2  -1   39.70   11.50
  15  -2   1   10.30   10.00
  15  -2   1   27.90    9.80
 -15   2  -1   28.60   13.00
  15   2   1   31.80    8.00
 -15   2  -1   28.60   12.50
 -15   2  -1   20.70   13.70
 -15   2  -1   37.00   15.30
 -15   2  -1   37.70    9.80
  15   2   1   43.80    8.60
 -15   2  -1   27.00   13.20
 -15   2  -1   25.30   13.40
 -15   2  -1   39.60   10.10
  17  -2   1   92.29   18.10
  17  -2   1   77.29   16.70
  17  -2   1   77.29   17.10
  17  -2   1   89.79   17.60
 -17  -2  -1   81.89   18.00
  17  -2   1   94.19   17.20
 -17  -2  -1  105.49   19.50
  17  -2   1   77.99   17.50
 -17   2  -1   70.19   16.70
  17   2   1  123.69   16.90
 -17   2  -1   74.19   17.30
 -17   2  -1   56.49   21.90
 -17   2  -1  101.49   21.70
 -17   2  -1  107.59   20.40
 -17   2  -1   81.49   20.50
 -17   2  -1   75.59   19.80
  17   2   1  111.99   16.50
 -17   2  -1   99.99   21.30
  19  -2   1   -4.00    8.30
 -19  -2  -1   -1.90    4.60
 -19  -2  -1   -6.40    8.90
  19  -2   1   10.60    9.70
 -19  -2  -1    0.50   11.20
  19  -2   1    8.80   10.30
  19  -2   1  -12.30    8.20
 -19   2  -1   -2.00   14.50
  19   2   1   -0.20    3.50
 -19   2  -1    7.60   14.60
 -19   2  -1    2.60   14.60
  19   2   1   -3.90    7.20
  19   2   1   -2.20    6.40
 -19   2  -1   -6.80   12.10
 -19   2  -1   -3.40   16.00
 -19   2  -1   25.00   15.00
  21  -2   1   52.49   18.30
 -21  -2  -1   97.19   21.70
  21  -2   1   75.29   18.50
 -21  -2  -1   96.99   20.30
  21  -2   1  114.89   20.40
  21  -2   1   71.69   17.20
 -21   2  -1   96.49   28.00
  21   2   1  108.69   18.80
 -21   2  -1  102.29   23.10
 -21   2  -1  129.99   26.60
 -21   2  -1  117.39   25.30
  21   2   1  103.19   18.20
 -23  -2  -1   37.50   10.00
 -23  -2  -1   60.89   15.40
 -23  -2  -1   19.70   15.00
  23  -2   1   39.80   15.10
  23  -2   1   19.00   13.40
 -23  -2  -1   43.60   10.50
  23  -2   1   18.10   13.90
  23  -2   1   30.20   13.70
 -23   2  -1   27.50   16.90
  23   2   1   75.79   14.20
 -23   2  -1   82.19   25.60
  23   2   1   45.20   12.30
 -23   2  -1   37.70   16.30
 -23   2  -1   54.19   22.90
  25  -2   1   28.10   12.90
 -25  -2  -1   28.20   10.60
 -25  -2  -1   39.20   16.40
 -25  -2  -1   21.30   10.20
  25  -2   1   39.30   15.20
 -25  -2  -1    6.00   15.40
  25  -2   1    9.50   15.00
  25  -2   1   26.90   12.30
  25   2   1   37.60   12.10
 -25   2  -1   56.39   26.50
 -25   2  -1   34.50   16.10
 -25   2  -1   64.19   25.50
  25   2   1   41.70   13.50
 -25   2  -1   49.40   18.80
  27  -2   1   -6.90   12.70
 -27  -2  -1    2.00    9.80
  27  -2   1    2.00   13.80
  27  -2   1  -13.90   12.00
  27  -2   1   23.50   16.00
 -27  -2  -1   34.70   16.00
 -27  -2  -1   31.40   17.20
 -27  -2  -1   17.30   11.90
 -27   2  -1   32.30   18.40
 -27   2  -1    2.90   25.00
 -27   2  -1  -31.40   21.80
 -27   2  -1    8.20   19.40
  27   2   1   19.40   13.10
  27   2   1   15.60   11.40
 -27   2  -1   -9.40   14.90
 -27   2  -1   38.30   29.50
  29  -2   1  -10.60   15.00
 -29  -2  -1   11.70   14.30
  29  -2   1   27.40   16.60
  29  -2   1   19.20   18.30
 -29  -2  -1    5.70   13.00
  29  -2   1   -5.80   13.90
  29   2   1   -2.50   10.00
 -29   2  -1   37.20   33.10
 -29   2  -1  -29.50   22.60
  29   2   1    5.30   11.10
 -29   2  -1   40.00   35.40
  29   2   1    8.00   11.80
 -29   2  -1   29.90   18.50
 -29   2  -1    7.40   19.90
  29   2   1   24.90   13.00
 -29   2  -1   48.90   17.00
  28  -3  -1   50.19   21.80
  28  -3  -1   33.50   22.00
  28   3  -1   41.40   13.80
 -28   3   1   35.20   19.30
  28   3  -1   49.50   15.40
 -28   3   1   47.00   21.20
  26  -3  -1   60.59   24.60
  26  -3  -1   47.70   22.00
  26  -3  -1   65.29   23.80
 -26   3   1   76.69   23.50
 -26   3   1   96.29   27.00
  26   3  -1   98.59   19.70
  26   3  -1  131.49   21.80
  24  -3  -1   57.49   17.60
  24  -3  -1   72.69   23.60
  24  -3  -1   47.70   17.30
 -24  -3   1  123.19   21.80
  24  -3  -1   89.79   26.20
  24  -3  -1   50.69   19.90
  24  -3  -1   43.10   20.60
 -24  -3   1   66.89   22.20
  24   3  -1   92.89   17.70
 -24   3   1   47.60   22.10
  24   3  -1  103.19   19.30
 -24   3   1   62.79   24.80
  22  -3  -1   64.69   20.90
  22  -3  -1   90.99   26.50
  22  -3  -1   59.69   16.70
  22  -3  -1   95.29   20.20
 -22  -3   1   56.29   19.20
  22  -3  -1   47.00   15.60
  22  -3  -1   60.49   19.70
 -22  -3   1   47.50   17.80
 -22   3   1   57.09   20.30
 -22   3   1   75.69   23.70
  22   3  -1   79.69   15.10
 -22   3   1   67.19   27.40
 -22   3   1   51.39   29.40
  22   3  -1   89.69   15.30
 -20  -3   1   52.59   15.60
  20  -3  -1   39.90   16.90
 -20  -3   1   29.50   13.80
  20  -3  -1   31.30   12.80
  20  -3  -1   24.00   10.90
  20  -3  -1   29.70   14.50
  20  -3  -1   64.39   19.90
  20  -3  -1   26.10   12.80
  20  -3  -1   42.20   14.90
  20  -3  -1   43.70   15.50
  20   3  -1   49.40   11.20
 -20   3   1   44.20   19.30
 -20   3   1   25.90   21.00
 -20   3   1   18.00   16.90
 -20   3   1   48.00   22.70
 -20   3   1   31.30   18.80
 -20   3   1   45.90   21.10
  20   3  -1   30.70   11.10
 -18  -3   1  143.79   22.00
  18  -3  -1   93.19   19.80
  18  -3  -1  117.49   22.30
 -18  -3   1  136.39   22.10
 -18  -3   1  152.18   23.00
  18  -3  -1   72.09   18.30
  18  -3  -1   97.59   24.40
  18  -3  -1   80.99   21.10
  18  -3  -1  119.39   21.10
  18  -3  -1  115.99   21.50
 -18  -3   1  107.29   21.90
  18  -3  -1  142.49   26.80
 -18   3   1   83.69   25.40
 -18   3   1   67.59   22.70
 -18   3   1   99.59   25.00
  18   3  -1  137.89   19.60
 -18   3   1  104.99   24.50
  18   3  -1  118.69   19.20
 -18   3   1  131.89   25.20
 -18   3   1  102.59   26.80
 -18   3   1  140.59   26.30
 -18   3   1   55.09   22.00
  16  -3  -1   12.80   11.80
 -16  -3   1   19.70   10.40
 -16  -3   1   27.90   10.80
 -16  -3   1   22.30   11.00
  16  -3  -1   18.50   13.10
  16  -3  -1   16.70   11.70
  16  -3  -1   44.90   11.50
  16  -3  -1   16.30    8.80
  16  -3  -1   21.20   10.80
  16  -3  -1   48.00   14.80
 -16  -3   1   36.90   10.70
  16  -3  -1    8.30    9.40
  16  -3  -1   21.70   14.20
  16  -3  -1   53.29   15.30
  16  -3  -1   18.80    8.20
  16  -3  -1   15.00   10.00
 -16   3   1   21.70   13.00
 -16   3   1   48.00   16.60
 -16   3   1   27.60   17.10
 -16   3   1   22.40   16.10
 -16   3   1   20.30   16.40
 -16   3   1   27.40   11.50
 -16   3   1   32.60   15.30
 -16   3   1   25.40   14.90
 -16   3   1   22.00   10.80
 -16   3   1    6.70   12.30
 -14  -3   1  220.98   35.40
  14  -3  -1  202.48   34.60
 -14  -3   1  231.28   35.80
  14  -3  -1  227.28   36.80
  14  -3  -1  217.18   37.20
  14  -3  -1  238.18   36.40
  14  -3  -1  221.48   35.90
  14  -3  -1  249.78   37.60
  14  -3  -1  247.88   36.20
 -14  -3   1  240.78   37.00
  14  -3  -1  230.78   36.20
 -14  -3   1  229.38   37.10
  14  -3  -1  228.78   37.30
 -14  -3   1  252.07   35.80
 -14  -3   1  230.98   34.70
  14  -3  -1  251.37   37.70
  14  -3  -1  286.77   36.70
 -14   3   1  222.88   36.10
 -14   3   1  184.48   38.10
 -14   3   1  275.37   39.00
 -14   3   1  277.77   40.00
 -14   3   1  232.58   36.60
 -14   3   1  179.38   38.50
 -14   3   1  264.07   38.70
 -14   3   1  159.78   36.80
 -14   3   1  176.38   37.50
 -14   3   1  265.67   38.60
  12  -3  -1   35.60   10.60
  12  -3  -1   34.10   12.50
 -12  -3   1   26.90   11.30
 -12  -3   1   30.70    9.20
  12  -3  -1   47.20   11.30
 -12  -3   1   39.90    8.70
  12  -3  -1   37.00   13.80
 -12  -3   1   31.40   10.20
 -12  -3   1   28.30   10.90
  12  -3  -1   33.70   10.50
  12  -3  -1   23.70   11.90
  12  -3  -1   36.10   12.10
  12  -3  -1   45.30   14.10
  12  -3  -1   34.10   11.10
  12  -3  -1   49.50   10.70
  12  -3  -1   36.60   10.30
  12  -3  -1   35.50   11.20
 -12  -3   1   43.20   11.30
 -12   3   1   29.90   12.00
 -12   3   1   29.00   13.60
 -12   3   1   39.70   10.50
 -12   3   1   43.80   14.90
 -12   3   1   42.00   13.60
 -12   3   1   27.10   13.60
 -12   3   1   28.80   12.80
 -12   3   1   31.90   10.30
 -12   3   1   45.20   14.00
 -12   3   1   45.00   14.00
 -10  -3   1   18.80    8.60
  10  -3  -1    5.80    6.80
  10  -3  -1   29.20    8.70
 -10  -3   1   16.80    6.20
  10  -3  -1    6.60    7.10
  10  -3  -1   12.50    9.30
 -10  -3   1    9.00    8.80
 -10  -3   1   10.10    8.80
  10  -3  -1   16.10    9.60
 -10  -3   1   14.50    5.70
  10  -3  -1   -1.70    8.40
  10  -3  -1    8.80   10.00
  10  -3  -1   12.70    8.70
  10  -3  -1    8.90   10.20
  10  -3  -1   14.40    7.80
  10  -3  -1   16.00    7.50
 -10  -3   1   17.60    8.50
  10  -3  -1    9.20    9.50
 -10   3   1   13.10    9.30
 -10   3   1   17.70   10.70
 -10   3   1   13.80   10.90
 -10   3   1   11.30   10.20
 -10   3   1    5.40    6.80
 -10   3   1   19.30    7.30
 -10   3   1   19.40   11.70
 -10   3   1   35.90   11.20
 -10   3   1   16.60    9.80
 -10   3   1   -0.60   10.10
   8  -3  -1   53.79   13.40
   8  -3  -1   52.39   12.10
  -8  -3   1   44.10   10.40
   8  -3  -1   44.40   10.50
  -8  -3   1   43.60    8.20
   8  -3  -1   30.10   10.30
  -8  -3   1   50.99   11.30
   8  -3  -1   44.70    9.80
  -8  -3   1   29.40   10.60
  -8  -3   1   23.40   10.50
   8  -3  -1   33.70    9.60
   8  -3  -1   61.29   10.80
   8  -3  -1   58.79   10.30
  -8  -3   1   36.10   10.80
  -8  -3   1   43.00    8.80
   8  -3  -1   53.69   11.60
   8  -3  -1   55.09   11.60
   8  -3  -1   43.10   12.30
   8  -3  -1   52.89   13.40
  -8   3   1   44.70   12.20
  -8   3   1   33.60   12.70
  -8   3   1   46.10    9.70
  -8   3   1   64.79   12.40
  -8   3   1   25.00    9.20
  -8   3   1   11.50   10.80
  -8   3   1   25.40   10.60
  -8   3   1   43.20   11.40
  -8   3   1   48.60   12.20
  -8   3   1   15.70   12.00
   6  -3  -1  345.97   50.29
   6  -3  -1  360.16   50.79
  -6  -3   1  314.47   50.99
   6  -3  -1  420.06   50.89
   6  -3  -1  342.07   51.09
   6  -3  -1  358.16   50.59
  -6  -3   1  328.67   49.99
   6  -3  -1  341.97   50.99
  -6  -3   1  367.86   51.19
   6  -3  -1  329.67   51.09
  -6  -3   1  331.27   49.70
   6  -3  -1  321.87   51.09
   6  -3  -1  342.27   50.99
  -6  -3   1  339.17   50.99
   6  -3  -1  358.26   50.79
   6  -3  -1  332.97   50.69
   6  -3  -1  324.27   50.89
  -6  -3   1  322.37   50.69
  -6  -3   1  361.26   50.69
  -6  -3   1  310.57   50.39
  -6   3   1  320.07   51.79
  -6   3   1  346.87   50.49
  -6   3   1  359.86   50.89
  -6   3   1  361.46   51.69
  -6   3   1  317.37   53.39
   6   3  -1  340.57   51.99
  -6   3   1  350.86   50.79
  -6   3   1  323.87   51.89
  -6   3   1  346.07   50.99
  -6   3   1  338.07   52.99
   6   3  -1  339.37   52.29
  -6   3   1  319.17   51.79
   4  -3  -1   72.09   13.60
  -4  -3   1   52.49   11.90
   4  -3  -1   76.29   12.10
   4  -3  -1   79.19   14.10
   4  -3  -1   73.89   12.50
  -4  -3   1   91.19   12.20
   4  -3  -1   73.59   11.30
   4  -3  -1   71.59   13.00
  -4  -3   1   40.60    8.90
   4  -3  -1   54.79   10.90
   4  -3  -1   60.29   11.00
  -4  -3   1   54.79    9.10
   4  -3  -1   56.59   11.00
  -4  -3   1   76.89   12.70
  -4  -3   1   63.39   12.10
   4  -3  -1   34.50   10.60
   4  -3  -1   70.39   12.40
   4  -3  -1   65.59   12.60
  -4   3   1   71.19   11.40
  -4   3   1   33.10   11.00
  -4   3   1   43.20   10.80
   4   3  -1   57.09    9.30
   4   3  -1   13.10   10.60
  -4   3   1   57.79   12.40
   4   3  -1   43.90   10.00
  -4   3   1   62.79   11.00
   4   3  -1   48.90   12.10
  -4   3   1   42.80   12.40
  -4   3   1   60.29   12.80
   4   3  -1   35.70   10.00
  -4   3   1   47.40   13.40
   4   3  -1   67.89   13.00
   2  -3  -1    5.70    8.50
  -2  -3   1    8.00    7.80
  -2  -3   1    7.50    4.20
  -2  -3   1   11.60    5.50
   2  -3  -1   16.10    6.10
   2  -3  -1   33.50    9.80
   2  -3  -1   13.90    8.20
  -2  -3   1    9.40    8.30
   2  -3  -1   14.80    5.70
  -2  -3   1    4.70    4.30
  -2  -3   1   10.60    5.50
  -2  -3   1   11.50    4.60
   2  -3  -1   14.30    5.10
   2  -3  -1    3.40    7.40
   2  -3  -1   12.80    5.50
   2  -3  -1   14.40    7.50
   2  -3  -1   -0.70    6.60
  -2  -3   1   15.60    8.10
   2  -3  -1   17.00    5.80
  -2  -3   1    8.00    4.10
   2  -3  -1    3.70    5.30
  -2  -3   1    1.90    7.70
   2  -3  -1   -5.60    5.20
   2  -3  -1    6.90    8.50
   2   3  -1    7.10    4.00
   2   3  -1    7.70    4.10
   2   3  -1   15.10    7.90
   2   3  -1    0.00    4.60
   2   3  -1   11.00    4.80
  -2   3   1   10.90    7.30
   2   3  -1    7.40    7.20
  -2   3   1    6.50    5.00
   2   3  -1    0.50    6.90
  -2   3   1   12.60    5.30
  -2   3   1   12.60    6.40
   2   3  -1  -13.00    6.60
  -2   3   1    2.80    7.10
  -2   3   1    7.10    7.60
  -2   3   1    1.40    5.40
  -2   3   1    2.20    8.30
   0  -3  -1    4.10    4.40
   0  -3  -1    4.40    5.30
   0  -3  -1   -4.70    6.90
   0  -3   1   -2.10    6.90
   0  -3   1   12.40    5.30
   0  -3  -1   -1.40    7.60
   0  -3   1   -4.70    4.40
   0  -3   1   -2.80    4.30
   0  -3  -1    1.00    7.10
   0  -3   1    5.80    4.50
   0  -3   1    0.10    5.50
   0  -3  -1   -3.60    4.20
   0  -3   1    4.50    5.60
   0  -3   1  -10.10    7.80
   0  -3  -1    6.00    7.60
   0  -3   1    4.00    7.80
   0  -3   1   -1.90    4.40
   0  -3  -1    5.80    4.50
   0  -3  -1   -0.60    5.60
   0  -3   1    0.80    6.10
   0  -3  -1    1.80    5.30
   0  -3   1    0.10    7.00
   0  -3  -1    6.40    4.60
   0  -3  -1   10.10    6.00
   0  -3   1    4.90    5.10
   0  -3  -1    9.10    5.60
   0  -3   1    7.20    5.90
   0  -3  -1    5.80    4.70
   0   3  -1   -5.40    7.30
   0   3   1    7.70    6.30
   0   3  -1    1.20    7.40
   0   3  -1    3.20    4.40
   0   3  -1   -4.00    3.80
   0   3   1   -4.90    7.50
   0   3  -1   -2.30    3.80
   0   3   1    8.50    6.50
   0   3   1   -0.50    4.70
   0   3  -1    0.00    7.30
   0   3   1   -5.50    7.00
   0   3   1    1.30    4.30
   0   3  -1  -14.30    8.20
   0   3   1    1.50    4.60
   0   3   1    8.60    5.40
   0   3  -1    3.30    4.60
   2  -3   1   -1.20    7.90
   2  -3   1    0.40    6.50
  -2  -3  -1    6.10    3.90
  -2  -3  -1    6.60    8.10
  -2  -3  -1   -7.40    7.30
   2  -3   1    6.10    5.10
  -2  -3  -1    0.60    4.50
   2  -3   1  -10.80    5.40
   2  -3   1   -2.80    5.00
   2  -3   1   -2.00    5.30
  -2  -3  -1   -4.10    3.70
  -2  -3  -1    1.40    3.80
  -2  -3  -1    5.10    5.10
  -2  -3  -1    1.60    3.90
   2  -3   1   -5.50    7.70
   2  -3   1   -6.60    4.60
  -2  -3  -1   -2.30    7.00
   2  -3   1    1.80    4.90
   2  -3   1   -1.20    8.00
  -2  -3  -1    1.70    7.20
   2  -3   1   -2.10    8.30
   2  -3   1  -12.70    7.30
   2  -3   1   -1.40    6.80
   2  -3   1    2.50    5.20
  -2   3  -1    0.20    8.30
  -2   3  -1   -4.90    4.10
   2   3   1    2.50    5.30
  -2   3  -1  -10.60    7.50
  -2   3  -1   -0.60    5.50
   2   3   1    1.10    5.80
   2   3   1    3.10    4.60
   2   3   1  -10.70    5.30
   2   3   1   -7.70    6.80
  -2   3  -1   -0.90    7.60
   2   3   1    2.40    3.90
  -2   3  -1   -0.40    4.30
  -2   3  -1    4.30    8.00
   2   3   1    3.50    4.00
   2   3   1  -12.00    7.80
  -2   3  -1    1.90    5.10
   4  -3   1  254.67   39.60
   4  -3   1  223.48   39.10
   4  -3   1  290.67   38.90
   4  -3   1  249.97   39.50
  -4  -3  -1  265.97   37.40
   4  -3   1  272.87   38.30
   4  -3   1  237.78   39.00
   4  -3   1  200.48   38.60
   4  -3   1  265.27   38.80
  -4  -3  -1  239.78   39.00
  -4  -3  -1  226.48   39.40
   4  -3   1  265.37   38.80
   4  -3   1  281.37   39.80
  -4  -3  -1  276.37   37.60
  -4  -3  -1  266.97   39.00
   4  -3   1  277.27   39.50
  -4  -3  -1  256.97   39.00
  -4  -3  -1  278.67   37.40
   4  -3   1  222.48   39.10
   4   3   1  256.27   37.90
  -4   3  -1  233.58   40.70
  -4   3  -1  213.18   40.50
  -4   3  -1  260.77   40.10
  -4   3  -1  264.17   40.20
   4   3   1  283.37   38.00
  -4   3  -1  223.48   39.80
  -4   3  -1  244.38   40.20
   4   3   1  267.87   40.70
   4   3   1  254.57   38.20
  -4   3  -1  249.68   38.50
   4   3   1  272.87   37.80
  -4   3  -1  269.77   38.50
   4   3   1  253.57   40.10
   6  -3   1   49.10   11.90
   6  -3   1   52.39    9.50
  -6  -3  -1   38.60    9.30
   6  -3   1   27.50    9.40
   6  -3   1   32.60   11.70
   6  -3   1   67.19   12.70
   6  -3   1   32.70    9.40
  -6  -3  -1   37.00   10.00
  -6  -3  -1   30.80    9.90
   6  -3   1   36.70   10.90
   6  -3   1   26.60    9.40
  -6  -3  -1   29.40   10.30
   6  -3   1   36.00    9.40
   6  -3   1   42.50   10.20
   6  -3   1   52.99   11.40
  -6  -3  -1   44.00    9.90
  -6  -3  -1   35.20   10.50
   6  -3   1   32.60    9.70
  -6   3  -1   22.40    8.60
   6   3   1   15.20    7.90
  -6   3  -1   50.49   12.00
  -6   3  -1   30.30   12.80
  -6   3  -1   35.00   10.30
  -6   3  -1   47.60   12.60
  -6   3  -1   59.89   11.70
  -6   3  -1   44.50   12.60
  -6   3  -1   33.90    8.60
   6   3   1   25.30    8.60
  -6   3  -1   57.39   11.00
  -6   3  -1   28.80    9.30
   8  -3   1   72.49   15.40
  -8  -3  -1   91.49   17.10
   8  -3   1   81.29   16.30
  -8  -3  -1   97.99   17.00
  -8  -3  -1   97.59   14.50
   8  -3   1   78.59   15.40
   8  -3   1   84.39   16.70
   8  -3   1   79.19   17.80
   8  -3   1  114.49   16.70
   8  -3   1   94.29   18.00
   8  -3   1   91.69   16.40
  -8  -3  -1  100.69   16.70
  -8  -3  -1   91.49   17.00
   8  -3   1   75.69   17.30
  -8  -3  -1   93.39   14.00
   8  -3   1   63.29   16.40
   8  -3   1  118.29   16.10
   8  -3   1   95.39   18.40
  -8   3  -1   79.49   18.50
  -8   3  -1   83.29   15.80
  -8   3  -1  110.49   17.70
  -8   3  -1   50.49   15.40
  -8   3  -1  112.69   18.20
  -8   3  -1   99.29   17.80
  -8   3  -1   87.09   17.20
  -8   3  -1   97.59   15.70
  -8   3  -1   73.19   17.10
  -8   3  -1   53.49   16.10
  10  -3   1   42.90   11.20
 -10  -3  -1   19.20    7.50
  10  -3   1   44.10   10.50
 -10  -3  -1   31.30   10.40
  10  -3   1   57.39   12.20
  10  -3   1   17.10    9.20
 -10  -3  -1   41.20    8.60
  10  -3   1   22.60    9.70
  10  -3   1   52.19   13.00
  10  -3   1   41.60   11.10
  10  -3   1   37.90    9.80
  10  -3   1   26.20   11.50
 -10  -3  -1   42.60   11.20
 -10  -3  -1   40.70   11.10
  10  -3   1   43.60   10.30
  10  -3   1   48.00   12.70
  10  -3   1   44.60   11.30
 -10  -3  -1   48.00   11.40
 -10   3  -1   18.60   11.30
 -10   3  -1   20.50   10.80
 -10   3  -1   40.90   13.90
 -10   3  -1   39.60   14.00
 -10   3  -1   45.60   10.20
 -10   3  -1   19.40   12.60
 -10   3  -1   52.29   14.70
 -10   3  -1   50.99   10.20
 -10   3  -1   44.50   13.10
 -10   3  -1   39.70   12.30
  12  -3   1  252.47   36.50
 -12  -3  -1  225.88   35.50
 -12  -3  -1  244.78   34.90
  12  -3   1  279.27   36.50
  12  -3   1  218.08   37.60
 -12  -3  -1  250.47   37.30
  12  -3   1  244.98   38.00
 -12  -3  -1  232.78   36.00
  12  -3   1  227.08   37.80
 -12  -3  -1  233.18   37.80
  12  -3   1  246.78   36.60
  12  -3   1  250.37   38.20
  12  -3   1  222.48   36.90
 -12  -3  -1  262.37   36.30
  12  -3   1  233.48   36.50
  12  -3   1  193.18   36.10
 -12   3  -1  226.68   38.00
 -12   3  -1  270.57   42.10
 -12   3  -1  255.37   39.40
 -12   3  -1  175.08   36.90
 -12   3  -1  260.07   38.70
 -12   3  -1  199.38   38.70
 -12   3  -1  183.98   37.70
 -12   3  -1  220.78   36.40
 -12   3  -1  212.58   39.10
 -12   3  -1  240.88   36.30
  14  -3   1   11.70   13.70
 -14  -3  -1    9.60    8.80
  14  -3   1    8.50    8.60
 -14  -3  -1   20.40    9.20
  14  -3   1    2.90    6.80
  14  -3   1   20.60   11.00
  14  -3   1   20.70    9.90
  14  -3   1   -0.70    6.30
 -14  -3  -1   16.20   10.70
  14  -3   1   -5.50    7.80
  14  -3   1   14.60   12.60
  14  -3   1   25.00   11.80
  14  -3   1   22.60   13.30
  14  -3   1    4.60    8.50
  14  -3   1   12.00   10.90
 -14  -3  -1    3.10    8.90
 -14   3  -1    7.80    8.20
 -14   3  -1   16.90   11.20
 -14   3  -1   22.00   16.00
 -14   3  -1   19.00    9.40
 -14   3  -1   45.10   14.30
 -14   3  -1   21.00   11.70
 -14   3  -1   35.00   14.30
 -14   3  -1   39.30   16.60
 -14   3  -1   21.00   14.80
 -14   3  -1   32.90   15.10
  16  -3   1   48.00   16.10
  16  -3   1   43.30   15.00
  16  -3   1   42.20   12.60
 -16  -3  -1   72.39   15.00
 -16  -3  -1   35.70   12.90
  16  -3   1   29.50   12.50
  16  -3   1   73.39   17.40
  16  -3   1   51.09   15.20
 -16  -3  -1   24.50   13.20
  16  -3   1   40.40   14.70
  16  -3   1   71.09   13.60
  16  -3   1   45.50   14.30
  16  -3   1   27.40   10.50
  16  -3   1   36.10   12.20
  16  -3   1   30.70   11.10
 -16  -3  -1   38.40   14.20
 -16   3  -1   47.30   19.10
 -16   3  -1   40.90   18.60
 -16   3  -1   58.19   13.70
 -16   3  -1   34.00   14.50
 -16   3  -1   49.70   13.40
 -16   3  -1   57.29   18.00
  16   3   1   48.00   10.60
  16   3   1   67.99   11.20
 -16   3  -1   59.39   18.80
 -16   3  -1   45.70   14.80
 -16   3  -1   30.90   18.30
 -16   3  -1   82.09   19.60
 -18  -3  -1  256.77   37.10
  18  -3   1  248.98   39.60
 -18  -3  -1  259.47   40.00
  18  -3   1  177.38   37.80
 -18  -3  -1  261.97   40.00
  18  -3   1  211.38   38.00
  18  -3   1  282.57   41.00
  18  -3   1  223.48   38.00
  18  -3   1  225.48   39.30
  18  -3   1  181.48   36.50
 -18  -3  -1  237.38   36.70
  18  -3   1  192.38   36.50
 -18   3  -1  191.78   41.70
 -18   3  -1  270.27   42.70
  18   3   1  266.47   35.80
 -18   3  -1  240.88   42.50
 -18   3  -1  283.57   41.50
 -18   3  -1  227.08   41.60
  18   3   1  256.77   35.90
 -18   3  -1  175.28   39.90
  20  -3   1    9.60   12.20
  20  -3   1   -3.20    9.00
 -20  -3  -1   10.60   14.20
  20  -3   1   16.30    9.80
 -20  -3  -1  -19.60   11.60
  20  -3   1   25.80   15.40
  20  -3   1   -0.30   13.50
  20  -3   1   -4.10   10.50
  20  -3   1   -8.80   11.80
  20  -3   1   15.30   18.50
  20   3   1    4.20    7.50
 -20   3  -1    6.00   19.20
 -20   3  -1   11.50   21.50
 -20   3  -1  -12.00   16.60
 -20   3  -1   31.50   21.60
  20   3   1   29.60    8.90
 -20   3  -1   21.10   24.50
 -20   3  -1   24.10   19.60
  22  -3   1   61.79   19.40
  22  -3   1   66.99   22.90
  22  -3   1  169.18   31.30
 -22  -3  -1  108.79   22.90
  22  -3   1   72.89   21.70
 -22  -3  -1  104.59   22.00
  22  -3   1   94.49   20.50
 -22   3  -1   76.09   23.60
  22   3   1  123.09   20.10
  22   3   1  156.88   21.50
 -22   3  -1   73.39   32.10
 -22   3  -1   77.79   25.60
 -22   3  -1  116.89   31.90
  24  -3   1   11.00   19.40
 -24  -3  -1    1.00   13.70
  24  -3   1   -9.20   11.80
 -24  -3  -1   28.40   15.10
  24  -3   1    6.30   17.30
  24  -3   1   16.90   17.30
  24  -3   1    7.10   16.00
  24  -3   1    7.10   12.90
  24   3   1    5.80   10.10
 -24   3  -1   25.80   20.20
 -24   3  -1    3.40   16.90
  24   3   1    8.50    8.90
  26  -3   1   36.50   21.00
 -26  -3  -1   44.20   18.10
 -26  -3  -1    6.50   17.50
  26  -3   1   26.70   19.30
  26   3   1   30.40   14.00
  26   3   1   32.10   14.00
 -26   3  -1   17.50   16.70
  26   3   1   27.60   12.70
 -26   3  -1   34.50   19.70
  26   3   1   28.60   13.60
  28  -3   1  -20.40   18.00
  28  -3   1   -4.80   18.10
 -28   3  -1   26.20   20.50
  28   3   1   -4.00   11.90
 -28   3  -1  -16.40   17.60
  28   3   1    5.00   11.80
  28   3   1   -6.50   12.40
  28   3   1   -6.30   10.70
  25  -4  -1   10.70   24.60
  25  -4  -1   33.10   19.40
  25  -4  -1    5.00   18.80
  25   4  -1   15.80   12.70
 -25   4   1    3.10   19.40
 -25   4   1    2.10   22.80
  25   4  -1   -2.30   13.30
 -23  -4   1   43.90   20.40
  23  -4  -1   56.59   20.80
  23  -4  -1   31.80   19.20
 -23  -4   1   16.30   18.80
  23  -4  -1   40.20   19.60
  23  -4  -1   44.60   25.10
  23   4  -1   50.89   14.10
 -23   4   1   43.10   22.50
  23   4  -1   38.90   12.60
 -23   4   1   69.09   25.70
  21  -4  -1   16.00   16.70
 -21  -4   1   -9.80   15.30
 -21  -4   1   -2.90   13.70
  21  -4  -1   16.90   17.20
  21  -4  -1    6.70   18.60
  21  -4  -1   -0.70   16.20
 -21   4   1   -9.20   18.70
 -21   4   1    0.50   21.20
  21   4  -1    3.10    9.50
  21   4  -1   -2.40    8.40
  19  -4  -1   57.19   25.10
  19  -4  -1   67.29   19.70
  19  -4  -1   41.70   18.30
  19  -4  -1   23.80   17.60
 -19  -4   1   70.49   17.30
 -19  -4   1   43.30   17.40
 -19  -4   1   36.50   19.40
 -19  -4   1   65.39   17.20
  19   4  -1   52.99   12.70
  19   4  -1   51.09   12.60
 -19   4   1   35.10   21.90
 -19   4   1   31.50   22.70
 -19   4   1   43.40   17.30
 -19   4   1   15.70   18.20
 -17  -4   1   69.79   16.60
  17  -4  -1   79.19   19.40
  17  -4  -1   62.79   19.00
  17  -4  -1   79.59   24.10
 -17  -4   1   51.79   15.90
 -17  -4   1   52.59   17.20
  17  -4  -1   88.09   24.00
 -17  -4   1   81.49   18.50
 -17   4   1   47.20   20.70
 -17   4   1   21.60   17.90
 -17   4   1   57.39   23.80
 -17   4   1   60.89   19.50
  15  -4  -1   12.60   14.00
  15  -4  -1    7.30   12.60
 -15  -4   1   15.90    9.10
 -15  -4   1   22.50   12.20
  15  -4  -1    7.60   13.50
  15  -4  -1   -8.60   10.10
 -15  -4   1   -1.30   12.10
 -15  -4   1    0.50    9.40
  15  -4  -1    5.70   13.70
 -15  -4   1   10.40   10.70
  15  -4  -1   44.50   16.40
 -15  -4   1    1.60   10.50
  15  -4  -1   -1.40   10.40
  15  -4  -1    0.80   14.60
 -15   4   1   -3.90   10.40
 -15   4   1   14.60   18.30
 -15   4   1   37.70   16.00
 -15   4   1  -24.00   14.60
 -15   4   1   16.70   11.30
 -15   4   1    1.90   13.80
  13  -4  -1   10.10   14.60
  13  -4  -1   18.80   10.70
 -13  -4   1   14.90   12.60
  13  -4  -1   -0.30   10.90
  13  -4  -1   12.70   13.70
 -13  -4   1   13.70    9.00
 -13  -4   1   16.30   10.30
 -13  -4   1   26.60    8.40
 -13  -4   1   24.90   11.10
  13  -4  -1   21.10   15.00
  13  -4  -1   37.60   15.40
 -13  -4   1   22.60   12.80
  13  -4  -1   21.20   12.90
 -13  -4   1   16.30   12.40
  13  -4  -1    1.10   12.60
  13  -4  -1   19.80   13.50
 -13  -4   1   33.40   12.50
  13  -4  -1    7.90    9.80
 -13   4   1    7.90    9.40
 -13   4   1   10.20   13.10
 -13   4   1   13.00   14.30
 -13   4   1   32.00   15.30
 -13   4   1    7.30   16.20
 -13   4   1   -0.40    9.30
  11  -4  -1    4.40   14.50
  11  -4  -1   24.20   11.90
 -11  -4   1    9.50    6.50
 -11  -4   1    5.50   11.20
  11  -4  -1    1.60    8.50
  11  -4  -1   -6.80   12.70
  11  -4  -1    0.70    8.80
 -11  -4   1    7.30   10.50
 -11  -4   1   14.10   10.90
  11  -4  -1   -8.00   10.30
  11  -4  -1    2.70   11.60
 -11  -4   1    8.00   10.20
  11  -4  -1    7.80   11.60
  11  -4  -1   28.50   12.20
  11  -4  -1    5.90   13.40
 -11  -4   1    4.00    9.50
 -11  -4   1    0.00   12.30
 -11  -4   1    6.40    7.60
 -11   4   1    0.80   13.30
 -11   4   1   13.30   12.70
 -11   4   1   10.10    7.70
 -11   4   1    3.10   11.50
 -11   4   1   -7.40    7.90
 -11   4   1    4.90   14.60
   9  -4  -1   15.00   14.00
   9  -4  -1   -5.90    7.50
  -9  -4   1  -10.30    6.70
   9  -4  -1   -3.30    6.90
  -9  -4   1   -5.40    8.50
  -9  -4   1   -8.50   12.30
   9  -4  -1   -0.10   10.90
   9  -4  -1   -6.30    7.30
  -9  -4   1    1.60    9.80
  -9  -4   1    5.90    6.30
  -9  -4   1   -2.70    9.80
   9  -4  -1    9.40   11.60
  -9  -4   1   -8.50   10.70
   9  -4  -1    8.80    7.20
   9  -4  -1   -1.00   13.40
   9  -4  -1    7.70    9.60
   9  -4  -1   -1.50   11.00
   9  -4  -1   14.30   12.60
   9  -4  -1   12.80   11.30
  -9  -4   1  -10.30   10.60
  -9   4   1  -16.10   11.30
  -9   4   1   -5.10   14.00
   9   4  -1   -7.00    8.10
   9   4  -1   -4.70    7.10
  -9   4   1    1.20   12.20
  -9   4   1   -1.10    7.20
  -9   4   1    2.60    7.20
  -9   4   1    0.80   10.30
  -9   4   1   13.20   12.70
  -9   4   1   -0.40   11.50
   7  -4  -1   15.60   12.20
  -7  -4   1   -2.10   11.00
   7  -4  -1   -6.80    7.00
   7  -4  -1    3.30    6.60
   7  -4  -1   -4.50    7.00
   7  -4  -1    3.90   13.10
   7  -4  -1    0.10   10.80
   7  -4  -1   -8.40   11.00
   7  -4  -1   -0.10    9.00
  -7  -4   1   -3.40    5.40
  -7  -4   1   -0.80    5.40
   7  -4  -1   -6.30   12.20
  -7  -4   1   11.50   10.80
  -7  -4   1   -4.00   10.80
   7  -4  -1    1.00   11.80
  -7  -4   1    6.50   11.80
   7  -4  -1    6.50    7.00
   7  -4  -1    1.90   13.00
  -7   4   1   -0.10   13.40
  -7   4   1    3.30   11.20
   7   4  -1   -3.00   12.30
   7   4  -1    8.60   10.60
  -7   4   1   -7.80    6.40
   7   4  -1   -9.00    5.80
   7   4  -1   -6.10    6.60
  -7   4   1   -5.50   10.60
  -7   4   1    3.40    9.90
  -7   4   1    7.70   11.40
  -7   4   1    7.10    7.20
  -7   4   1    1.60   12.00
  -5  -4   1   65.59   14.90
  -5  -4   1   52.99    8.10
   5  -4  -1   55.79   17.10
   5  -4  -1   38.20   11.00
   5  -4  -1   52.19   10.90
   5  -4  -1   41.90    9.80
   5  -4  -1   37.20   10.30
   5  -4  -1   24.70   13.40
  -5  -4   1   66.29   13.40
   5  -4  -1   45.10    9.80
   5  -4  -1   51.29   11.70
  -5  -4   1   46.90    9.50
   5  -4  -1   61.09   17.70
   5  -4  -1   32.10   13.80
  -5  -4   1   51.69   15.00
  -5  -4   1   41.20    8.00
  -5  -4   1   49.99   14.70
   5  -4  -1   55.89   14.00
   5  -4  -1   40.30   14.00
   5  -4  -1   43.60   13.80
   5  -4  -1   37.40   10.60
  -5  -4   1   36.70    9.60
  -5   4   1   50.99   14.10
   5   4  -1   35.70   10.20
  -5   4   1   47.00   10.60
   5   4  -1   49.30   14.60
   5   4  -1   45.70    8.90
   5   4  -1   44.80   12.80
   5   4  -1   29.30   10.40
  -5   4   1   51.79   13.10
  -5   4   1   53.49   13.80
  -5   4   1   44.40   15.40
  -5   4   1   29.70   12.30
   5   4  -1   35.40   10.50
  -5   4   1   19.70   10.90
  -5   4   1   48.10   10.60
   3  -4  -1  103.89   18.60
  -3  -4   1   92.99   19.20
  -3  -4   1  113.39   17.60
   3  -4  -1  139.09   19.50
   3  -4  -1   99.49   20.10
   3  -4  -1  131.39   19.30
   3  -4  -1  101.59   21.40
   3  -4  -1  145.69   23.40
   3  -4  -1  129.09   23.00
   3  -4  -1  130.69   22.40
  -3  -4   1  124.49   22.60
  -3  -4   1  110.59   19.60
   3  -4  -1  101.59   20.50
   3  -4  -1  114.49   18.80
   3  -4  -1  121.19   18.80
   3  -4  -1   97.79   19.40
   3  -4  -1  120.09   19.60
  -3  -4   1  107.99   17.80
   3  -4  -1   92.19   20.70
  -3  -4   1  119.39   17.90
  -3  -4   1  124.89   22.40
  -3  -4   1  100.89   17.50
   3   4  -1  108.19   22.60
  -3   4   1  136.29   21.10
   3   4  -1  111.69   18.10
  -3   4   1  136.59   19.50
  -3   4   1   87.19   21.20
  -3   4   1  140.79   19.50
   3   4  -1  115.89   22.00
   3   4  -1  102.89   19.40
   3   4  -1  124.29   18.10
   3   4  -1  105.59   19.50
  -3   4   1   96.69   22.10
   3   4  -1   86.69   18.80
  -3   4   1  150.08   21.70
  -3   4   1   56.89   19.40
   1  -4  -1   37.10   11.10
  -1  -4   1   31.40    7.80
  -1  -4   1   29.80    9.30
   1  -4  -1   14.40   12.90
  -1  -4   1   40.10   13.10
  -1  -4   1   25.40   12.90
  -1  -4   1   30.00   12.50
   1  -4  -1   46.60    9.00
  -1  -4   1   34.00    7.90
   1  -4  -1   33.70    8.30
   1  -4  -1   35.60    9.80
  -1  -4   1   32.00    9.30
  -1  -4   1   28.60   10.30
  -1  -4   1   29.10    9.60
   1  -4  -1   32.10    8.70
   1  -4  -1   40.20    8.60
   1  -4  -1   38.00   10.00
   1  -4  -1   38.00   13.60
   1  -4  -1   32.30    8.00
   1  -4  -1   33.10   12.30
  -1  -4   1   31.70    9.10
   1  -4  -1   28.80   12.50
  -1  -4   1   43.20   12.90
  -1  -4   1   23.50    7.40
  -1  -4   1   23.00    7.70
   1   4  -1   25.40   13.10
   1   4  -1   40.00   10.70
   1   4  -1   38.90    7.90
  -1   4   1   16.20   10.40
  -1   4   1   42.40    8.80
   1   4  -1   15.40   11.20
   1   4  -1   27.90    8.60
   1   4  -1   38.80   10.90
  -1   4   1   37.60   11.10
  -1   4   1   39.20    8.60
   1   4  -1   28.00    9.20
   1   4  -1   34.90    8.00
  -1   4   1   31.10   13.40
  -1   4   1   28.90   10.10
  -1   4   1   29.70    9.60
  -1   4   1   35.00   12.60
  -1  -4  -1   -2.30    5.10
  -1  -4  -1   -3.50    6.30
   1  -4   1   11.00   11.00
  -1  -4  -1   -0.80   10.20
   1  -4   1    5.10    8.50
  -1  -4  -1    5.90    5.20
   1  -4   1    8.20    7.90
   1  -4   1   -3.50    5.60
  -1  -4  -1   -3.80   10.40
  -1  -4  -1    8.80    5.20
   1  -4   1   -0.40    5.40
  -1  -4  -1    3.30    7.00
   1  -4   1   -0.40    7.40
  -1  -4  -1    2.60    5.20
  -1  -4  -1   14.30    7.40
  -1  -4  -1    1.00    9.70
  -1  -4  -1    0.20    6.50
   1  -4   1    1.00   10.50
   1  -4   1   11.60   11.00
  -1  -4  -1   -6.20    6.70
   1  -4   1    9.30    7.60
   1  -4   1   -0.20    5.50
   1  -4   1    4.10    5.70
  -1  -4  -1    0.50    8.40
   1  -4   1   -1.10   10.20
  -1  -4  -1   -1.70   11.40
   1   4   1    5.40    6.60
   1   4   1    9.70   10.00
   1   4   1    0.70    6.60
   1   4   1    3.70    8.10
   1   4   1   21.80    8.70
  -1   4  -1   14.30   10.30
  -1   4  -1   -1.00    9.70
   1   4   1    4.10    5.10
  -1   4  -1    9.60    5.40
   1   4   1   -9.50   11.10
  -1   4  -1   -3.70    9.50
  -1   4  -1    7.10    7.50
  -1   4  -1   -6.50   11.10
  -1   4  -1   -1.80    6.20
   1   4   1    3.60    5.50
  -1   4  -1   10.70    5.50
  -3  -4  -1    5.40    4.70
  -3  -4  -1    7.10   11.00
  -3  -4  -1   10.70    7.50
   3  -4   1   33.90   14.10
  -3  -4  -1   21.10    5.50
   3  -4   1   14.70   10.70
   3  -4   1   20.90    8.60
  -3  -4  -1   10.30    5.20
   3  -4   1    7.00   11.10
   3  -4   1    5.30   10.10
   3  -4   1    5.60   11.10
   3  -4   1   10.80    7.80
   3  -4   1   11.10   11.30
  -3  -4  -1   15.70    7.20
  -3  -4  -1   13.10   11.10
   3  -4   1    1.40    7.50
  -3  -4  -1    9.90    6.80
   3  -4   1   11.90   11.30
   3  -4   1   19.90    7.10
   3  -4   1   16.70    7.00
   3  -4   1    9.30    6.40
   3  -4   1   15.40    7.10
  -3  -4  -1    7.80    5.00
  -3   4  -1    7.30    7.60
   3   4   1    2.70   10.80
   3   4   1   13.30    6.00
   3   4   1   19.60    6.20
  -3   4  -1   46.60   12.20
  -3   4  -1    1.90   10.50
   3   4   1    7.80    7.00
  -3   4  -1   27.90   12.10
  -3   4  -1   10.20    6.30
   3   4   1    9.50    8.10
  -3   4  -1   12.00    6.40
  -3   4  -1   18.00    8.90
   3   4   1   16.80    8.20
   3   4   1   11.20   10.50
  -3   4  -1   35.80   11.40
   3   4   1    7.60    6.90
   5  -4   1  120.89   25.80
  -5  -4  -1  161.68   25.80
   5  -4   1  148.09   27.30
   5  -4   1  190.98   28.70
   5  -4   1  148.29   25.00
  -5  -4  -1  160.28   26.20
   5  -4   1  158.58   23.20
   5  -4   1  127.79   24.20
   5  -4   1  170.88   28.00
  -5  -4  -1  142.89   21.40
   5  -4   1  140.49   26.40
  -5  -4  -1  155.18   21.70
   5  -4   1  210.58   24.00
   5  -4   1  132.69   23.90
   5  -4   1  135.89   23.90
   5  -4   1  165.18   23.90
  -5  -4  -1  174.08   26.40
   5  -4   1  125.09   22.50
   5  -4   1  131.99   26.80
  -5  -4  -1  164.98   25.20
   5   4   1  169.78   26.40
   5   4   1  102.69   23.90
  -5   4  -1  143.89   26.70
   5   4   1  183.08   27.90
   5   4   1  134.49   22.60
  -5   4  -1  179.58   26.00
  -5   4  -1   87.39   23.80
  -5   4  -1   83.59   23.70
   5   4   1  101.89   23.30
  -5   4  -1  152.58   23.30
  -5   4  -1  156.88   23.60
  -5   4  -1  190.28   26.90
  -5   4  -1  130.79   25.90
  -7  -4  -1   21.70   11.70
   7  -4   1    4.20   12.30
   7  -4   1   16.00   12.40
   7  -4   1   13.70    7.70
  -7  -4  -1   26.40   12.10
   7  -4   1   11.60   13.40
  -7  -4  -1   15.80   11.40
   7  -4   1   18.60    8.00
   7  -4   1   14.80    8.10
   7  -4   1   28.20   10.00
   7  -4   1   -0.20   12.30
   7  -4   1   17.00    8.20
  -7  -4  -1   11.40   10.40
   7  -4   1   16.90   14.30
  -7  -4  -1   22.10   10.10
   7  -4   1    3.50   12.70
   7  -4   1    2.10   10.50
  -7  -4  -1   13.70   12.60
  -7   4  -1   -6.50   11.70
   7   4   1   19.30    7.00
  -7   4  -1    8.10    9.60
  -7   4  -1    8.50   11.20
   7   4   1    6.70    8.40
   7   4   1   11.90    7.80
  -7   4  -1   18.80   12.50
  -7   4  -1    8.40    7.20
  -7   4  -1    6.20   12.20
   7   4   1   27.00    6.80
  -7   4  -1    7.50   13.70
  -7   4  -1   13.20    7.60
   9  -4   1    6.10   10.80
   9  -4   1   -7.50   10.70
  -9  -4  -1    0.10    6.30
  -9  -4  -1   -9.20   11.20
   9  -4   1    6.30   13.10
   9  -4   1    7.70   10.60
   9  -4   1  -10.80   13.30
  -9  -4  -1   -3.90   10.70
   9  -4   1   11.60    7.90
  -9  -4  -1    6.90    9.50
   9  -4   1   -8.20    9.60
   9  -4   1   -4.00   12.10
   9  -4   1   -9.10    7.30
  -9  -4  -1   13.20   12.60
   9  -4   1  -19.70    6.70
  -9  -4  -1   -0.30    9.90
   9  -4   1  -18.80   12.70
   9  -4   1    4.00    7.70
  -9  -4  -1    8.20    9.70
  -9   4  -1  -10.20   10.60
  -9   4  -1   -3.50    6.60
  -9   4  -1   -3.90    6.60
   9   4   1   -3.70    8.40
  -9   4  -1  -13.00   12.40
   9   4   1    7.70    8.00
  -9   4  -1   11.30   10.30
  -9   4  -1    9.00   14.00
  -9   4  -1   16.30   13.40
  -9   4  -1   10.00   12.80
  11  -4   1   11.30   10.50
 -11  -4  -1   10.00    7.30
  11  -4   1   -2.00   11.20
 -11  -4  -1   14.00   11.50
  11  -4   1    1.20    8.40
 -11  -4  -1   -0.50    8.90
 -11  -4  -1    2.00   11.00
  11  -4   1    1.70    8.30
 -11  -4  -1    2.60    6.60
 -11  -4  -1   -9.30   11.50
  11  -4   1    0.60   13.20
 -11  -4  -1   10.40   10.40
  11  -4   1  -12.90   12.60
  11  -4   1    8.70   12.50
  11  -4   1  -10.20   15.50
 -11  -4  -1   22.10   11.00
 -11   4  -1   -4.60    7.70
  11   4   1   -3.60    9.80
 -11   4  -1    1.30   12.90
 -11   4  -1    2.20   11.70
 -11   4  -1  -12.80   12.20
 -11   4  -1    0.30    7.40
 -11   4  -1    2.40   14.90
  11   4   1   -5.20    8.50
  13  -4   1   26.00   11.50
  13  -4   1   52.39   20.40
  13  -4   1    1.30   12.50
  13  -4   1   35.70   15.10
 -13  -4  -1   36.60   11.70
 -13  -4  -1   28.00    8.60
  13  -4   1   15.90   14.40
  13  -4   1   38.00   16.50
 -13  -4  -1   25.80   12.90
 -13  -4  -1    8.80    8.80
  13  -4   1   39.70   20.50
 -13  -4  -1   10.50   10.10
 -13  -4  -1   30.90   11.70
 -13  -4  -1   53.29   13.00
 -13  -4  -1   23.40   12.90
  13  -4   1   28.10   11.10
 -13   4  -1    9.50   16.70
 -13   4  -1   16.40   15.70
 -13   4  -1   12.50   12.80
 -13   4  -1   27.30   10.90
 -13   4  -1   15.30   14.10
 -13   4  -1    6.40    9.80
  15  -4   1  -12.40   15.30
  15  -4   1  -17.20   10.00
  15  -4   1   -6.20   13.90
 -15  -4  -1  -12.60   10.50
  15  -4   1  -10.40   13.40
  15  -4   1  -12.40   14.50
 -15  -4  -1   -0.50   11.80
 -15  -4  -1   -2.90   11.00
  15  -4   1  -14.30    9.60
  15  -4   1  -18.10   15.70
  15  -4   1   11.70   15.20
 -15  -4  -1    6.70    9.70
 -15  -4  -1  -10.00   10.90
 -15  -4  -1    6.40   12.10
 -15   4  -1   -2.30   16.80
 -15   4  -1   -2.80    9.80
 -15   4  -1   14.20   18.50
 -15   4  -1   12.30   14.20
 -15   4  -1   -4.40    9.50
 -15   4  -1   -6.10   12.10
 -17  -4  -1   16.50   14.00
 -17  -4  -1   -3.40   13.50
 -17  -4  -1    5.80   14.10
  17  -4   1   -0.80   20.00
  17  -4   1   15.80   17.10
 -17  -4  -1   20.20   14.60
  17  -4   1   23.00   19.50
  17  -4   1   29.90   16.70
  17   4   1  -11.20    7.00
 -17   4  -1    6.50   14.50
 -17   4  -1    6.60   14.80
 -17   4  -1    4.70   20.30
  17   4   1   -3.60    7.40
 -17   4  -1   10.70   18.50
 -19  -4  -1   39.10   18.70
 -19  -4  -1   45.90   17.80
  19  -4   1   74.49   25.90
 -19  -4  -1   43.30   17.80
  19  -4   1   27.10   18.80
  19  -4   1   67.79   20.70
 -19  -4  -1   36.40   16.10
  19  -4   1   36.90   19.70
  19   4   1   59.59   12.20
  19   4   1   31.60   12.60
 -19   4  -1   52.89   22.10
 -19   4  -1   58.49   24.50
  21  -4   1    0.40   18.70
 -21  -4  -1  -16.10   14.80
 -21  -4  -1   -0.10   16.50
  21  -4   1   33.80   18.70
  21  -4   1   25.30   23.00
  21  -4   1   12.80   16.70
 -21   4  -1    2.00   22.10
 -21   4  -1   12.50   19.30
  21   4   1   13.50    9.80
  21   4   1   17.70    9.60
  21   4   1   14.80   12.10
  21   4   1    1.50   10.80
  23  -4   1    6.00   19.20
  23  -4   1   58.59   26.60
 -23  -4  -1   49.40   19.60
  23  -4   1   15.00   18.70
 -23  -4  -1   33.60   18.90
  23  -4   1   10.70   24.20
 -23   4  -1   20.00   24.10
  23   4   1   48.40   12.50
 -23   4  -1   19.60   21.90
  23   4   1   32.20   14.80
  23   4   1   34.80   13.50
  23   4   1   20.90   14.20
 -25  -4  -1   49.10   22.60
  25  -4   1   72.49   23.40
  25  -4   1   57.49   22.90
  25  -4   1   90.19   29.10
  25  -4   1   21.40   24.50
 -25  -4  -1   58.09   22.40
  25   4   1   85.29   19.70
 -25   4  -1   39.10   23.60
 -25   4  -1   75.19   28.50
  25   4   1   73.89   20.10
  25   4   1   69.39   17.80
  25   4   1   83.79   18.90
  22  -5  -1  -25.70   20.80
  22  -5  -1   42.20   23.20
 -22  -5   1  -24.40   16.60
  22  -5  -1   17.60   23.20
 -22  -5   1  -15.90   15.20
 -22   5   1    0.70   26.50
  22   5  -1   -1.10   10.60
  22   5  -1  -12.70   13.90
  22   5  -1   -5.80   12.10
  22   5  -1  -30.50   15.40
 -22   5   1  -25.50   21.80
  20  -5  -1  118.19   30.90
 -20  -5   1  167.38   31.30
  20  -5  -1  128.59   31.90
  20  -5  -1  180.38   35.80
 -20  -5   1  136.39   31.50
  20  -5  -1  210.08   38.20
  20   5  -1  140.49   26.90
  20   5  -1  131.59   27.40
 -20   5   1  102.49   34.90
  20   5  -1  143.99   23.80
 -20   5   1   96.39   31.90
 -20   5   1   88.59   30.60
 -20   5   1   91.19   30.10
  20   5  -1  136.39   24.10
  18  -5  -1   38.80   21.80
  18  -5  -1   50.79   24.80
 -18  -5   1   20.60   18.80
  18  -5  -1   11.60   19.30
 -18  -5   1   31.00   18.00
 -18  -5   1   39.30   18.20
 -18   5   1   26.60   19.10
  18   5  -1   24.70   15.00
  18   5  -1   11.10   14.60
 -18   5   1   30.60   24.40
 -18   5   1   27.10   20.60
 -18   5   1   31.30   21.40
  16  -5  -1    6.60   18.20
  16  -5  -1    5.00   19.20
 -16  -5   1   33.00   14.40
 -16  -5   1   43.00   14.10
  16  -5  -1   58.79   24.00
 -16  -5   1   31.10   19.40
  16  -5  -1   56.49   21.30
  16  -5  -1   13.40   18.40
 -16  -5   1   42.60   20.90
 -16  -5   1   55.19   12.80
 -16   5   1   24.50   21.90
  16   5  -1   29.80   16.60
 -16   5   1   23.30   18.60
 -16   5   1   31.60   19.80
 -16   5   1    8.80   22.60
  16   5  -1   27.80   15.30
  14  -5  -1    8.70   15.20
  14  -5  -1   28.00   17.90
 -14  -5   1    5.10   10.80
  14  -5  -1  -11.10   19.80
  14  -5  -1   13.80   14.40
  14  -5  -1   22.50   19.80
 -14  -5   1   17.50    9.60
  14  -5  -1   18.20   19.10
 -14   5   1   20.90   16.70
  14   5  -1   44.70   19.10
 -14   5   1   18.50   18.10
  14   5  -1   16.40   11.70
  14   5  -1   29.20   15.90
 -14   5   1   14.30   18.70
  14   5  -1    3.00   12.70
 -14   5   1   11.60   20.20
 -12  -5   1   65.59   14.70
  12  -5  -1   77.69   21.90
  12  -5  -1   67.19   19.20
 -12  -5   1   86.89   14.10
  12  -5  -1   62.99   21.50
  12  -5  -1   60.69   17.10
 -12  -5   1  113.39   20.80
  12  -5  -1   44.30   22.60
 -12   5   1   34.50   20.60
  12   5  -1   54.59   16.30
 -12   5   1   24.40   17.30
 -12   5   1    8.40   17.80
  12   5  -1   99.19   25.50
  12   5  -1   93.19   15.80
  12   5  -1   86.29   20.20
 -12   5   1   54.09   23.10
  12   5  -1   55.99   15.90
 -10  -5   1   24.20   16.40
 -10  -5   1   -5.40   14.50
  10  -5  -1   -5.90   15.60
  10  -5  -1   -6.80   13.60
 -10  -5   1    5.40    7.90
  10  -5  -1  -23.50   15.80
  10  -5  -1   -7.30   11.70
 -10  -5   1    5.00    8.80
  10  -5  -1   14.10   18.70
  10  -5  -1   -5.20   17.90
 -10   5   1   26.50   15.10
  10   5  -1    9.30   16.60
  10   5  -1   -2.80    9.10
  10   5  -1    5.90   14.50
  10   5  -1    2.20   10.00
 -10   5   1   18.30   13.10
 -10   5   1   23.00   16.20
 -10   5   1  -10.30   15.00
   8  -5  -1   15.10   17.30
   8  -5  -1    4.90   15.00
   8  -5  -1    6.80   15.80
  -8  -5   1   -5.80   14.50
   8  -5  -1   17.10   14.60
  -8  -5   1   10.10    7.60
   8  -5  -1   -1.60   10.60
   8  -5  -1   15.90   10.20
   8  -5  -1   -4.50   16.70
   8  -5  -1   -1.90   11.30
  -8  -5   1  -10.60   15.40
  -8  -5   1   10.30    8.10
  -8  -5   1    3.00   14.40
  -8   5   1   25.30   17.70
   8   5  -1    2.60    9.90
   8   5  -1   11.00   16.20
   8   5  -1    4.30   13.90
  -8   5   1   -8.70   14.00
   8   5  -1    9.40    9.20
  -8   5   1    8.90   11.50
  -8   5   1   -5.60   12.50
   6  -5  -1   15.30   11.60
   6  -5  -1  -16.70   13.80
   6  -5  -1  -17.50   10.80
   6  -5  -1    7.20   16.50
   6  -5  -1   21.10   11.10
   6  -5  -1   -9.60   13.20
   6  -5  -1   10.30   13.70
  -6  -5   1   21.80    8.80
   6  -5  -1   -3.80   16.20
  -6  -5   1   29.40   16.50
  -6  -5   1   54.99   16.20
  -6  -5   1    5.60    7.50
  -6  -5   1   29.20   16.40
   6  -5  -1   21.30   20.90
  -6   5   1   -2.00   10.60
   6   5  -1   19.40   10.50
   6   5  -1    5.20   15.80
  -6   5   1   -7.20   14.70
   6   5  -1    5.80   14.10
   6   5  -1   20.00    9.90
  -6   5   1    0.10   12.50
  -6   5   1    1.70   14.10
  -4  -5   1   59.19    9.10
   4  -5  -1   30.80   15.60
   4  -5  -1   44.50   17.90
  -4  -5   1   38.10   18.20
   4  -5  -1   20.30   13.20
  -4  -5   1   51.19    9.00
   4  -5  -1   27.10   12.60
   4  -5  -1   48.80   18.10
   4  -5  -1   59.09   20.30
  -4  -5   1   53.49   19.70
   4  -5  -1   47.30   14.70
   4  -5  -1   60.29   21.70
  -4  -5   1   55.19   19.40
  -4   5   1   30.20   13.60
  -4   5   1   51.69   17.60
   4   5  -1   55.29   15.10
   4   5  -1   53.99   17.00
   4   5  -1   46.10   12.20
  -4   5   1   41.60   19.30
  -4   5   1    5.80   13.70
   4   5  -1   32.80   17.90
   4   5  -1   28.90   12.00
  -2  -5   1   87.89   18.20
  -2  -5   1  104.99   23.70
  -2  -5   1   86.19   16.70
   2  -5  -1   79.99   17.60
   2  -5  -1  126.79   23.20
   2  -5  -1   91.59   22.50
   2  -5  -1   74.49   18.80
   2  -5  -1   77.99   23.30
   2  -5  -1   94.59   18.60
  -2  -5   1   73.29   22.50
   2  -5  -1   86.09   18.50
   2  -5  -1   56.59   22.50
  -2  -5   1   95.69   17.50
   2   5  -1   51.69   15.60
   2   5  -1   94.29   20.00
  -2   5   1   86.29   21.20
   2   5  -1   47.00   15.20
  -2   5   1   61.49   17.70
   2   5  -1   94.09   22.40
  -2   5   1   53.19   16.10
  -2   5   1   64.59   19.80
   0  -5   1   14.30    9.70
   0  -5   1   18.00   11.60
   0  -5  -1   -7.40    7.90
   0  -5  -1   21.20   13.70
   0  -5   1    6.80   15.60
   0  -5  -1    2.30   10.20
   0  -5  -1  -13.80   13.60
   0  -5   1   11.20   13.70
   0  -5  -1   29.50   15.50
   0  -5  -1   12.70   14.50
   0  -5   1    6.60   14.30
   0  -5   1   -7.00   15.20
   0  -5   1  -17.40   11.90
   0  -5  -1   10.80   14.90
   0  -5   1  -10.40   10.20
   0  -5  -1  -11.40    9.90
   0   5   1    7.60    9.90
   0   5  -1   11.90   10.60
   0   5   1    5.40   13.70
   0   5  -1   -1.20    8.90
   0   5   1    9.40   10.80
   0   5   1    1.70   14.50
   0   5  -1   12.40   15.50
   0   5  -1    3.00   13.00
   2  -5   1  254.07   45.70
  -2  -5  -1  340.87   44.70
  -2  -5  -1  299.07   45.50
  -2  -5  -1  324.57   48.20
  -2  -5  -1  319.27   49.30
   2  -5   1  371.96   51.99
   2  -5   1  304.07   47.40
  -2  -5  -1  261.67   44.30
   2  -5   1  246.18   44.30
   2  -5   1  235.88   44.80
   2  -5   1  313.17   45.50
  -2  -5  -1  245.28   43.50
   2  -5   1  287.77   47.30
   2  -5   1  339.77   49.70
   2   5   1  259.77   48.30
   2   5   1  274.67   47.70
  -2   5  -1  244.18   47.20
   2   5   1  286.17   49.50
  -2   5  -1  278.17   47.70
  -4  -5  -1  209.08   29.40
   4  -5   1  268.27   33.90
   4  -5   1  236.28   37.50
   4  -5   1  155.68   33.20
   4  -5   1  234.08   37.20
   4  -5   1  293.37   45.80
  -4  -5  -1  268.97   38.60
   4  -5   1  229.18   34.10
  -4  -5  -1  254.37   38.70
   4  -5   1  199.98   33.50
   4  -5   1  255.57   36.80
  -4  -5  -1  178.78   29.10
  -4  -5  -1  259.17   38.50
   4   5   1  145.49   34.20
   4   5   1  136.99   32.00
   4   5   1  256.97   37.90
  -4   5  -1  215.18   37.60
   4   5   1  205.68   35.60
  -4   5  -1  207.68   37.10
  -4   5  -1  112.39   32.10
   4   5   1  147.59   31.80
  -6  -5  -1  241.18   32.10
  -6  -5  -1  265.47   34.40
  -6  -5  -1  158.48   25.80
   6  -5   1  145.89   30.10
  -6  -5  -1  153.08   25.10
   6  -5   1  272.87   37.30
   6  -5   1  137.99   29.90
   6  -5   1  189.08   28.50
   6  -5   1  203.38   31.70
   6  -5   1  231.08   35.60
  -6  -5  -1  231.38   33.30
   6  -5   1  177.18   27.90
  -6  -5  -1  236.78   33.10
   6  -5   1  155.78   27.80
  -6   5  -1  157.48   32.50
  -6   5  -1  143.39   31.40
  -6   5  -1   92.59   27.50
   6   5   1  208.88   32.70
  -6   5  -1   90.69   26.80
   6   5   1  199.58   33.20
   6   5   1  141.49   28.70
   6   5   1  107.19   27.00
   8  -5   1   40.90   14.00
   8  -5   1   57.99   23.20
   8  -5   1   75.79   19.80
  -8  -5  -1   40.70   11.00
   8  -5   1   43.20   16.40
  -8  -5  -1   49.80   10.40
  -8  -5  -1   47.70   19.20
   8  -5   1   49.30   20.80
   8  -5   1   60.69   16.90
   8  -5   1   46.70   15.00
   8  -5   1   35.90   17.60
  -8  -5  -1   69.59   19.80
   8   5   1   26.80   18.60
  -8   5  -1   37.70   18.60
   8   5   1   41.80   14.40
  -8   5  -1   69.09   22.10
  -8   5  -1   29.40   15.20
  -8   5  -1   21.80   13.90
   8   5   1   46.90   17.00
   8   5   1   45.00   14.10
  10  -5   1   82.19   16.90
  10  -5   1   95.59   25.10
 -10  -5  -1   59.89   13.20
  10  -5   1   60.59   18.10
 -10  -5  -1   45.30   16.50
  10  -5   1   59.29   23.10
 -10  -5  -1   66.39   20.00
  10  -5   1   56.89   21.40
 -10  -5  -1   45.90   12.00
  10  -5   1   98.09   25.30
  10  -5   1   55.49   20.60
 -10  -5  -1   73.19   20.20
 -10   5  -1   47.60   16.90
  10   5   1   81.99   22.70
 -10   5  -1   29.50   16.10
  10   5   1   48.30   16.60
  10   5   1   84.89   19.80
 -10   5  -1   38.10   20.10
 -10   5  -1   62.79   23.10
  10   5   1   60.09   16.10
  12  -5   1  337.27   46.60
  12  -5   1  153.08   38.90
  12  -5   1  178.68   35.70
 -12  -5  -1  274.77   38.80
  12  -5   1  284.97   44.50
 -12  -5  -1  259.37   40.40
  12  -5   1  198.18   37.50
  12  -5   1  183.78   39.10
 -12  -5  -1  208.78   34.70
 -12  -5  -1  189.78   33.40
  12   5   1  295.87   36.10
 -12   5  -1  156.88   38.10
 -12   5  -1  246.28   40.30
 -12   5  -1  194.08   40.00
 -12   5  -1  198.18   38.50
  12   5   1  180.68   36.70
  12   5   1  168.68   37.20
  12   5   1  267.97   36.60
 -14  -5  -1    6.40   10.20
 -14  -5  -1   -7.10   15.40
  14  -5   1   -1.50   19.70
  14  -5   1   23.50   19.00
  14  -5   1  -34.70   16.00
  14  -5   1   -5.10   20.60
 -14  -5  -1    0.10    9.00
 -14  -5  -1  -13.30   13.90
 -14  -5  -1    8.00   15.20
  14  -5   1   -1.60   15.60
  14   5   1  -12.40   10.90
 -14   5  -1    1.20   15.10
  14   5   1   -6.70   11.20
  14   5   1  -11.90   11.20
 -14   5  -1    6.70   20.50
 -14   5  -1  -25.40   17.50
  14   5   1   -1.70   12.80
 -14   5  -1   23.30   17.30
 -16  -5  -1   40.30   19.40
  16  -5   1   53.19   20.80
  16  -5   1   47.20   21.80
 -16  -5  -1   53.89   22.40
  16  -5   1   -1.30   21.40
 -16  -5  -1   23.80   16.60
  16  -5   1   52.59   21.30
 -16  -5  -1   44.30   17.40
  16   5   1   39.80   17.20
 -16   5  -1   19.10   23.50
  16   5   1   34.60   15.80
 -16   5  -1   50.59   23.90
 -16   5  -1   63.69   19.80
 -16   5  -1   57.09   19.50
  16   5   1   28.10   14.70
  16   5   1   44.50   18.70
 -18  -5  -1   50.79   16.40
 -18  -5  -1   38.60   21.30
 -18  -5  -1   61.09   20.40
 -18  -5  -1   67.89   22.90
 -18  -5  -1   66.59   22.20
  18  -5   1   45.90   20.90
  18  -5   1   43.70   23.30
  18   5   1   20.10   17.50
  18   5   1   39.20   13.50
 -18   5  -1    2.10   25.40
  18   5   1   32.60   15.30
 -18   5  -1   51.69   20.40
  18   5   1   41.90   13.00
 -18   5  -1   51.19   24.90
  18   5   1   38.20   16.70
 -18   5  -1   44.50   22.20
  18   5   1   43.80   18.00
 -20  -5  -1   38.00   21.60
  20  -5   1   19.50   22.50
  20  -5   1   20.10   23.40
  20  -5   1    9.90   20.30
 -20  -5  -1   26.90   19.50
  20  -5   1   53.09   24.00
 -20   5  -1   32.70   28.90
 -20   5  -1   13.10   24.60
  20   5   1   20.90   17.70
  20   5   1   28.50   17.50
  22  -5   1    6.50   20.30
 -22  -5  -1   12.20   20.70
 -22  -5  -1   23.50   19.00
  22  -5   1   40.70   22.90
 -22   5  -1    6.70   27.20
  22   5   1   -3.90   15.50
 -22   5  -1   -9.50   21.30
  22   5   1   13.20   16.50
 -17  -6   1    8.00   23.00
 -17  -6   1  -23.40   23.70
  17  -6  -1   -5.20   24.20
  17  -6  -1   -8.30   24.50
 -17   6   1   18.10   24.00
 -17   6   1    1.20   20.90
  17   6  -1   48.30   24.20
 -17   6   1  -38.90   24.10
 -17   6   1  -20.20   26.40
  17   6  -1   20.30   18.90
  15  -6  -1    5.00   22.30
 -15  -6   1   -0.30   22.20
  15  -6  -1   19.70   13.40
  15  -6  -1    9.90   14.10
  15  -6  -1  -29.40   22.30
 -15  -6   1   -6.50   21.80
  15  -6  -1  -19.90   17.60
  15  -6  -1   27.10   23.60
  15  -6  -1   61.39   24.70
  15  -6  -1   -7.70   24.70
  15   6  -1    4.70   20.10
 -15   6   1   14.70   25.50
  15   6  -1   45.40   25.60
 -15   6   1   11.90   23.30
 -15   6   1   -1.70   18.80
 -15   6   1   38.20   22.70
  13  -6  -1   29.20   19.80
  13  -6  -1   44.20   26.70
  13  -6  -1   37.30   26.20
  13  -6  -1   34.60   23.90
 -13  -6   1   13.50   22.10
  13  -6  -1   25.70   14.30
  13  -6  -1   -0.90   22.60
 -13  -6   1   12.50   21.70
  13  -6  -1   27.40   14.90
  13  -6  -1    4.70   15.70
 -13   6   1   30.80   22.00
 -13   6   1   12.00   20.90
  13   6  -1   46.10   20.80
 -13   6   1    6.60   18.70
  13   6  -1   48.60   24.30
 -13   6   1   14.10   23.50
 -11  -6   1   30.40   22.60
  11  -6  -1   -7.80   13.30
  11  -6  -1    5.80   20.30
  11  -6  -1    0.90   13.80
  11  -6  -1   -0.30   14.50
  11  -6  -1   22.10   21.60
  11  -6  -1    3.00   16.80
  11  -6  -1   34.80   28.70
 -11  -6   1  -28.40   19.10
 -11   6   1   11.90   21.70
 -11   6   1   19.60   23.90
 -11   6   1  -21.70   15.10
 -11   6   1  -16.10   16.20
  11   6  -1    3.80   18.40
  11   6  -1  -12.90   21.60
   9  -6  -1   47.40   18.10
   9  -6  -1   36.40   14.20
   9  -6  -1   52.39   24.90
   9  -6  -1   69.49   26.70
  -9  -6   1   42.20   23.20
  -9  -6   1   13.80   22.70
   9  -6  -1    7.50   15.50
  -9   6   1   84.79   27.80
   9   6  -1   49.90   20.40
   9   6  -1   49.30   25.60
  -9   6   1   26.90   21.80
  -9   6   1   27.60   19.60
  -9   6   1   17.10   15.30
   7  -6  -1    5.60   21.60
  -7  -6   1   29.90   24.90
   7  -6  -1   -4.40   16.80
   7  -6  -1  -15.50   16.00
   7  -6  -1    4.70   12.20
   7   6  -1   24.80   17.10
   7   6  -1   14.70   21.70
  -7   6   1   -5.10   17.00
  -7   6   1   -1.50   20.50
  -7   6   1  -14.60   17.20
  -7   6   1    8.50   14.30
  -5  -6   1    2.00   19.80
  -5  -6   1   17.50   21.90
   5  -6  -1   -2.90   20.80
   5  -6  -1   29.00   19.70
   5  -6  -1   30.50   22.70
  -5  -6   1    7.10    9.00
   5  -6  -1    0.40   13.90
  -5  -6   1   15.20   10.70
   5  -6  -1   25.40   13.90
   5   6  -1   -9.90   19.80
  -5   6   1   -7.80   14.50
  -5   6   1    5.50   20.50
  -5   6   1   -2.00   14.00
   5   6  -1   27.50   21.20
  -5   6   1   35.30   20.60
   3  -6  -1   13.90   12.30
  -3  -6   1   -4.90   15.90
   3  -6  -1   16.10   22.30
   3  -6  -1    8.10   18.10
  -3  -6   1   -0.70   13.80
   3  -6  -1   22.60   21.60
   3  -6  -1   21.30   14.70
   3  -6  -1    2.90   19.60
   3  -6  -1    8.30   19.20
  -3   6   1   -7.90   17.70
   3   6  -1   15.70   18.50
  -3   6   1  -25.50   16.00
  -3   6   1  -16.10   12.80
  -3   6   1  -19.10   13.60
   3   6  -1  -20.60   18.10
   1  -6  -1   64.69   23.70
  -1  -6   1   52.99   19.10
   1  -6  -1   42.20   19.50
  -1  -6   1    1.40   20.30
   1  -6  -1   71.79   17.90
  -1  -6   1   50.29   16.80
   1  -6  -1   71.59   22.90
  -1   6   1   42.10   19.40
  -1   6   1   38.10   21.00
  -1   6   1   -5.50   15.20
   1   6  -1   21.60   19.50
   1   6  -1   53.19   23.90
   1  -6   1   -8.70   13.00
  -1  -6  -1   13.20   17.60
  -1  -6  -1   23.70   15.40
  -1  -6  -1   -6.10   18.50
   1  -6   1   28.70   19.90
  -1   6  -1    6.00   19.40
   1   6   1   10.10   14.90
   1   6   1    2.80   13.20
  -1   6  -1    4.30   19.90
   1   6   1    6.70   18.70
   1   6   1   41.40   19.80
   3  -6   1   28.70   15.90
   3  -6   1   22.00   18.80
  -3  -6  -1   40.50   19.50
   3  -6   1   55.79   17.20
   3  -6   1   70.49   26.50
  -3  -6  -1   57.09   18.50
   3  -6   1   38.40   14.20
   3   6   1   21.80   14.50
  -3   6  -1   90.79   26.50
  -3   6  -1  -12.80   18.90
   3   6   1   34.30   16.70
   3   6   1   72.79   24.20
   3   6   1   30.30   18.80
  -5  -6  -1   53.49   20.50
   5  -6   1   28.50   17.10
   5  -6   1   18.60   19.10
   5  -6   1    8.60   22.60
   5  -6   1   12.70   23.10
   5  -6   1   26.10   13.50
  -5  -6  -1   -1.50   19.80
   5  -6   1    9.60   20.30
   5  -6   1   20.10   20.20
  -5   6  -1    8.20   21.30
   5   6   1   -3.00   16.20
   5   6   1    6.50   20.20
  -5   6  -1   -3.30   21.60
   5   6   1   12.80   15.00
   5   6   1   20.10   13.90
   7  -6   1   11.70   22.60
   7  -6   1   21.50   22.70
   7  -6   1   15.00   13.80
   7  -6   1   -5.40   22.20
   7  -6   1   10.40   16.10
   7  -6   1   25.50   24.40
   7  -6   1    8.00   20.30
   7  -6   1   -5.40   12.50
   7   6   1   -4.00   20.20
   7   6   1   19.50   13.20
  -7   6  -1  -10.80   16.90
   7   6   1   13.80   17.80
  -7   6  -1  -20.70   19.30
   7   6   1    0.00   13.80
   9  -6   1    1.60   16.50
   9  -6   1   38.60   24.50
   9  -6   1    9.60   14.40
   9  -6   1   -1.10   24.30
  -9  -6  -1    7.10   21.20
   9  -6   1    0.80   21.50
   9  -6   1   -8.40   21.50
  -9  -6  -1   11.00   19.90
   9  -6   1    0.40   12.10
   9  -6   1    2.80   16.90
   9   6   1   11.10   19.40
  -9   6  -1    8.60   21.10
   9   6   1   17.10   14.20
   9   6   1    1.40   12.50
   9   6   1   21.40   21.50
  -9   6  -1  -11.50   17.90
  11  -6   1   28.00   18.50
 -11  -6  -1  -12.90   21.00
  11  -6   1  -40.10   20.10
  11  -6   1   -3.30   15.50
  11  -6   1    4.40   22.90
  11  -6   1   -0.80   12.40
  11  -6   1  -13.50   12.20
  11  -6   1  -35.70   21.30
 -11  -6  -1   19.60   21.50
  11  -6   1    7.70   23.10
  11   6   1   -7.90   12.10
  11   6   1   17.90   15.30
 -11   6  -1  -15.10   20.30
 -11   6  -1  -23.70   21.10
  11   6   1  -10.00   17.10
  11   6   1    7.00   20.30
  13  -6   1   -2.60   24.60
  13  -6   1   36.30   14.90
  13  -6   1  -24.60   25.40
  13  -6   1   20.20   14.80
  13  -6   1   23.20   23.40
  13  -6   1   28.90   18.60
 -13  -6  -1   48.20   22.60
  13  -6   1   90.99   27.90
  13  -6   1   44.30   24.90
 -13  -6  -1   17.30   22.10
  13   6   1   50.09   17.80
  13   6   1   10.40   14.70
 -13   6  -1   -4.40   21.90
  13   6   1   30.90   21.20
 -13   6  -1   32.80   26.20
  13   6   1   29.50   25.00
  15  -6   1    9.20   24.60
  15  -6   1    4.90   13.90
  15  -6   1   13.30   22.80
  15  -6   1   -0.70   24.20
  15  -6   1   -6.40   13.20
 -15  -6  -1   18.80   24.10
 -15  -6  -1  -14.50   19.90
  15  -6   1   23.90   29.40
  15   6   1   22.70   20.10
  15   6   1   25.60   23.30
 -15   6  -1  -27.50   24.20
  15   6   1    8.90   14.70
  15   6   1   30.80   17.20
 -15   6  -1   -6.20   22.60
  17  -6   1   16.10   26.30
  17  -6   1  -16.30   26.30
  17  -6   1    7.90   26.80
  17  -6   1  -14.40   24.80
  17   6   1   -6.10   14.80
 -17   6  -1   15.10   28.40
  17   6   1   28.10   18.60
  17   6   1   34.10   25.90
  17   6   1   12.90   21.60
 -17   6  -1   -3.10   25.10
   6  -7  -1  158.18   38.30
   6  -7  -1   18.20   20.60
   6  -7  -1   84.49   32.80
   6  -7  -1   52.79   27.10
   6   7  -1   93.29   34.80
  -6   7   1   64.99   31.20
  -6   7   1   19.80   26.10
   6   7  -1   66.99   27.50
   4  -7  -1   -2.90   22.20
   4  -7  -1   21.40   21.00
  -4   7   1  -14.60   25.70
  -4   7   1    5.10   24.40
   4   7  -1  -14.10   21.60
   4   7  -1    9.40   25.30
   2  -7  -1   51.59   20.70
  -2  -7   1    5.80   18.00
   2  -7  -1   28.40   23.70
  -2  -7   1  -13.40   20.60
  -2   7   1    9.80   27.70
  -2   7   1    5.70   23.70
   2   7  -1   16.90   25.60
   2   7  -1   21.40   26.90
   0  -7   1  -11.60   17.30
   0  -7  -1  -24.60   19.20
   0  -7  -1   -4.60   18.50
   0   7   1  -48.40   19.60
   0   7  -1   -2.50   24.00
   0   7   1   -7.30   23.30
   0   7  -1   23.20   28.70
   2  -7   1  -15.10   17.80
  -2  -7  -1  -28.60   19.10
   2  -7   1    3.10   21.10
  -2  -7  -1  -11.00   18.30
   2   7   1   -9.80   21.40
  -2   7  -1  -45.00   22.10
  -2   7  -1  -44.10   23.30
   2   7   1   -1.20   24.00
   4  -7   1   43.90   20.50
   4  -7   1   32.50   24.00
   4   7   1   30.70   26.10
   4   7   1   14.50   24.10
  -4   7  -1   32.30   28.30
  -4   7  -1   23.40   25.70
   6  -7   1   24.20   22.10
   6  -7   1    5.70   17.30
   6   7   1   -6.80   26.30
  -6   7  -1  -35.90   21.90
   6   7   1   -5.30   21.70
  -6   7  -1  -30.90   23.10
  30   0  -2   47.70   16.10
  30   0  -2   35.80   16.10
 -30   0   2   72.39   28.20
  28   0  -2  105.59   22.30
 -28   0   2   72.99   24.60
  28   0  -2   91.79   21.40
 -28   0   2  145.59   29.50
 -28   0   2  144.19   29.20
 -28   0   2  115.99   29.70
  26   0  -2    5.10    9.10
 -26   0   2   -2.10   13.50
 -26   0   2   -5.60   12.90
 -26   0   2   13.60   14.20
 -26   0   2   23.80   17.70
  26   0  -2   16.70   10.40
 -24   0   2   75.59   22.60
  24   0  -2   63.29   17.30
 -24   0   2  100.59   19.80
 -24   0   2  102.69   21.50
  24   0  -2   97.29   18.70
 -24   0   2  114.59   21.20
 -22   0   2 1354.46  183.68
 -22   0   2 1323.17  185.58
  22   0  -2 1183.58  183.48
  22   0  -2 1216.68  183.48
 -22   0   2 1298.67  184.88
 -22   0   2 1263.67  183.68
 -20   0   2  433.46   66.49
 -20   0   2  525.05   69.89
 -20   0   2  467.45   69.79
  20   0  -2  423.56   66.79
 -20   0   2  516.95   69.29
  20   0  -2  455.25   66.89
 -20   0   2  426.26   66.39
 -20   0   2  421.66   68.49
 -18   0   2  278.17   42.40
 -18   0   2  300.97   43.90
  18   0  -2  279.97   41.90
 -18   0   2  332.37   44.60
  18   0  -2  281.87   41.90
  18   0  -2  292.27   42.10
  18   0  -2  268.57   42.30
  18   0  -2  279.37   41.70
 -18   0   2  286.17   43.10
 -18   0   2  273.17   41.90
 -18   0   2  263.57   42.40
  18   0  -2  276.07   42.30
 -18   0   2  322.37   45.40
 -18   0   2  243.88   42.00
 -16   0   2   31.40    9.60
 -16   0   2   26.70   13.00
  16   0  -2   29.40    7.60
 -16   0   2   19.50    7.60
 -16   0   2   39.70   12.10
  16   0  -2   41.10    9.10
  16   0  -2   29.10    7.50
 -16   0   2   37.60   10.20
  16   0  -2   24.90    7.70
 -16   0   2   25.30    8.10
  16   0  -2   32.30    7.80
 -16   0   2   39.20   10.80
 -16   0   2   24.90    8.20
 -16   0   2   26.60    8.00
  16   0  -2   26.40    8.30
 -16   0   2   43.20    9.30
 -14   0   2  470.65   73.99
 -14   0   2  565.14   75.19
  14   0  -2  517.25   74.19
 -14   0   2  505.75   74.39
 -14   0   2  535.95   74.69
 -14   0   2  472.15   73.89
  14   0  -2  499.05   74.29
 -14   0   2  541.85   75.79
  14   0  -2  553.14   74.39
  14   0  -2  533.55   74.19
 -14   0   2  558.44   76.19
 -14   0   2  464.65   74.39
 -14   0   2  565.24   75.09
 -14   0   2  525.35   75.29
  14   0  -2  481.85   73.99
 -14   0   2  529.45   74.69
 -14   0   2  448.16   74.29
  14   0  -2  507.95   74.19
 -12   0   2   98.49   16.80
 -12   0   2  113.39   19.30
  12   0  -2  103.19   16.60
 -12   0   2  116.39   17.60
  12   0  -2  103.99   16.60
  12   0  -2  106.69   16.80
 -12   0   2   92.59   16.40
 -12   0   2  108.19   17.60
  12   0  -2   95.19   16.80
 -12   0   2  100.29   16.90
 -12   0   2   91.59   16.20
  12   0  -2   96.69   16.60
  12   0  -2  101.09   16.60
 -12   0   2  126.39   20.10
 -12   0   2  111.59   17.70
 -12   0   2   93.49   16.60
  10   0  -2    1.10    4.30
  10   0  -2   -0.30    4.40
 -10   0   2   -0.40    4.40
 -10   0   2   -2.20    5.00
 -10   0   2  -10.20    5.60
 -10   0   2   16.90    8.60
 -10   0   2    1.30    4.30
 -10   0   2   -4.90    5.80
  10   0  -2   -8.30    3.90
 -10   0   2   -3.00    5.90
  10   0  -2   -1.50    4.20
  10   0  -2    0.30    4.40
 -10   0   2    1.50    4.90
  10   0  -2   -0.50    4.10
 -10   0   2   12.40    7.80
 -10   0   2    2.90    4.80
  -8   0   2 1837.62  249.68
  -8   0   2 1847.52  249.68
   8   0  -2 1656.93  249.58
   8   0  -2 1709.73  249.58
   8   0  -2 1945.01  249.68
  -8   0   2 2005.40  249.88
   8   0  -2 1803.62  249.58
  -8   0   2 1541.85  249.38
   8   0  -2 1621.34  249.58
  -8   0   2 1842.62  249.68
  -8   0   2 1588.74  250.07
  -8   0   2 1598.74  249.28
   8   0  -2 1689.33  249.58
  -6   0   2   -3.30    4.60
  -6   0   2    8.70    4.30
  -6   0   2   -1.00    4.20
   6   0  -2    4.80    3.50
  -6   0   2    1.00    4.30
   6   0  -2    4.10    3.30
  -6   0   2    2.90    5.30
  -6   0   2    5.50    3.40
   6   0  -2    2.00    3.40
   6   0  -2    2.60    3.60
   6   0  -2    6.30    3.60
   6   0  -2    5.20    3.60
  -6   0   2   -1.30    4.20
  -6   0   2    2.30    3.50
  -4   0   2  131.79   20.30
   4   0  -2  135.39   20.10
  -4   0   2  123.69   19.80
   4   0  -2  154.18   20.00
  -4   0   2  120.29   19.70
  -4   0   2  154.28   21.50
  -4   0   2  150.98   20.10
  -4   0   2  135.19   20.00
   4   0  -2  125.59   19.80
   4   0  -2  145.49   20.00
  -4   0   2  149.29   21.30
  -4   0   2  143.79   20.00
   4   0  -2  122.29   20.00
   4   0  -2  122.99   19.70
  -2   0   2  684.03   89.59
   2   0  -2  583.24   89.49
  -2   0   2  654.23   89.39
   2   0  -2  589.74   89.39
   2   0  -2  624.84   89.29
   2   0  -2  635.94   89.29
  -2   0   2  595.34   89.29
  -2   0   2  703.43   89.69
   2   0  -2  624.04   89.29
  -2   0   2  590.44   89.29
  -2   0   2  599.14   89.29
  -2   0   2  639.74   89.29
   2   0  -2  619.04   89.29
  -2   0   2  607.84   89.29
   0   0   2 3568.54  557.54
   0   0  -2 3961.40  557.64
   0   0   2 4033.10  557.54
   0   0   2 4189.58  557.64
   0   0   2 3974.70  557.74
   0   0   2 3715.83  557.54
   0   0   2 4147.29  557.64
   0   0   2 3710.53  557.54
   0   0   2 4409.36  557.74
   0   0  -2 3903.21  557.64
   0   0  -2 3752.02  557.64
   0   0   2 3937.51  557.54
   0   0  -2 3474.35  557.64
   2   0   2  186.28   26.20
  -2   0  -2  148.69   27.00
   2   0   2  197.68   27.00
   2   0   2  197.58   26.20
   2   0   2  155.98   26.20
  -2   0  -2  162.88   26.90
  -2   0  -2  196.58   27.10
   2   0   2  165.98   26.10
  -2   0  -2  185.88   26.30
  -2   0  -2  188.58   26.40
   2   0   2  176.18   26.20
  -2   0  -2  192.68   27.10
  -2   0  -2  170.28   26.30
   2   0   2  198.38   26.20
   2   0   2  187.38   27.00
   2   0   2  194.88   26.20
   2   0   2  178.48   26.30
   4   0   2    8.40    3.00
   4   0   2    4.70    5.30
  -4   0  -2    2.20    4.10
  -4   0  -2   -1.70    3.50
   4   0   2    7.90    3.10
  -4   0  -2    2.60    3.50
  -4   0  -2    3.40    6.20
   4   0   2    4.30    3.00
   4   0   2    3.40    3.50
  -4   0  -2    2.00    5.80
   4   0   2   -4.00    5.20
  -4   0  -2    3.60    3.70
   4   0   2    6.20    3.00
   4   0   2    4.60    3.00
   6   0   2  513.35   62.19
  -6   0  -2  441.86   62.99
  -6   0  -2  394.56   61.89
  -6   0  -2  496.55   62.49
  -6   0  -2  466.95   62.79
   6   0   2  455.65   61.99
   6   0   2  385.26   61.39
  -6   0  -2  474.25   62.19
  -6   0  -2  402.16   61.39
  -6   0  -2  383.16   61.39
   6   0   2  415.16   61.49
   6   0   2  403.36   61.49
  -6   0  -2  407.96   61.69
   6   0   2  419.86   61.49
   8   0   2 1128.89  164.48
  -8   0  -2 1221.28  165.68
  -8   0  -2 1104.79  164.88
  -8   0  -2 1202.98  165.08
   8   0   2 1067.89  164.58
   8   0   2 1090.29  164.48
  -8   0  -2 1146.09  164.78
  -8   0  -2 1083.19  164.38
  -8   0  -2 1105.29  164.48
   8   0   2 1225.18  164.88
   8   0   2 1310.57  164.98
  -8   0  -2 1246.18  165.98
   8   0   2 1069.39  164.48
  10   0   2 1774.52  238.58
  10   0   2 1847.22  238.78
  10   0   2 1522.45  238.28
 -10   0  -2 1499.85  238.08
 -10   0  -2 1618.54  238.68
  10   0   2 1590.34  238.18
 -10   0  -2 1945.71  239.28
 -10   0  -2 1543.15  238.18
 -10   0  -2 1710.13  239.48
  10   0   2 1709.93  238.28
 -10   0  -2 1589.84  238.48
  10   0   2 1539.55  238.28
 -10   0  -2 1805.12  239.88
 -10   0  -2 1708.23  238.88
  12   0   2  300.67   42.20
  12   0   2  279.67   41.60
 -12   0  -2  294.37   41.80
 -12   0  -2  297.27   44.30
 -12   0  -2  317.77   45.10
 -12   0  -2  265.17   42.70
 -12   0  -2  247.08   41.70
 -12   0  -2  276.67   41.80
 -12   0  -2  302.17   43.00
 -12   0  -2  265.07   41.80
  12   0   2  330.57   42.40
 -12   0  -2  345.77   43.50
  12   0   2  295.07   41.90
 -12   0  -2  284.27   42.50
 -12   0  -2  266.67   41.80
 -12   0  -2  234.28   42.40
  12   0   2  268.07   41.90
  12   0   2  284.97   41.70
 -14   0  -2  642.84   85.89
 -14   0  -2  668.33   86.49
 -14   0  -2  540.25   83.59
 -14   0  -2  593.44   84.49
  14   0   2  575.34   83.49
 -14   0  -2  653.13   84.99
 -14   0  -2  554.34   83.49
 -14   0  -2  584.04   83.49
  14   0   2  595.74   83.89
 -14   0  -2  570.44   84.09
  14   0   2  570.74   83.69
  14   0   2  541.05   83.29
 -14   0  -2  570.04   84.29
 -14   0  -2  536.15   83.59
  14   0   2  547.45   83.59
  14   0   2  594.44   83.79
 -16   0  -2  334.87   48.90
 -16   0  -2  316.27   50.69
  16   0   2  327.17   48.10
  16   0   2  301.47   47.70
  16   0   2  357.66   48.30
 -16   0  -2  329.27   51.69
  16   0   2  308.87   48.00
 -16   0  -2  313.67   49.20
 -16   0  -2  316.57   47.90
 -16   0  -2  320.07   49.20
 -16   0  -2  385.96   49.99
  16   0   2  310.77   47.60
 -16   0  -2  335.27   48.10
  16   0   2  319.87   48.10
 -16   0  -2  294.17   47.90
 -16   0  -2  326.37   48.00
 -18   0  -2  358.46   47.90
  18   0   2  290.37   45.00
  18   0   2  290.17   45.40
 -18   0  -2  280.97   45.40
 -18   0  -2  330.17   48.90
 -18   0  -2  267.47   45.30
  18   0   2  320.97   45.70
 -18   0  -2  290.37   45.60
 -18   0  -2  280.87   45.60
  18   0   2  314.47   45.70
 -18   0  -2  362.36   50.19
 -18   0  -2  361.26   47.40
  18   0   2  317.47   45.70
  18   0   2  294.57   45.10
 -20   0  -2   -7.80   14.20
 -20   0  -2   -6.80    8.30
 -20   0  -2   11.30   12.80
 -20   0  -2    5.50    8.40
  20   0   2   -0.40    7.70
  20   0   2   12.30    7.50
 -22   0  -2  212.38   39.90
  22   0   2  190.38   34.80
 -22   0  -2  218.28   39.10
 -22   0  -2  220.38   35.30
 -22   0  -2  250.27   36.10
  22   0   2  202.48   34.70
 -24   0  -2  275.07   46.90
 -24   0  -2  268.57   43.70
  24   0   2  284.97   43.90
  24   0   2  243.48   43.00
 -24   0  -2  292.07   44.20
 -24   0  -2  222.18   46.80
 -26   0  -2   65.79   20.90
 -26   0  -2   44.80   22.30
  26   0   2   65.89   16.50
 -26   0  -2   66.89   20.50
  26   0   2   74.99   17.10
 -26   0  -2   99.29   23.10
  26   0   2   62.49   17.40
 -28   0  -2  220.68   38.20
  28   0   2  176.38   34.90
  28   0   2  170.28   33.80
 -28   0  -2  320.97   46.30
  28   0   2  177.18   34.80
 -28   0  -2  275.57   43.60
  28   0   2  171.08   34.20
 -28   0  -2  222.58   39.90
 -30   0  -2  139.09   34.20
  30   0   2  158.68   32.10
 -30   0  -2  185.88   37.50
 -30   0  -2  310.47   41.60
  30   0   2  165.08   32.50
  30   0   2  168.08   31.90
  30   0   2  183.08   33.60
  29  -1  -2   26.50   14.90
 -29  -1   2   22.40   19.10
 -29  -1   2    8.80   16.80
  29  -1  -2   35.90   14.90
 -29   1   2  -27.20   21.70
 -29   1   2   44.50   24.10
  29   1  -2    2.50   10.00
 -29   1   2   41.30   24.10
 -29   1   2   46.80   24.80
  29   1  -2   12.20   12.00
 -27  -1   2   56.09   18.90
 -27  -1   2   49.20   15.00
  27  -1  -2   37.80   14.10
  27  -1  -2   16.20   14.50
 -27  -1   2   53.59   14.70
 -27  -1   2   86.89   21.90
  27   1  -2   39.20   13.00
  27   1  -2   38.60   13.60
 -27   1   2   34.70   22.70
 -27   1   2   35.30   28.20
 -27   1   2   30.50   20.10
 -27   1   2   68.59   27.00
 -25  -1   2  193.08   31.80
 -25  -1   2  164.48   33.90
  25  -1  -2  163.68   32.60
 -25  -1   2  197.38   33.20
  25  -1  -2  173.88   32.50
 -25  -1   2  208.18   32.40
 -25   1   2  194.38   37.30
 -25   1   2  214.88   34.70
 -25   1   2  140.89   35.10
 -25   1   2  193.78   35.10
  25   1  -2  209.58   32.50
  25   1  -2  182.98   31.80
 -25   1   2  111.49   36.30
 -25   1   2  266.07   39.70
 -23  -1   2   47.90   12.40
  23  -1  -2   37.10   13.10
 -23  -1   2   21.10   11.00
  23  -1  -2   60.39   14.30
 -23  -1   2   56.89   15.70
 -23  -1   2   49.90   14.00
  23   1  -2   45.70   12.00
 -23   1   2   57.19   15.30
 -23   1   2   49.50   16.50
 -23   1   2   51.29   18.40
 -23   1   2   69.59   20.00
 -23   1   2   37.60   18.00
 -23   1   2   32.20   17.00
  23   1  -2   35.10   12.40
 -21  -1   2  319.07   50.39
  21  -1  -2  288.97   49.00
 -21  -1   2  336.47   48.00
 -21  -1   2  297.87   48.20
 -21  -1   2  343.17   49.70
  21  -1  -2  315.07   49.20
 -21   1   2  374.76   51.39
 -21   1   2  307.07   50.09
 -21   1   2  296.17   53.89
  21   1  -2  339.47   48.90
 -21   1   2  341.47   50.89
 -21   1   2  289.57   52.79
  21   1  -2  359.06   48.90
 -21   1   2  286.87   51.29
  19  -1  -2   21.00    8.70
 -19  -1   2   24.80    9.50
 -19  -1   2   19.50    9.00
  19  -1  -2   16.30    8.50
 -19  -1   2   32.80    8.70
  19  -1  -2   22.10    9.40
 -19  -1   2    9.20    9.70
  19  -1  -2   14.40    8.10
  19  -1  -2   21.80   10.20
  19  -1  -2   21.00    9.50
 -19  -1   2   20.30    8.00
 -19  -1   2   13.10    7.60
 -19  -1   2   13.00    6.90
 -19  -1   2   11.60    7.30
  19   1  -2   18.90    6.00
 -19   1   2   12.20   10.80
 -19   1   2   -6.30   12.00
 -19   1   2   22.30   11.90
 -19   1   2   35.00   12.20
 -19   1   2   15.40    8.10
  19   1  -2   11.70    5.80
 -19   1   2   19.90   12.80
 -19   1   2   13.10    8.50
  19   1  -2   20.50    8.90
  19   1  -2   18.00    8.10
 -19   1   2   21.10   11.50
  17  -1  -2   29.00    9.40
  17  -1  -2   42.00    9.90
 -17  -1   2   42.00   11.90
 -17  -1   2   44.40    9.00
 -17  -1   2   46.40    9.00
 -17  -1   2   31.00    8.60
  17  -1  -2   24.10    9.30
 -17  -1   2   45.60   10.00
 -17  -1   2   54.89   10.90
  17  -1  -2   45.30   10.10
 -17  -1   2   36.40   11.10
 -17  -1   2   37.90    9.20
  17  -1  -2   28.50    9.60
  17  -1  -2   41.30   10.30
  17   1  -2   46.70    9.70
 -17   1   2   34.60   14.10
  17   1  -2   26.90    7.90
  17   1  -2   47.40    8.10
 -17   1   2   30.80   11.30
 -17   1   2   40.80   11.80
  17   1  -2   43.00    9.80
  17   1  -2   47.90    8.40
  17   1  -2   46.70    8.50
 -17   1   2   30.60   12.80
 -17   1   2   56.49   13.90
 -17   1   2   38.80   10.50
 -17   1   2   30.10   10.30
 -17   1   2   59.99   13.40
 -15  -1   2  265.77   41.30
  15  -1  -2  235.18   40.60
  15  -1  -2  246.88   40.50
  15  -1  -2  259.77   40.50
  15  -1  -2  240.78   40.50
 -15  -1   2  264.27   40.10
 -15  -1   2  301.47   40.50
  15  -1  -2  260.57   40.90
  15  -1  -2  271.67   40.80
 -15  -1   2  322.17   41.00
 -15  -1   2  274.37   40.10
 -15  -1   2  282.17   40.90
  15  -1  -2  259.17   40.60
  15  -1  -2  267.27   40.20
 -15   1   2  245.08   40.90
  15   1  -2  248.18   40.20
 -15   1   2  262.57   41.00
  15   1  -2  276.97   39.80
 -15   1   2  281.77   42.10
 -15   1   2  302.47   42.10
 -15   1   2  266.17   42.40
  15   1  -2  259.37   39.60
  15   1  -2  259.57   40.20
 -15   1   2  296.67   41.10
 -15   1   2  232.18   41.00
 -15   1   2  323.77   43.00
  15   1  -2  302.37   39.80
  15   1  -2  277.27   39.60
  13  -1  -2    6.30    6.80
  13  -1  -2   -6.20    5.40
 -13  -1   2    1.20    5.80
 -13  -1   2   -9.10    5.20
 -13  -1   2   -2.70    5.10
 -13  -1   2    0.50    6.20
  13  -1  -2    6.50    5.60
  13  -1  -2   -1.30    5.40
  13  -1  -2  -12.20    4.60
 -13  -1   2    0.10    3.70
  13  -1  -2   -0.90    5.90
  13  -1  -2    4.00    5.40
  13  -1  -2    0.40    5.60
 -13  -1   2   -8.00    3.50
  13   1  -2   -5.90    4.70
  13   1  -2    4.40    5.00
 -13   1   2   -7.20    7.20
 -13   1   2    5.30    5.60
 -13   1   2   -1.30    6.70
  13   1  -2    4.30    3.50
 -13   1   2    4.50    8.20
 -13   1   2   12.60    8.40
 -13   1   2   -8.80    7.40
 -13   1   2   -2.80    9.20
 -13   1   2   -0.90    6.20
 -13   1   2    9.80    5.60
  13   1  -2   -0.90    3.20
 -13   1   2    8.10    8.20
  13   1  -2    0.00    3.10
  13   1  -2   -4.70    3.00
  11  -1  -2   32.70    9.20
  11  -1  -2   38.90    9.60
 -11  -1   2   41.10   10.10
  11  -1  -2   74.19   10.30
 -11  -1   2   59.39    9.00
 -11  -1   2   53.49    9.60
  11  -1  -2   55.49   10.50
 -11  -1   2   58.19    9.50
  11  -1  -2   47.10   10.20
  11  -1  -2   62.19   10.50
 -11  -1   2   49.50   10.80
  11  -1  -2   59.69   10.20
  11  -1  -2   42.50   10.20
 -11  -1   2   41.90    8.70
 -11   1   2   42.30   11.40
  11   1  -2   51.19    8.50
 -11   1   2   35.90    9.80
 -11   1   2   41.10   10.00
 -11   1   2   39.80   11.50
  11   1  -2   48.30    8.30
  11   1  -2   51.09    8.40
  11   1  -2   58.19    8.50
 -11   1   2   44.50   10.20
 -11   1   2   66.59   12.30
 -11   1   2   66.49   13.20
 -11   1   2   37.00   11.50
 -11   1   2   29.90   10.80
 -11   1   2   45.50   10.10
  -9  -1   2 1351.66  170.48
   9  -1  -2 1227.28  170.98
  -9  -1   2 1212.28  170.88
   9  -1  -2 1150.58  170.58
  -9  -1   2 1137.79  170.58
   9  -1  -2 1155.58  170.68
  -9  -1   2 1211.58  170.38
   9  -1  -2 1100.29  170.58
   9  -1  -2 1139.59  170.78
   9  -1  -2 1111.29  170.88
  -9  -1   2 1217.08  170.78
  -9  -1   2 1152.58  170.28
  -9  -1   2 1161.68  170.38
   9  -1  -2 1107.29  170.38
  -9  -1   2 1177.68  170.38
   9  -1  -2 1181.58  170.88
  -9   1   2 1108.89  170.98
  -9   1   2 1278.17  171.28
  -9   1   2 1151.88  171.28
   9   1  -2 1205.28  170.18
  -9   1   2 1361.16  172.28
   9   1  -2 1163.38  170.18
  -9   1   2 1218.08  171.08
  -9   1   2 1171.58  170.58
   9   1  -2 1271.47  170.28
  -9   1   2 1056.89  171.08
  -9   1   2 1393.56  172.58
   9   1  -2 1260.67  170.18
  -9   1   2 1136.99  170.68
  -9   1   2 1138.69  170.88
   7  -1  -2   16.90    5.40
   7  -1  -2    4.70    4.50
  -7  -1   2    7.70    3.50
   7  -1  -2   15.30    5.10
   7  -1  -2   19.90    5.80
   7  -1  -2   19.50    5.20
   7  -1  -2   16.90    6.10
  -7  -1   2   20.10    5.10
  -7  -1   2   11.40    3.80
   7  -1  -2   12.00    5.30
  -7  -1   2    6.40    5.00
  -7  -1   2   12.50    4.60
  -7  -1   2   10.80    5.70
   7  -1  -2    6.50    5.50
  -7   1   2   12.70    6.20
   7   1  -2   15.50    3.20
  -7   1   2    9.90    6.30
   7   1  -2   14.60    3.00
  -7   1   2   10.40    5.20
  -7   1   2    4.80    6.50
  -7   1   2   22.80    6.50
  -7   1   2   16.20    6.60
  -7   1   2   21.40    7.10
  -7   1   2   18.40    5.60
  -7   1   2   15.00    5.30
  -7   1   2    5.90    5.20
   5  -1  -2    5.80    3.90
  -5  -1   2    1.30    4.90
  -5  -1   2   -7.30    3.70
   5  -1  -2   -4.40    3.70
   5  -1  -2   -3.70    3.90
  -5  -1   2   -1.10    3.20
   5  -1  -2    7.50    5.00
  -5  -1   2   -7.30    3.40
   5  -1  -2    2.20    3.90
  -5  -1   2    1.90    4.10
   5  -1  -2    4.30    4.30
   5  -1  -2    2.00    4.30
  -5  -1   2   -5.90    4.20
   5  -1  -2    7.80    4.30
  -5   1   2    2.60    5.10
  -5   1   2    2.30    4.30
  -5   1   2    5.30    5.30
  -5   1   2   -0.90    4.60
  -5   1   2    5.80    5.30
  -5   1   2    4.90    4.40
  -5   1   2   -2.10    4.00
  -5   1   2    1.40    4.60
  -5   1   2   -3.30    4.10
  -5   1   2   -3.20    5.00
   3  -1  -2 3135.69  467.25
   3  -1  -2 3208.78  467.25
   3  -1  -2 3083.89  467.25
   3  -1  -2 2870.21  467.15
  -3  -1   2 3452.25  466.95
  -3  -1   2 3395.76  467.15
  -3  -1   2 3497.65  467.05
   3  -1  -2 3378.26  467.15
  -3  -1   2 3291.47  466.95
   3  -1  -2 3317.37  467.05
  -3  -1   2 3355.86  467.05
  -3  -1   2 3230.58  467.05
  -3  -1   2 3241.28  467.05
  -3  -1   2 3436.26  467.15
  -3   1   2 3111.09  467.25
  -3   1   2 3314.07  467.05
  -3   1   2 3097.69  467.25
  -3   1   2 3303.17  467.15
  -3   1   2 2903.61  467.15
  -3   1   2 3093.39  467.05
  -3   1   2 3259.77  467.25
  -3   1   2 3588.04  467.75
  -3   1   2 3592.94  467.75
  -3   1   2 3310.57  467.25
  -1  -1   2 1918.31  241.28
  -1  -1   2 1968.60  241.28
   1  -1  -2 1698.73  241.18
  -1  -1   2 1674.93  241.28
  -1  -1   2 1599.54  241.28
  -1  -1   2 1669.63  241.28
   1  -1  -2 1642.34  241.38
  -1  -1   2 1453.25  241.38
  -1  -1   2 1653.83  241.08
  -1  -1   2 1687.13  241.18
   1  -1  -2 1711.23  241.28
  -1  -1   2 1670.13  241.28
   1  -1  -2 1678.13  241.38
  -1   1   2 1533.05  241.28
  -1   1   2 1660.13  241.18
   1   1  -2 1630.64  241.08
  -1   1   2 1652.33  241.38
   1   1  -2 1806.02  241.28
  -1   1   2 1719.43  241.18
  -1   1   2 1616.34  241.38
   1   1  -2 1741.23  241.28
  -1   1   2 1935.91  241.88
  -1   1   2 1539.55  241.28
   1   1  -2 1509.85  241.48
  -1   1   2 1693.73  241.38
  -1   1   2 1757.22  241.48
   1   1  -2 1686.03  241.18
   1   1  -2 1473.15  241.38
   1   1  -2 1911.21  241.38
   1   1  -2 1730.83  241.38
   1  -1   2 1053.59  160.28
  -1  -1  -2 1105.29  160.18
  -1  -1  -2 1238.58  159.98
  -1  -1  -2 1260.27  159.98
  -1  -1  -2 1079.59  160.18
   1  -1   2 1105.29  160.28
  -1  -1  -2 1099.19  160.08
  -1  -1  -2 1050.39  160.38
   1  -1   2 1114.49  160.28
  -1  -1  -2 1105.99  159.98
   1  -1   2 1093.69  160.08
   1  -1   2 1092.39  160.28
   1  -1   2 1157.08  160.28
  -1  -1  -2 1115.59  160.18
  -1  -1  -2 1144.29  160.18
   1  -1   2 1112.59  160.08
  -1  -1  -2 1127.59  160.28
   1  -1   2 1064.19  160.18
  -1  -1  -2 1179.98  160.08
  -1  -1  -2 1058.69  160.28
  -1   1  -2 1089.69  160.28
   1   1   2 1105.19  160.18
  -1   1  -2 1107.49  160.18
  -1   1  -2 1083.09  160.28
  -1   1  -2 1089.49  160.28
   1   1   2 1262.37  160.58
   1   1   2 1081.19  160.08
  -1   1  -2 1111.69  160.38
   1   1   2 1308.57  160.78
   1   1   2 1135.79  160.08
   1   1   2 1109.59  160.28
   1   1   2 1063.99  160.08
   1   1   2 1086.99  160.08
  -1   1  -2 1066.49  160.18
  -1   1  -2 1103.49  160.28
  -1   1  -2 1142.39  160.68
  -1   1  -2 1110.59  160.18
   3  -1   2 1990.10  297.17
  -3  -1  -2 2273.97  296.97
  -3  -1  -2 2053.69  297.17
  -3  -1  -2 2023.90  297.17
   3  -1   2 1982.00  297.37
   3  -1   2 2100.69  297.47
   3  -1   2 2215.58  297.17
   3  -1   2 2011.30  297.37
   3  -1   2 1923.51  297.57
  -3  -1  -2 2093.69  297.47
   3  -1   2 2351.46  297.47
   3  -1   2 1950.60  297.27
   3  -1   2 1977.90  297.27
  -3  -1  -2 2082.89  297.27
  -3  -1  -2 2116.89  297.27
  -3  -1  -2 2124.39  297.57
  -3   1  -2 2015.80  297.37
   3   1   2 2140.59  297.27
  -3   1  -2 1931.21  297.67
  -3   1  -2 1921.61  297.37
  -3   1  -2 2026.20  297.47
  -3   1  -2 2094.49  297.37
   3   1   2 2243.38  297.37
  -3   1  -2 2090.49  297.37
   3   1   2 2281.87  296.97
  -3   1  -2 2033.30  297.47
   5  -1   2 1945.11  275.37
   5  -1   2 1871.71  276.07
  -5  -1  -2 1856.41  275.37
  -5  -1  -2 2230.68  275.17
   5  -1   2 2110.59  275.77
  -5  -1  -2 2182.78  275.67
   5  -1   2 1915.21  275.47
   5  -1   2 1814.02  275.67
  -5  -1  -2 1984.50  275.37
   5  -1   2 1708.13  275.87
   5  -1   2 1976.50  275.47
   5  -1   2 2014.80  275.67
  -5  -1  -2 1949.80  275.27
   5  -1   2 1955.40  275.77
   5  -1   2 1843.22  275.47
  -5  -1  -2 1832.82  275.27
   5  -1   2 1790.42  275.57
   5  -1   2 1792.12  275.47
  -5   1  -2 1900.91  276.07
  -5   1  -2 1925.51  275.87
  -5   1  -2 1953.90  275.87
  -5   1  -2 1866.71  275.67
  -5   1  -2 1920.01  275.67
  -5   1  -2 2016.90  275.77
  -5   1  -2 1792.12  275.67
  -7  -1  -2  915.01  111.99
   7  -1   2  722.53  112.29
   7  -1   2  799.22  112.49
  -7  -1  -2  878.41  112.59
  -7  -1  -2  885.51  111.89
  -7  -1  -2  837.22  112.79
   7  -1   2  774.12  113.09
   7  -1   2  754.02  112.79
   7  -1   2  713.03  112.09
   7  -1   2  762.32  112.49
  -7  -1  -2  863.71  113.09
   7  -1   2  751.22  112.39
   7  -1   2  669.33  112.39
  -7   1  -2  781.42  112.89
   7   1   2  773.32  112.09
  -7   1  -2  720.93  112.39
  -7   1  -2  795.12  112.79
   7   1   2  763.42  111.99
   7   1   2  880.41  111.89
   7   1   2  875.71  112.09
  -7   1  -2  668.83  113.09
  -7   1  -2  673.43  112.99
   7   1   2  832.92  111.79
  -7   1  -2  733.43  112.49
  -7   1  -2  737.63  112.49
  -7   1  -2  665.33  112.39
  -9  -1  -2    3.70    3.20
  -9  -1  -2    8.20    7.20
  -9  -1  -2    9.20    3.40
  -9  -1  -2    5.50    7.40
   9  -1   2    6.50    5.70
   9  -1   2    0.20    6.80
   9  -1   2    9.60    5.50
  -9  -1  -2   12.90    7.00
   9  -1   2   -0.30    6.10
   9  -1   2   12.30    5.50
  -9  -1  -2   10.10    6.70
   9  -1   2    4.40    5.30
   9  -1   2    5.30    5.60
   9  -1   2   -8.00    6.70
  -9   1  -2   14.70    5.60
  -9   1  -2   13.20   10.50
   9   1   2   13.90    4.60
  -9   1  -2   -8.00    6.90
  -9   1  -2   -2.00    6.70
   9   1   2   -2.30    3.80
  -9   1  -2  -29.50    8.40
   9   1   2    5.30    3.30
   9   1   2    7.00    3.20
  -9   1  -2    1.50    5.00
  -9   1  -2   10.50    9.20
  -9   1  -2   -8.60    8.80
   9   1   2    4.60    4.20
   9   1   2   -4.20    4.30
  11  -1   2  186.18   33.60
 -11  -1  -2  223.28   34.50
  11  -1   2  224.38   34.60
  11  -1   2  216.98   33.70
 -11  -1  -2  235.88   32.90
  11  -1   2  219.58   33.80
  11  -1   2  177.98   34.40
 -11  -1  -2  232.18   34.30
  11  -1   2  210.58   33.80
  11  -1   2  243.38   33.90
  11  -1   2  219.18   33.60
 -11  -1  -2  242.48   35.10
 -11  -1  -2  236.18   34.50
 -11  -1  -2  243.98   32.90
 -11   1  -2  212.98   34.10
  11   1   2  231.28   33.20
 -11   1  -2  190.18   35.30
  11   1   2  227.28   32.70
 -11   1  -2  209.58   33.80
 -11   1  -2  203.98   34.00
  11   1   2  249.38   33.10
 -11   1  -2  191.28   33.70
 -11   1  -2  220.48   35.20
  11   1   2  254.87   33.20
 -11   1  -2  205.08   36.00
 -11   1  -2  206.58   36.20
  11   1   2  232.48   33.30
  11   1   2  233.98   32.80
 -13  -1  -2  127.49   19.90
  13  -1   2  135.09   21.50
  13  -1   2  133.09   21.10
  13  -1   2  130.89   21.80
 -13  -1  -2  129.69   23.20
 -13  -1  -2  171.48   22.40
  13  -1   2  119.89   21.40
  13  -1   2  117.09   20.60
  13  -1   2  156.38   21.50
 -13  -1  -2  128.89   20.00
 -13  -1  -2  162.28   23.30
  13  -1   2  107.29   20.80
 -13  -1  -2  146.79   22.10
  13  -1   2  141.79   22.00
 -13   1  -2  136.09   21.90
 -13   1  -2  142.49   22.00
  13   1   2  122.79   20.20
  13   1   2  124.69   20.30
  13   1   2  135.09   19.80
 -13   1  -2  119.39   21.00
  13   1   2  119.39   20.50
 -13   1  -2  135.69   23.20
  13   1   2  117.49   19.70
 -13   1  -2  122.59   21.30
 -13   1  -2  179.48   24.90
 -13   1  -2  157.48   23.50
  13   1   2  119.59   20.40
 -13   1  -2  104.69   23.20
 -15  -1  -2   -0.10    9.10
 -15  -1  -2    5.10    4.20
  15  -1   2   19.00    7.80
 -15  -1  -2   22.30    9.30
 -15  -1  -2   -4.90    7.30
  15  -1   2    6.60    7.70
 -15  -1  -2   12.30    4.20
 -15  -1  -2    4.50    7.80
  15  -1   2    4.70    6.00
  15  -1   2    6.00    7.10
  15  -1   2    4.40    6.80
  15  -1   2   12.40    6.00
  15  -1   2    6.90    7.30
  15  -1   2    9.40    6.80
 -15   1  -2    7.20    6.10
  15   1   2   17.90    6.30
 -15   1  -2    4.60   10.10
  15   1   2   10.90    4.20
  15   1   2    9.10    4.80
  15   1   2   14.50    4.30
  15   1   2    3.80    4.60
 -15   1  -2   12.00   10.90
 -15   1  -2  -11.80    8.00
 -15   1  -2    1.70   11.60
 -15   1  -2    4.60    9.90
 -15   1  -2    6.60    8.40
  15   1   2   11.00    5.90
 -15   1  -2   11.00    6.20
  17  -1   2    6.20    7.30
  17  -1   2   29.20    9.10
 -17  -1  -2   29.70    6.70
 -17  -1  -2   26.50    6.70
  17  -1   2   17.90    9.00
 -17  -1  -2   12.20   10.80
  17  -1   2    8.70    8.10
 -17  -1  -2   36.50   10.20
 -17  -1  -2   22.60    6.10
  17  -1   2   12.80    8.50
 -17  -1  -2   24.90    6.90
 -17  -1  -2   10.10    8.60
  17  -1   2   18.50    7.80
 -17  -1  -2   36.20   11.10
  17   1   2   24.40    6.20
 -17   1  -2   11.00   10.20
 -17   1  -2   38.70   12.70
  17   1   2   24.40    6.50
  17   1   2   20.30    5.80
 -17   1  -2    1.90   11.10
  17   1   2   33.20    6.20
 -17   1  -2   13.90    7.50
 -17   1  -2   29.00   12.80
 -17   1  -2    6.90   10.30
 -17   1  -2   13.80   12.30
  17   1   2   19.30    7.30
  17   1   2   30.50    8.40
 -17   1  -2   27.30    7.90
  19  -1   2   52.79   11.40
  19  -1   2   31.70   10.30
 -19  -1  -2   39.10   12.10
  19  -1   2   33.50   11.30
 -19  -1  -2   37.80   11.40
 -19  -1  -2   35.30    9.10
 -19  -1  -2   55.59   14.80
 -19  -1  -2   33.30    8.50
  19  -1   2   20.30    9.70
 -19  -1  -2   23.60    7.90
 -19  -1  -2   39.70   12.50
 -19  -1  -2   35.00    9.10
  19   1   2   32.10    7.60
  19   1   2   29.30    9.80
 -19   1  -2   14.00   14.10
 -19   1  -2   35.30   10.30
 -19   1  -2   18.20   13.40
 -19   1  -2   21.70    9.20
  19   1   2   43.40    9.70
 -19   1  -2   28.70   13.10
  19   1   2   29.40    7.40
 -19   1  -2   32.00   13.80
 -19   1  -2   27.90   12.70
 -19   1  -2   32.60   13.80
  21  -1   2   54.09   14.10
 -21  -1  -2   63.39   15.60
 -21  -1  -2   53.29   12.40
 -21  -1  -2   58.19   12.60
  21  -1   2   37.40   14.00
 -21  -1  -2   45.20   16.50
  21   1   2   76.59   14.10
 -21   1  -2   44.80   20.70
 -21   1  -2   47.20   19.00
 -21   1  -2   40.20   17.80
 -21   1  -2   74.89   18.00
 -21   1  -2   56.99   16.90
 -21   1  -2   64.69   18.30
  21   1   2   56.49   13.10
 -23  -1  -2   23.10   10.30
 -23  -1  -2   14.40   11.70
 -23  -1  -2    9.10    9.80
  23  -1   2    2.30   10.70
 -23  -1  -2    5.90   13.80
  23  -1   2   12.50   11.10
  23   1   2   12.90    9.70
 -23   1  -2   17.30   16.90
 -23   1  -2   -3.90   14.20
 -23   1  -2   22.60   17.90
 -23   1  -2   42.10   14.80
 -23   1  -2   32.40   15.60
  23   1   2   37.30   10.30
 -23   1  -2   25.00   19.50
 -25  -1  -2   33.30   12.40
  25  -1   2    5.10   12.20
  25  -1   2   13.80   12.10
 -25  -1  -2   37.10   12.70
  25  -1   2   26.30   13.00
 -25  -1  -2   60.69   17.20
 -25  -1  -2   27.40   13.60
  25  -1   2   29.50   11.80
 -25   1  -2   24.80   17.40
  25   1   2   35.10   11.80
 -25   1  -2   34.00   21.70
 -25   1  -2   11.70   15.40
 -25   1  -2   47.40   20.20
 -25   1  -2   10.20   20.70
 -25   1  -2   24.90   18.10
  25   1   2   50.39   13.10
 -27  -1  -2   -1.00   12.80
  27  -1   2   -6.60   13.00
  27  -1   2   20.40   11.90
 -27  -1  -2    2.40   12.20
 -27  -1  -2   -7.90   15.00
  27  -1   2    1.40   11.70
 -27  -1  -2   -0.80   12.70
  27  -1   2  -16.40   11.00
  27   1   2  -11.60    9.60
 -27   1  -2    0.40   17.10
 -27   1  -2    4.80   23.00
  27   1   2   10.70   10.70
  27   1   2    6.40   10.70
 -27   1  -2    9.70   21.90
 -27   1  -2   -1.90   20.60
  27   1   2   21.60   10.90
  29  -1   2   -0.70   14.20
  29  -1   2    6.90   13.60
  29  -1   2   28.30   14.10
 -29  -1  -2   -8.30   12.90
 -29  -1  -2   -1.50   17.20
 -29  -1  -2    5.60   15.60
  29  -1   2   -6.80   12.20
 -29  -1  -2   18.30   21.60
 -29   1  -2    7.80   22.90
  29   1   2  -11.10   10.20
 -29   1  -2   -3.60   18.10
  29   1   2   10.20   11.90
  29   1   2   14.00   12.70
  29   1   2   -3.10   10.10
  28  -2  -2   21.00   17.20
 -28  -2   2  -11.90   10.30
  28  -2  -2  -24.10   14.10
 -28  -2   2   -5.30   10.80
  28  -2  -2  -19.90   10.90
  28  -2  -2  -27.10   11.40
 -28   2   2    9.90   16.90
 -28   2   2    0.90   26.30
 -28   2   2   -4.40   21.40
  28   2  -2    9.00   11.70
  28   2  -2   -7.60    9.10
 -28   2   2    9.40   20.10
 -28   2   2   27.10   15.20
  26  -2  -2   -4.70   12.30
 -26  -2   2    3.30    8.90
 -26  -2   2   -5.10    8.50
  26  -2  -2  -10.50   14.50
 -26   2   2   15.40   29.10
 -26   2   2   14.50   24.60
 -26   2   2   17.30   16.40
  26   2  -2   -8.30    8.80
  26   2  -2    7.00   10.60
 -26   2   2    5.30   13.60
  24  -2  -2   41.10   16.00
 -24  -2   2   34.80   10.90
 -24  -2   2   52.29   16.50
  24  -2  -2   49.90   15.30
 -24  -2   2   16.40   15.90
 -24  -2   2   40.90   11.20
 -24   2   2   75.59   23.90
 -24   2   2   40.20   27.90
  24   2  -2   52.29   13.20
  24   2  -2   35.70   11.90
 -24   2   2   52.79   16.40
 -24   2   2   51.69   18.20
  22  -2  -2   18.30   13.10
  22  -2  -2   31.30   14.40
 -22  -2   2   49.50   15.60
 -22  -2   2   44.20   14.40
  22   2  -2   55.09   12.20
  22   2  -2   46.50   12.60
 -22   2   2   37.70   17.00
 -22   2   2   36.70   18.80
 -22   2   2   78.09   20.40
 -22   2   2   44.40   20.50
  20  -2  -2   -6.40   10.20
  20  -2  -2  -11.30    9.30
 -20  -2   2   -1.60    8.80
 -20  -2   2   -3.40   10.90
  20  -2  -2    1.70    9.30
  20  -2  -2    8.40    9.40
 -20   2   2  -13.30   14.90
  20   2  -2    9.80    7.30
  20   2  -2    4.00    6.60
 -20   2   2   18.30   15.30
 -20   2   2   12.80   15.10
 -20   2   2   14.10   14.20
 -20   2   2   18.70   17.30
 -20   2   2   16.40   13.10
  18  -2  -2  265.67   42.10
  18  -2  -2  264.27   42.10
  18  -2  -2  240.28   41.90
 -18  -2   2  316.87   43.30
  18  -2  -2  212.98   41.80
 -18  -2   2  302.97   43.70
  18  -2  -2  281.77   42.20
  18  -2  -2  232.78   42.30
 -18   2   2  275.67   45.70
 -18   2   2  243.98   42.30
 -18   2   2  329.77   44.70
 -18   2   2  265.17   42.50
  18   2  -2  286.87   41.00
 -18   2   2  268.07   44.40
 -18   2   2  308.27   45.00
 -18   2   2  289.87   44.90
 -18   2   2  276.47   44.80
  18   2  -2  271.67   40.90
  16  -2  -2   63.09   13.70
  16  -2  -2   53.19   13.10
  16  -2  -2   57.29   13.40
 -16  -2   2   84.39   14.60
  16  -2  -2   46.20   13.00
  16  -2  -2   78.99   16.30
 -16  -2   2   50.79   13.10
  16  -2  -2   62.89   13.40
  16  -2  -2   63.59   13.10
  16  -2  -2   57.89   14.10
 -16   2   2   73.39   16.00
  16   2  -2   75.49   12.80
 -16   2   2   63.59   15.60
 -16   2   2   53.89   16.40
 -16   2   2   64.89   17.80
 -16   2   2   52.19   13.20
  16   2  -2   64.59   12.50
 -16   2   2   51.49   14.90
 -16   2   2   70.79   16.90
 -16   2   2   51.39   13.30
 -16   2   2   70.69   16.80
 -16   2   2   36.60   14.90
  14  -2  -2  572.84   79.89
  14  -2  -2  576.34   79.99
  14  -2  -2  561.44   79.59
  14  -2  -2  560.74   79.99
  14  -2  -2  496.45   79.69
  14  -2  -2  600.04   79.99
  14  -2  -2  493.95   79.79
 -14  -2   2  602.94   80.09
 -14  -2   2  594.14   80.49
  14  -2  -2  484.45   79.49
 -14   2   2  467.85   80.99
 -14   2   2  503.25   80.59
 -14   2   2  528.75   80.09
 -14   2   2  533.55   80.09
 -14   2   2  578.74   82.89
 -14   2   2  481.35   80.69
 -14   2   2  583.74   82.59
 -14   2   2  558.04   81.39
 -14   2   2  563.24   80.19
 -14   2   2  566.84   80.19
  12  -2  -2   64.79   11.50
 -12  -2   2   58.89   10.20
  12  -2  -2   52.49   11.20
  12  -2  -2   42.10   11.50
  12  -2  -2   49.50   11.40
  12  -2  -2   63.09   11.70
 -12  -2   2   53.19   10.50
  12  -2  -2   35.10   11.20
 -12  -2   2   68.09   12.20
 -12  -2   2   73.99   11.60
  12  -2  -2   63.79   11.70
  12  -2  -2   44.20   11.70
 -12   2   2   50.49   12.70
 -12   2   2   38.60   13.00
 -12   2   2   63.49   14.10
 -12   2   2   60.49   12.50
 -12   2   2   42.80   11.30
 -12   2   2   62.19   13.70
 -12   2   2   39.30   10.80
 -12   2   2   62.19   12.50
 -12   2   2   31.10   12.70
 -12   2   2   46.50   14.10
  10  -2  -2   18.80    7.60
 -10  -2   2   10.00    4.90
 -10  -2   2    5.80    5.10
  10  -2  -2    6.60    5.90
 -10  -2   2   -1.60    5.80
  10  -2  -2    7.00    6.60
 -10  -2   2   -5.20    6.00
  10  -2  -2    2.30    6.60
  10  -2  -2    2.40    5.80
  10  -2  -2    4.60    6.30
  10  -2  -2   -2.40    6.10
  10  -2  -2    3.90    6.30
 -10   2   2    6.80    6.00
 -10   2   2    2.30    7.50
 -10   2   2    6.70    6.00
 -10   2   2   -2.90    8.70
 -10   2   2   12.50    7.70
 -10   2   2   11.40    9.10
 -10   2   2   17.20    8.80
 -10   2   2   -8.50    7.80
 -10   2   2    2.40    7.30
 -10   2   2    0.60    7.90
   8  -2  -2 1978.00  281.17
  -8  -2   2 1967.50  280.97
  -8  -2   2 1943.51  280.97
  -8  -2   2 1864.51  280.97
   8  -2  -2 2007.40  281.37
   8  -2  -2 1925.21  281.27
   8  -2  -2 1943.11  281.07
  -8  -2   2 2020.20  281.37
   8  -2  -2 1779.22  281.27
  -8  -2   2 2025.40  280.87
   8  -2  -2 2097.29  281.37
   8  -2  -2 1929.01  280.87
  -8  -2   2 2049.89  281.17
  -8  -2   2 2003.90  280.67
   8  -2  -2 2019.70  281.17
  -8   2   2 2097.79  281.07
  -8   2   2 1784.32  281.67
  -8   2   2 1974.70  281.67
  -8   2   2 2013.60  281.17
  -8   2   2 1847.52  281.57
  -8   2   2 2047.80  281.57
  -8   2   2 1903.21  281.37
  -8   2   2 1939.91  282.37
  -8   2   2 1954.30  281.47
  -8   2   2 1925.81  282.67
   6  -2  -2    8.20    6.20
   6  -2  -2   -1.90    5.40
   6  -2  -2  -11.50    6.10
   6  -2  -2  -16.50    5.50
   6  -2  -2    3.40    5.50
   6  -2  -2    8.30    5.60
   6  -2  -2   10.60    6.80
  -6  -2   2   -1.90    6.50
  -6  -2   2  -13.80    6.20
   6  -2  -2   10.40    5.90
  -6  -2   2    8.20    5.90
  -6  -2   2  -14.10    6.20
  -6  -2   2    1.20    4.20
  -6  -2   2    4.10    5.00
   6  -2  -2   -2.60    5.60
  -6  -2   2    7.00    4.40
   6  -2  -2    6.40    5.60
  -6  -2   2   -4.50    5.40
  -6   2   2    4.90    7.20
  -6   2   2    1.00    6.50
  -6   2   2   -5.50    7.20
  -6   2   2    5.40    6.50
  -6   2   2   -0.20    4.90
  -6   2   2    4.00    7.10
  -6   2   2   15.50    8.10
  -6   2   2    2.40    6.20
  -6   2   2   -6.00    6.70
  -6   2   2    7.40    5.30
  -4  -2   2 1079.19  153.88
  -4  -2   2 1098.49  153.88
   4  -2  -2  993.30  153.68
   4  -2  -2 1103.39  153.88
   4  -2  -2 1058.49  153.88
   4  -2  -2 1090.49  153.68
  -4  -2   2 1112.99  153.88
  -4  -2   2 1081.69  153.58
   4  -2  -2 1067.19  154.08
   4  -2  -2  938.51  153.88
   4  -2  -2 1024.40  153.78
   4  -2  -2 1201.58  153.98
  -4  -2   2 1059.79  153.98
   4  -2  -2 1122.59  153.98
  -4  -2   2 1071.49  153.88
   4  -2  -2 1066.99  154.18
   4  -2  -2 1064.09  153.98
   4  -2  -2 1162.38  153.88
  -4   2   2 1041.80  153.98
  -4   2   2 1087.39  153.78
  -4   2   2 1030.00  154.08
  -4   2   2 1120.79  154.78
  -4   2   2 1070.49  153.78
  -4   2   2 1085.79  154.18
  -4   2   2 1080.79  154.18
  -4   2   2 1079.69  155.08
  -4   2   2  916.21  154.08
  -4   2   2 1101.59  153.98
   2  -2  -2   15.90    5.00
   2  -2  -2    4.10    5.70
   2  -2  -2    9.30    4.60
  -2  -2   2   -0.20    3.90
   2  -2  -2    7.00    5.60
  -2  -2   2   -4.40    3.60
  -2  -2   2    6.00    6.00
  -2  -2   2   -3.90    5.80
  -2  -2   2   10.00    3.40
   2  -2  -2    3.20    4.40
   2  -2  -2    4.10    6.70
  -2  -2   2   13.20    4.70
   2  -2  -2    5.70    6.30
   2  -2  -2    2.90    5.50
   2  -2  -2    1.80    5.80
  -2  -2   2    1.00    3.30
   2  -2  -2   18.10    5.90
  -2  -2   2    3.00    4.40
   2   2  -2    2.50    6.00
   2   2  -2   -3.50    5.60
   2   2  -2    5.20    6.60
  -2   2   2    3.80    6.10
  -2   2   2   11.20    6.90
   2   2  -2    2.60    3.00
  -2   2   2   13.20    5.50
   2   2  -2    4.90    3.10
   2   2  -2    4.10    3.20
  -2   2   2    9.30    4.70
  -2   2   2    4.40    5.60
  -2   2   2   12.50    4.70
   2   2  -2    3.70    3.20
   2   2  -2  -10.00    6.40
  -2   2   2    2.90    4.40
  -2   2   2    5.10    4.60
   0  -2  -2 2171.68  293.27
   0  -2   2 1975.40  293.17
   0  -2   2 2063.79  293.47
   0  -2   2 2090.39  293.17
   0  -2   2 2088.69  293.27
   0  -2   2 1711.03  293.17
   0  -2   2 2037.00  293.37
   0  -2  -2 2300.17  293.07
   0  -2   2 1789.32  293.27
   0  -2   2 2075.99  292.97
   0  -2  -2 2132.39  292.97
   0  -2  -2 2037.30  293.37
   0  -2  -2 2116.59  293.47
   0  -2   2 2035.30  293.17
   0  -2  -2 2055.59  293.47
   0  -2   2 2130.59  293.07
   0  -2  -2 2118.39  292.97
   0  -2  -2 2099.39  293.27
   0  -2   2 2072.19  293.37
   0  -2  -2 2003.80  293.37
   0  -2   2 2148.58  293.17
   0  -2  -2 1956.10  293.07
   0  -2  -2 1994.20  293.07
   0  -2  -2 1915.81  293.07
   0  -2   2 2030.20  293.17
   0  -2   2 2014.20  293.47
   0   2   2 2095.09  293.67
   0   2  -2 1967.30  293.67
   0   2   2 2035.30  293.27
   0   2  -2 2251.57  293.67
   0   2  -2 2125.79  293.57
   0   2  -2 2174.68  293.77
   0   2   2 2026.30  293.57
   0   2   2 2007.20  293.27
   0   2   2 2028.30  294.17
   0   2   2 2060.89  293.27
   0   2  -2 2080.09  293.47
   0   2  -2 1953.10  293.07
   0   2   2 1944.21  293.27
   0   2   2 2199.28  294.17
   0   2  -2 2019.10  293.17
   0   2  -2 1951.60  293.57
  -2  -2  -2   43.30    7.90
   2  -2   2   60.89   10.90
  -2  -2  -2   45.90    8.00
  -2  -2  -2   51.19    8.00
   2  -2   2   25.30   10.70
  -2  -2  -2   49.50    8.00
  -2  -2  -2   65.59   10.20
  -2  -2  -2   48.50    9.20
   2  -2   2   42.80    8.60
   2  -2   2   58.59   10.70
   2  -2   2   44.90    9.60
   2  -2   2   39.60    8.70
  -2  -2  -2   52.39    9.60
   2  -2   2   55.79   10.10
   2  -2   2   29.10   11.10
  -2  -2  -2   48.00    7.80
   2  -2   2   57.99   10.30
  -2  -2  -2   57.49    7.90
  -2  -2  -2   59.79    9.90
  -2  -2  -2   44.40    9.60
   2  -2   2   46.80    9.20
  -2  -2  -2   50.89    9.60
   2  -2   2   40.50    8.70
   2  -2   2   47.90    9.50
  -2   2  -2   53.29   10.00
   2   2   2   36.30    8.40
   2   2   2   51.39    7.80
  -2   2  -2   49.60   10.40
  -2   2  -2   49.00    8.60
   2   2   2   54.19    8.40
  -2   2  -2   23.90   10.80
   2   2   2   50.99    8.30
  -2   2  -2   37.90    8.50
  -2   2  -2   38.40    8.40
   2   2   2   42.10    8.20
   2   2   2   33.00    8.50
  -2   2  -2   25.20   10.50
   2   2   2   55.49    8.60
  -2   2  -2   33.60    8.10
   4  -2   2  437.56   64.99
   4  -2   2  511.85   65.59
  -4  -2  -2  492.45   64.19
  -4  -2  -2  483.65   65.29
   4  -2   2  344.77   65.39
  -4  -2  -2  458.25   64.99
   4  -2   2  452.05   64.79
   4  -2   2  441.26   65.19
   4  -2   2  440.36   65.19
   4  -2   2  496.05   64.99
  -4  -2  -2  462.55   64.99
   4  -2   2  466.95   65.29
  -4  -2  -2  450.95   64.99
   4  -2   2  455.35   65.29
  -4  -2  -2  474.55   65.49
   4  -2   2  526.45   65.59
   4  -2   2  361.86   65.19
   4  -2   2  435.06   64.99
  -4  -2  -2  431.16   64.99
  -4  -2  -2  488.95   64.29
  -4   2  -2  379.86   66.09
  -4   2  -2  400.96   64.89
  -4   2  -2  441.36   65.49
  -4   2  -2  464.95   66.19
  -4   2  -2  430.66   65.69
  -4   2  -2  430.46   65.09
  -4   2  -2  456.95   65.69
  -4   2  -2  441.76   65.29
  -4   2  -2  438.66   65.19
  -4   2  -2  343.97   66.29
   4   2   2  453.15   64.29
   6  -2   2  368.36   58.59
   6  -2   2  384.46   58.69
   6  -2   2  398.86   58.39
  -6  -2  -2  415.46   58.89
   6  -2   2  394.56   58.39
   6  -2   2  372.06   59.19
  -6  -2  -2  368.26   58.39
   6  -2   2  471.25   59.19
   6  -2   2  372.66   58.79
   6  -2   2  303.87   59.09
  -6  -2  -2  372.76   58.49
  -6  -2  -2  422.76   59.19
   6  -2   2  435.66   58.39
   6  -2   2  452.65   58.99
  -6  -2  -2  421.56   57.79
   6  -2   2  439.86   58.59
   6  -2   2  444.56   59.19
  -6   2  -2  320.17   59.99
  -6   2  -2  420.26   60.39
  -6   2  -2  420.76   58.89
  -6   2  -2  401.86   59.49
  -6   2  -2  438.96   58.99
  -6   2  -2  379.36   58.59
  -6   2  -2  409.46   59.99
  -6   2  -2  412.86   58.69
  -6   2  -2  440.46   59.39
  -6   2  -2  355.66   59.89
  -8  -2  -2  326.47   49.80
   8  -2   2  353.06   50.59
   8  -2   2  278.07   50.59
   8  -2   2  372.66   50.69
   8  -2   2  320.27   50.29
   8  -2   2  374.66   50.09
   8  -2   2  293.17   50.99
   8  -2   2  348.97   49.80
  -8  -2  -2  376.96   49.30
   8  -2   2  349.67   50.69
  -8  -2  -2  362.86   50.59
   8  -2   2  323.27   50.29
  -8  -2  -2  360.26   50.89
   8  -2   2  365.86   49.40
   8  -2   2  331.97   50.19
  -8  -2  -2  353.66   49.50
  -8  -2  -2  313.97   49.80
  -8   2  -2  335.27   50.49
  -8   2  -2  392.16   51.99
  -8   2  -2  315.27   51.89
  -8   2  -2  354.46   51.49
  -8   2  -2  342.07   50.59
  -8   2  -2  316.07   50.29
  -8   2  -2  327.97   52.69
  -8   2  -2  305.97   51.79
  -8   2  -2  318.57   50.99
  -8   2  -2  333.57   50.29
  10  -2   2  489.25   68.39
 -10  -2  -2  536.25   68.89
 -10  -2  -2  507.35   68.69
  10  -2   2  458.65   69.09
  10  -2   2  530.25   69.79
  10  -2   2  490.65   69.29
  10  -2   2  467.95   68.69
  10  -2   2  449.46   69.19
  10  -2   2  439.36   69.59
 -10  -2  -2  455.85   69.39
  10  -2   2  489.35   68.99
  10  -2   2  474.65   69.29
  10  -2   2  457.25   69.09
  10  -2   2  488.55   68.49
 -10  -2  -2  477.85   69.79
  10  -2   2  450.85   68.99
 -10   2  -2  453.55   68.99
 -10   2  -2  481.65   70.59
 -10   2  -2  439.16   69.39
 -10   2  -2  501.15   69.29
 -10   2  -2  460.15   70.79
 -10   2  -2  447.16   70.19
 -10   2  -2  415.46   70.69
 -10   2  -2  456.85   69.29
 -10   2  -2  416.36   69.89
 -10   2  -2  473.35   70.59
 -12  -2  -2   69.59   12.60
  12  -2   2   70.59   12.50
  12  -2   2   63.59   11.20
  12  -2   2   52.29   11.10
  12  -2   2   37.30    9.70
 -12  -2  -2   58.29   13.00
  12  -2   2   35.80   11.50
  12  -2   2   43.80   11.50
  12  -2   2   49.30   12.90
  12  -2   2   64.99   12.50
  12  -2   2   42.90    9.50
  12  -2   2   42.90   11.80
  12  -2   2   57.79   11.90
  12  -2   2   45.80   10.90
 -12   2  -2   46.00   14.10
 -12   2  -2   53.59   12.90
 -12   2  -2   57.79   10.90
 -12   2  -2   34.00   13.80
 -12   2  -2   40.10   11.60
 -12   2  -2   33.40   14.50
  12   2   2   48.10    9.80
 -12   2  -2   63.79   13.70
  12   2   2   60.69   10.00
 -12   2  -2   47.70   11.60
 -12   2  -2   52.09   11.10
 -12   2  -2   35.20   13.80
  14  -2   2    0.10    7.40
  14  -2   2   -7.20    6.20
 -14  -2  -2  -10.60    8.10
  14  -2   2  -16.50    7.20
  14  -2   2   -2.90    8.80
  14  -2   2   -3.50    8.30
 -14  -2  -2  -11.00    7.60
  14  -2   2   11.00    8.80
  14  -2   2   -0.90    7.10
  14  -2   2   -7.60    5.60
  14  -2   2   -1.10    6.30
  14  -2   2    2.70    7.20
  14  -2   2    4.80    5.50
  14  -2   2   -1.80    7.90
  14   2   2    5.50    4.90
 -14   2  -2  -11.50    5.80
 -14   2  -2   19.50   11.90
  14   2   2   -3.60    5.00
 -14   2  -2   -9.50    6.00
 -14   2  -2   -8.30   10.70
 -14   2  -2  -12.70    9.60
 -14   2  -2   13.30   12.50
 -14   2  -2  -10.40   10.50
 -14   2  -2    3.70   12.50
  16  -2   2   47.70   12.50
  16  -2   2   44.10   11.20
 -16  -2  -2   52.29   14.60
  16  -2   2   31.10   13.00
  16  -2   2   41.80   12.60
  16  -2   2   80.29   14.90
  16  -2   2   54.79   13.20
  16  -2   2   32.60   11.50
  16  -2   2   41.40   10.90
  16  -2   2   48.10   12.60
 -16  -2  -2   45.20   13.50
  16  -2   2   39.90   12.00
  16   2   2   79.89   11.70
 -16   2  -2   45.50   12.10
 -16   2  -2   70.99   16.70
  16   2   2   62.39   11.20
 -16   2  -2   61.89   18.60
 -16   2  -2   58.09   16.40
 -16   2  -2   56.39   17.20
 -16   2  -2   47.50   15.20
 -16   2  -2   81.29   17.20
 -16   2  -2   51.99   12.40
  18  -2   2    3.50   10.40
 -18  -2  -2   33.30   11.40
 -18  -2  -2   12.90   11.50
 -18  -2  -2   22.90   10.20
  18  -2   2   21.40    9.00
  18  -2   2   37.30   10.60
  18  -2   2    7.60    9.10
  18  -2   2   16.80    9.70
  18  -2   2   15.60   10.40
  18  -2   2   -0.20    7.50
  18  -2   2    5.20    8.60
 -18   2  -2   24.90   15.40
 -18   2  -2   50.19   16.30
 -18   2  -2   22.60   13.80
 -18   2  -2   16.60   15.00
 -18   2  -2   -5.70    8.00
 -18   2  -2    7.40    8.60
 -18   2  -2   18.40   14.70
 -18   2  -2   22.80   15.40
  18   2   2   27.70    8.80
  18   2   2   15.40    4.60
  18   2   2   24.00    8.20
 -20  -2  -2  216.28   36.20
  20  -2   2  175.38   33.60
  20  -2   2  204.78   34.30
  20  -2   2  197.58   33.70
 -20  -2  -2  206.58   31.10
 -20  -2  -2  227.18   35.70
  20  -2   2  171.78   34.40
  20  -2   2  146.39   33.40
  20  -2   2  192.38   33.60
  20   2   2  230.48   32.60
 -20   2  -2  254.97   39.30
 -20   2  -2  211.28   36.60
 -20   2  -2  255.07   38.70
 -20   2  -2  253.57   38.10
  20   2   2  216.48   32.30
 -20   2  -2  196.18   36.20
 -20   2  -2  207.58   37.60
 -22  -2  -2  198.88   30.20
 -22  -2  -2  194.88   30.20
 -22  -2  -2  219.58   35.40
 -22  -2  -2  212.48   36.20
  22  -2   2  171.38   32.30
  22  -2   2  221.18   36.20
  22  -2   2  172.58   34.10
  22  -2   2  173.08   33.50
  22  -2   2  162.98   31.70
  22  -2   2  207.38   36.00
  22   2   2  221.58   31.80
 -22   2  -2  160.08   35.60
  22   2   2  209.78   31.80
 -22   2  -2  250.87   40.80
 -22   2  -2  143.69   33.90
 -22   2  -2  285.97   40.80
  24  -2   2  252.77   42.20
 -24  -2  -2  183.98   30.80
  24  -2   2  164.88   33.80
 -24  -2  -2  243.78   36.10
 -24  -2  -2  243.38   37.40
  24  -2   2  152.38   34.30
  24  -2   2  183.98   34.20
  24  -2   2  163.68   33.80
 -24  -2  -2  195.68   31.30
  24   2   2  254.07   33.70
 -24   2  -2  227.58   40.10
 -24   2  -2  136.99   34.80
 -24   2  -2  137.19   35.50
 -24   2  -2  288.07   42.60
  24   2   2  220.48   32.20
  26  -2   2   -0.30   12.60
  26  -2   2  -17.40   12.80
  26  -2   2   15.20   13.90
  26  -2   2   15.20   14.80
 -26  -2  -2   10.80   15.40
 -26  -2  -2    0.70    8.90
 -26  -2  -2   -0.70   10.00
 -26  -2  -2   10.30   13.40
  26   2   2    7.30    9.50
 -26   2  -2  -12.20   20.70
 -26   2  -2  -24.70   24.80
 -26   2  -2   45.30   23.90
 -26   2  -2   22.10   15.30
  26   2   2    7.90   10.50
  26   2   2   11.10   10.60
  26   2   2  -13.60    9.20
 -26   2  -2  -13.50   17.30
 -26   2  -2    8.30   16.80
 -28  -2  -2   88.59   24.10
  28  -2   2   43.00   17.30
  28  -2   2   45.70   19.20
 -28  -2  -2   67.49   21.30
  28  -2   2   57.69   20.50
 -28  -2  -2   72.39   16.50
 -28  -2  -2   98.19   17.60
  28  -2   2   69.99   19.70
 -28   2  -2  108.09   34.40
 -28   2  -2   -0.70   23.30
 -28   2  -2   50.49   19.70
  28   2   2   58.59   16.10
  28   2   2   38.30   15.70
 -28   2  -2   52.19   20.90
  28   2   2   81.39   18.40
  28   2   2   78.39   17.90
 -28   2  -2   17.20   21.00
 -28   2  -2   65.29   31.20
  27  -3  -2    6.80   17.30
  27  -3  -2   15.40   18.70
  27  -3  -2   12.00   22.90
  27  -3  -2   37.50   18.30
  27   3  -2   25.00   13.00
  27   3  -2   31.40   12.00
 -27   3   2   31.90   16.50
 -27   3   2   39.10   19.50
  25  -3  -2   -4.40   17.00
  25  -3  -2    1.80   15.10
  25  -3  -2    9.50   16.30
  25  -3  -2   10.30   20.10
 -25   3   2    9.10   19.80
  25   3  -2   28.30   10.50
  25   3  -2   -4.50   10.50
 -25   3   2    5.30   16.80
  23  -3  -2   35.80   14.90
  23  -3  -2   64.69   21.50
 -23  -3   2  110.19   19.40
  23  -3  -2   76.49   19.20
  23  -3  -2   19.40   16.60
 -23  -3   2   63.99   18.80
  23  -3  -2   71.29   22.10
  23  -3  -2   59.89   20.00
 -23   3   2   43.00   22.60
 -23   3   2  133.59   34.20
 -23   3   2   42.30   20.50
  23   3  -2  100.49   16.30
  23   3  -2   80.79   16.10
 -23   3   2   77.19   26.20
 -21  -3   2   85.69   17.70
  21  -3  -2   44.00   14.10
  21  -3  -2   45.80   16.90
  21  -3  -2   43.70   13.40
  21  -3  -2   64.89   21.10
  21  -3  -2   70.99   18.40
  21  -3  -2   71.49   21.10
 -21  -3   2   83.09   19.20
 -21   3   2   26.90   23.50
  21   3  -2   66.49   13.60
 -21   3   2   20.70   19.40
 -21   3   2   53.49   24.40
  21   3  -2   31.80   11.80
 -21   3   2   58.09   21.70
  19  -3  -2  282.97   45.30
 -19  -3   2  310.67   45.60
  19  -3  -2  323.97   44.90
  19  -3  -2  279.27   44.30
 -19  -3   2  335.77   45.50
  19  -3  -2  272.27   44.90
  19  -3  -2  272.37   46.00
  19  -3  -2  243.08   45.20
 -19   3   2  298.47   48.90
 -19   3   2  339.27   49.99
  19   3  -2  320.97   43.00
 -19   3   2  286.97   48.50
 -19   3   2  202.18   45.80
 -19   3   2  184.18   45.90
 -19   3   2  271.37   47.30
  19   3  -2  306.97   42.90
 -19   3   2  330.67   49.99
 -19   3   2  255.47   48.30
 -17  -3   2  183.78   27.40
 -17  -3   2  184.98   28.40
  17  -3  -2  177.98   28.00
  17  -3  -2  185.98   30.20
  17  -3  -2  163.88   30.00
  17  -3  -2  127.59   27.40
  17  -3  -2  170.18   28.70
  17  -3  -2  163.18   27.50
  17  -3  -2  153.48   27.40
 -17  -3   2  162.68   28.40
 -17  -3   2  182.18   27.90
  17  -3  -2  166.28   28.20
 -17   3   2  167.88   30.50
 -17   3   2  111.49   28.70
 -17   3   2  190.58   31.40
 -17   3   2  172.48   31.40
 -17   3   2  121.99   31.20
 -17   3   2   95.59   28.10
 -17   3   2  182.18   28.90
 -17   3   2  148.79   28.10
 -17   3   2  152.18   30.50
 -17   3   2  195.68   31.60
  15  -3  -2    7.60    8.50
  15  -3  -2    2.50    8.90
 -15  -3   2    8.60    9.10
  15  -3  -2    7.10    8.50
  15  -3  -2    0.20   10.60
  15  -3  -2   -7.50   10.10
  15  -3  -2   10.20   10.70
 -15  -3   2    8.90    7.60
  15  -3  -2    6.30   10.00
  15  -3  -2    8.40   11.80
 -15  -3   2   -0.90    8.80
  15  -3  -2   -7.40   11.30
 -15  -3   2   -1.20    7.60
  15  -3  -2   -5.90    7.70
 -15  -3   2    0.90    9.00
 -15  -3   2    0.90    8.60
 -15   3   2  -18.30    7.00
 -15   3   2   16.30   13.40
 -15   3   2   -7.80   10.90
 -15   3   2    9.20   15.10
 -15   3   2  -13.00   13.50
 -15   3   2    3.80   11.90
 -15   3   2   -2.30    7.90
 -15   3   2   -4.00   14.20
 -15   3   2   -9.60   13.00
 -15   3   2    5.20   13.60
  13  -3  -2   40.30   14.50
  13  -3  -2   40.50   11.70
  13  -3  -2   66.99   12.70
 -13  -3   2   41.60   12.30
  13  -3  -2   41.30   11.40
 -13  -3   2   49.40   10.30
 -13  -3   2   40.80   11.70
  13  -3  -2   46.10   14.10
  13  -3  -2   54.59   13.40
  13  -3  -2   45.50   14.10
 -13  -3   2   48.20   12.30
  13  -3  -2   30.80   12.10
  13  -3  -2   28.40   10.90
 -13  -3   2   55.49   12.50
 -13  -3   2   57.59   11.40
  13  -3  -2   46.80   12.80
 -13   3   2   37.60   15.90
 -13   3   2   46.70   11.90
 -13   3   2   26.30   13.00
 -13   3   2   31.80   14.10
 -13   3   2   74.99   15.80
 -13   3   2   45.70   15.70
 -13   3   2   45.50   14.90
 -13   3   2   49.20   15.40
 -13   3   2   54.09   12.70
 -13   3   2   50.79   15.20
  11  -3  -2   58.19   11.60
 -11  -3   2   52.49   12.50
  11  -3  -2   48.40   14.00
  11  -3  -2   46.60   13.80
  11  -3  -2   35.60   10.50
 -11  -3   2   47.90    9.60
 -11  -3   2   43.40   12.30
  11  -3  -2   48.10   12.20
  11  -3  -2   51.19   12.70
 -11  -3   2   54.99   11.90
  11  -3  -2   34.20   12.70
  11  -3  -2   41.70   11.70
  11  -3  -2   26.40   11.80
 -11  -3   2   44.80   10.10
 -11  -3   2   33.30   12.10
  11  -3  -2   67.09   12.00
  11  -3  -2   42.20   12.10
  11  -3  -2   48.70   11.10
 -11  -3   2   53.69   11.50
 -11   3   2   50.99   14.80
 -11   3   2   55.49   14.40
 -11   3   2   42.30   11.00
 -11   3   2   28.40   13.40
 -11   3   2   54.09   11.50
 -11   3   2   24.10   12.40
 -11   3   2   70.39   14.20
 -11   3   2   66.69   13.90
 -11   3   2   39.70   14.20
 -11   3   2   22.10   13.70
   9  -3  -2  348.87   47.00
   9  -3  -2  320.07   47.60
   9  -3  -2  337.07   47.10
   9  -3  -2  277.27   47.10
  -9  -3   2  298.97   45.80
   9  -3  -2  306.07   47.00
   9  -3  -2  326.57   47.30
   9  -3  -2  301.67   46.70
  -9  -3   2  326.37   46.90
   9  -3  -2  305.67   47.10
   9  -3  -2  379.66   47.40
  -9  -3   2  306.97   46.20
   9  -3  -2  313.17   47.00
  -9  -3   2  329.07   47.40
  -9  -3   2  272.37   46.80
  -9  -3   2  353.56   47.60
   9  -3  -2  287.67   46.40
   9  -3  -2  308.97   47.50
  -9  -3   2  315.47   46.90
  -9   3   2  314.47   48.50
  -9   3   2  347.47   47.30
  -9   3   2  267.97   47.80
  -9   3   2  323.47   51.09
  -9   3   2  326.57   48.00
  -9   3   2  279.57   47.50
  -9   3   2  310.47   46.90
  -9   3   2  299.47   49.99
  -9   3   2  292.17   47.20
  -9   3   2  276.07   48.50
  -7  -3   2   89.69   13.80
   7  -3  -2   74.99   16.00
  -7  -3   2   82.69   15.40
   7  -3  -2   78.19   15.10
  -7  -3   2   91.09   15.20
   7  -3  -2   88.79   15.10
   7  -3  -2   55.99   15.60
   7  -3  -2   91.39   16.00
  -7  -3   2   92.59   14.00
   7  -3  -2   76.89   14.80
   7  -3  -2  106.79   17.50
   7  -3  -2   74.59   15.90
   7  -3  -2   85.99   14.90
   7  -3  -2   93.59   17.10
  -7  -3   2   83.69   16.20
  -7  -3   2   92.69   16.40
  -7  -3   2   83.39   16.30
  -7  -3   2   90.69   15.10
   7  -3  -2   67.79   15.20
   7  -3  -2   90.09   15.20
  -7   3   2   87.89   15.20
  -7   3   2  100.99   16.20
  -7   3   2   80.79   15.20
  -7   3   2   84.19   16.40
  -7   3   2   68.09   15.70
  -7   3   2   80.59   17.40
  -7   3   2   77.99   17.00
  -7   3   2   52.79   15.70
  -7   3   2   67.19   15.80
  -7   3   2   91.29   16.20
   5  -3  -2  236.68   33.20
   5  -3  -2  235.08   33.20
   5  -3  -2  200.78   32.90
   5  -3  -2  244.18   33.50
   5  -3  -2  235.28   33.90
  -5  -3   2  197.08   33.00
   5  -3  -2  230.28   33.30
   5  -3  -2  240.58   33.70
  -5  -3   2  207.48   33.70
   5  -3  -2  205.28   33.40
   5  -3  -2  207.68   33.80
   5  -3  -2  203.58   33.40
  -5  -3   2  218.38   33.80
   5  -3  -2  217.68   33.60
   5  -3  -2  210.38   33.00
  -5  -3   2  205.08   33.80
  -5   3   2  231.88   36.60
  -5   3   2  210.38   34.30
   5   3  -2  236.78   34.70
  -5   3   2  233.08   33.50
  -5   3   2  212.48   34.30
   5   3  -2  218.68   34.30
   5   3  -2  207.88   33.70
  -5   3   2  189.38   34.60
  -5   3   2  182.98   34.70
  -5   3   2  227.18   33.20
   5   3  -2  220.08   34.00
  -5   3   2  236.58   33.50
  -5   3   2  212.08   33.20
  -5   3   2  185.88   35.50
  -3  -3   2  405.46   59.29
   3  -3  -2  399.16   58.29
   3  -3  -2  413.36   58.99
  -3  -3   2  454.65   57.89
  -3  -3   2  444.16   57.89
   3  -3  -2  444.26   58.69
   3  -3  -2  422.76   58.99
  -3  -3   2  408.86   59.19
   3  -3  -2  403.06   59.29
   3  -3  -2  387.96   58.89
  -3  -3   2  375.86   58.39
   3  -3  -2  478.05   58.89
   3  -3  -2  381.66   58.69
  -3  -3   2  399.46   58.49
   3  -3  -2  391.96   59.39
  -3  -3   2  375.86   57.89
   3  -3  -2  405.36   58.99
  -3  -3   2  369.86   57.79
  -3   3   2  381.06   59.49
  -3   3   2  369.26   59.29
   3   3  -2  406.76   59.39
  -3   3   2  440.06   58.79
   3   3  -2  373.36   59.19
   3   3  -2  358.16   58.69
   3   3  -2  364.46   58.89
  -3   3   2  453.45   59.49
  -3   3   2  374.16   58.59
  -3   3   2  340.07   60.39
   3   3  -2  408.96   59.69
   3   3  -2  425.06   57.89
   3   3  -2  344.57   59.29
  -3   3   2  351.26   60.89
   3   3  -2  404.16   57.89
  -3   3   2  392.06   59.69
   1  -3  -2   10.00    7.70
  -1  -3   2   19.00    6.30
   1  -3  -2   20.40    5.50
   1  -3  -2   16.40    6.80
  -1  -3   2   16.50    5.80
  -1  -3   2   19.70    9.20
  -1  -3   2   10.70    5.40
   1  -3  -2   19.50    7.70
  -1  -3   2   12.90    6.50
  -1  -3   2   22.90    8.70
   1  -3  -2   19.40    5.90
   1  -3  -2   31.20    8.10
   1  -3  -2   22.90    6.10
   1  -3  -2   18.10    9.30
  -1  -3   2   17.20    8.80
  -1  -3   2   25.10    8.50
   1  -3  -2   15.50    6.00
   1  -3  -2   16.80    5.70
  -1  -3   2   14.10    6.10
  -1  -3   2   14.00    5.50
  -1  -3   2   -2.50    5.60
   1  -3  -2   25.10    5.40
   1  -3  -2   19.90    9.00
  -1  -3   2   25.50    7.00
   1   3  -2   -6.90    8.70
  -1   3   2   14.90    6.30
  -1   3   2   17.20    8.40
   1   3  -2   17.20    5.80
  -1   3   2   21.10    8.90
  -1   3   2    4.70    6.00
  -1   3   2   26.30    6.30
   1   3  -2   11.10    5.00
   1   3  -2   13.50    8.70
   1   3  -2   32.10    8.40
   1   3  -2   19.90    5.60
  -1   3   2   20.90    7.60
  -1   3   2   24.20    6.30
  -1   3   2   19.30    7.50
   1   3  -2   22.00    5.30
   1   3  -2   12.60    8.80
  -1  -3  -2   50.69    8.60
  -1  -3  -2   60.79   12.30
  -1  -3  -2   23.00   10.30
   1  -3   2   41.40   11.40
   1  -3   2   47.60    8.90
   1  -3   2   39.80   12.60
   1  -3   2   56.09   10.80
  -1  -3  -2   43.30    8.50
   1  -3   2   35.60    9.70
   1  -3   2   36.80    8.70
   1  -3   2   58.69    9.40
  -1  -3  -2   51.39    8.40
  -1  -3  -2   48.60    9.10
   1  -3   2   27.70    9.10
  -1  -3  -2   48.70    8.30
   1  -3   2   54.69   11.70
  -1  -3  -2   52.19    9.00
   1  -3   2   33.70    9.20
  -1  -3  -2   49.40    8.90
   1  -3   2   40.10    9.00
  -1  -3  -2   47.50   10.60
  -1  -3  -2   50.49    9.80
   1  -3   2   48.90   12.40
   1  -3   2   60.39   11.60
  -1  -3  -2   54.69    9.00
   1  -3   2   36.90    8.80
  -1  -3  -2   48.30   11.30
  -1   3  -2   49.20   11.40
  -1   3  -2   39.80    8.60
  -1   3  -2   36.40    8.80
  -1   3  -2   55.89   12.40
   1   3   2   36.20    9.20
   1   3   2   61.99   11.50
  -1   3  -2   37.20   12.00
   1   3   2   57.19   10.00
  -1   3  -2   35.70    8.50
   1   3   2   54.79    9.10
   1   3   2   40.00   11.30
  -1   3  -2   22.30   11.90
   1   3   2   23.10    8.70
   1   3   2   45.20    8.70
   1   3   2   40.50    9.50
  -1   3  -2   32.20    9.00
  -3  -3  -2  119.99   19.80
  -3  -3  -2  150.08   20.90
   3  -3   2  122.59   20.60
  -3  -3  -2  116.99   17.60
  -3  -3  -2  117.29   17.80
   3  -3   2  106.39   18.70
  -3  -3  -2  132.39   19.80
   3  -3   2  120.09   19.10
  -3  -3  -2  119.29   19.50
  -3  -3  -2  114.39   17.60
   3  -3   2  127.99   19.90
   3  -3   2  118.59   20.00
   3  -3   2  120.29   19.70
   3  -3   2  139.39   21.10
  -3  -3  -2  136.09   20.00
  -3  -3  -2  133.39   20.40
   3  -3   2  137.69   19.40
  -3  -3  -2  110.19   17.80
   3  -3   2  120.59   19.10
   3  -3   2  145.99   21.30
   3  -3   2  107.09   18.90
   3  -3   2  116.99   18.60
  -3   3  -2  107.79   18.60
   3   3   2  126.09   21.20
  -3   3  -2   81.89   20.40
  -3   3  -2  124.19   20.60
   3   3   2  129.59   18.50
  -3   3  -2   72.49   20.90
   3   3   2  108.99   18.60
  -3   3  -2   93.69   18.50
   3   3   2  121.99   18.30
  -3   3  -2   78.89   18.50
   3   3   2   77.89   18.80
   3   3   2  120.79   18.50
  -3   3  -2  139.79   20.60
   5  -3   2  215.38   36.20
  -5  -3  -2  230.78   35.70
   5  -3   2  244.98   36.60
   5  -3   2  179.18   35.30
   5  -3   2  235.38   34.90
   5  -3   2  219.28   36.20
   5  -3   2  210.98   36.50
   5  -3   2  215.18   35.50
   5  -3   2  222.28   35.50
   5  -3   2  214.48   35.20
   5  -3   2  243.18   36.10
  -5  -3  -2  244.38   36.20
  -5  -3  -2  256.17   33.80
   5  -3   2  231.28   36.10
  -5  -3  -2  232.88   35.70
  -5  -3  -2  230.58   35.70
   5  -3   2  230.28   35.30
  -5   3  -2  247.08   35.20
  -5   3  -2  238.28   36.50
  -5   3  -2  216.48   36.20
   5   3   2  275.27   34.60
  -5   3  -2  198.08   35.00
  -5   3  -2  258.37   36.10
  -5   3  -2  217.98   36.80
   5   3   2  280.37   34.50
   5   3   2  240.48   37.40
  -5   3  -2  228.48   37.90
   5   3   2  214.38   36.70
  -5   3  -2  206.98   37.40
  -5   3  -2  233.38   37.20
  -5   3  -2  204.28   37.00
  -7  -3  -2  393.36   58.49
   7  -3   2  405.46   57.99
  -7  -3  -2  374.16   57.99
   7  -3   2  360.16   58.09
  -7  -3  -2  417.16   58.19
   7  -3   2  386.06   58.49
   7  -3   2  397.46   58.49
  -7  -3  -2  385.96   57.39
   7  -3   2  334.57   58.19
  -7  -3  -2  402.96   58.79
  -7  -3  -2  421.26   57.79
   7  -3   2  454.45   58.39
   7  -3   2  409.36   58.79
   7  -3   2  405.46   57.89
   7  -3   2  398.26   58.79
   7  -3   2  385.66   58.29
   7  -3   2  399.76   57.59
   7  -3   2  332.97   58.39
  -7   3  -2  422.26   59.79
  -7   3  -2  366.76   59.89
  -7   3  -2  373.16   59.09
  -7   3  -2  418.36   57.99
  -7   3  -2  432.66   58.09
  -7   3  -2  398.96   58.29
  -7   3  -2  362.36   59.89
  -7   3  -2  334.97   58.39
  -7   3  -2  429.16   59.79
  -7   3  -2  367.76   59.29
  -9  -3  -2   25.80    6.40
   9  -3   2   48.80   13.30
   9  -3   2   20.00    8.60
   9  -3   2   25.80    9.80
   9  -3   2   20.70   11.50
   9  -3   2   10.90   10.40
   9  -3   2   31.40    8.70
   9  -3   2   24.70   10.80
   9  -3   2   27.70    9.30
  -9  -3  -2   36.50    7.40
   9  -3   2   16.60    8.60
  -9  -3  -2    9.20    9.20
   9  -3   2   29.40    9.50
  -9  -3  -2   21.40    9.80
   9  -3   2   45.70   12.70
  -9  -3  -2   29.60    9.80
  -9  -3  -2   18.90    9.10
   9  -3   2   22.70   11.10
  -9   3  -2   28.00   12.50
  -9   3  -2   64.39   13.30
  -9   3  -2   16.80   11.20
  -9   3  -2    0.90   12.70
  -9   3  -2   33.60    9.80
  -9   3  -2   23.60   10.10
  -9   3  -2   48.90   11.80
  -9   3  -2   16.30    8.10
  -9   3  -2   30.90    8.50
  -9   3  -2   23.50   11.70
 -11  -3  -2  362.96   51.39
  11  -3   2  326.97   50.09
  11  -3   2  277.37   49.80
 -11  -3  -2  346.87   49.99
 -11  -3  -2  354.76   49.90
 -11  -3  -2  328.97   50.49
  11  -3   2  299.27   50.69
  11  -3   2  354.86   50.19
 -11  -3  -2  354.56   49.00
  11  -3   2  356.86   49.90
  11  -3   2  338.07   51.19
  11  -3   2  360.26   51.19
  11  -3   2  317.67   50.29
 -11  -3  -2  321.97   48.60
  11  -3   2  300.37   50.69
  11  -3   2  372.96   50.59
 -11   3  -2  346.37   49.99
 -11   3  -2  337.07   49.99
 -11   3  -2  303.87   53.29
 -11   3  -2  353.06   52.99
 -11   3  -2  254.37   51.69
 -11   3  -2  256.77   51.79
 -11   3  -2  304.47   52.29
 -11   3  -2  322.27   51.19
 -11   3  -2  404.66   52.29
 -11   3  -2  326.07   51.49
  13  -3   2  111.49   19.40
  13  -3   2   92.59   18.40
 -13  -3  -2  127.19   20.50
  13  -3   2  113.19   22.30
 -13  -3  -2  117.09   18.20
  13  -3   2  120.89   20.70
 -13  -3  -2  124.19   19.60
  13  -3   2   60.59   18.70
 -13  -3  -2  122.99   18.50
  13  -3   2  103.39   18.20
  13  -3   2   90.59   18.20
  13  -3   2   84.59   16.20
  13  -3   2  118.79   20.80
  13  -3   2  134.79   18.90
  13  -3   2   97.69   20.40
 -13   3  -2  108.09   18.50
 -13   3  -2   98.79   21.40
 -13   3  -2   48.50   17.90
 -13   3  -2  103.79   22.60
 -13   3  -2   80.59   22.90
 -13   3  -2   87.79   23.70
 -13   3  -2  116.19   22.60
 -13   3  -2   50.29   18.10
 -13   3  -2  120.59   22.20
 -13   3  -2   76.89   17.70
 -15  -3  -2   86.19   17.30
  15  -3   2   67.19   16.40
  15  -3   2   52.19   14.40
  15  -3   2   68.69   17.70
  15  -3   2   53.59   16.20
  15  -3   2   69.79   15.50
  15  -3   2   72.49   14.80
 -15  -3  -2   66.59   15.70
  15  -3   2   92.49   18.90
  15  -3   2   45.40   12.60
  15  -3   2   72.79   16.30
  15  -3   2   66.59   15.10
  15  -3   2   62.99   13.00
 -15  -3  -2   82.69   14.90
 -15  -3  -2   86.99   15.70
  15  -3   2   66.69   17.70
  15   3   2   70.49   12.90
 -15   3  -2   75.69   20.10
 -15   3  -2   73.89   19.50
 -15   3  -2   59.29   16.30
  15   3   2   65.79   12.70
 -15   3  -2   63.89   15.00
 -15   3  -2   46.10   18.30
 -15   3  -2   87.79   19.50
 -15   3  -2   56.89   20.60
 -15   3  -2   50.59   14.30
 -15   3  -2   37.40   15.20
 -15   3  -2  105.19   20.60
  17  -3   2   48.20   14.50
  17  -3   2   74.89   19.80
 -17  -3  -2   59.39   14.50
 -17  -3  -2   74.09   15.20
  17  -3   2   83.89   19.90
  17  -3   2   26.20   12.70
  17  -3   2   59.19   14.40
 -17  -3  -2   56.09   16.20
  17  -3   2   43.70   15.90
  17  -3   2   50.29   14.10
  17  -3   2   39.50   14.10
 -17  -3  -2   57.29   15.40
  17  -3   2   58.69   16.10
  17  -3   2   56.69   13.40
 -17   3  -2   85.59   20.90
 -17   3  -2   37.00   19.60
 -17   3  -2   50.79   14.40
 -17   3  -2   32.90   13.70
 -17   3  -2   93.79   21.80
 -17   3  -2   54.99   21.00
 -17   3  -2   36.50   18.20
  17   3   2   71.99   12.50
 -17   3  -2   72.49   22.50
  17   3   2   70.69   12.10
 -19  -3  -2   91.69   20.50
 -19  -3  -2  120.69   20.60
  19  -3   2  119.49   24.80
  19  -3   2  100.79   20.60
 -19  -3  -2  121.99   23.60
  19  -3   2  105.49   23.20
  19  -3   2   94.39   21.30
  19  -3   2   90.89   22.30
  19  -3   2   78.29   20.90
  19  -3   2  126.09   25.10
  19  -3   2   82.19   20.50
 -19  -3  -2  117.99   22.70
 -19   3  -2   85.89   25.00
  19   3   2  137.49   20.00
 -19   3  -2  141.89   29.50
 -19   3  -2  147.79   31.20
 -19   3  -2  146.99   27.80
 -19   3  -2  118.69   28.50
 -19   3  -2   75.39   26.60
  19   3   2  140.29   20.30
 -21  -3  -2   -8.70   11.00
 -21  -3  -2   18.30   13.60
  21  -3   2    6.40   14.40
  21  -3   2    0.20   15.00
  21  -3   2   16.50   16.00
  21  -3   2    4.10   10.90
  21  -3   2   -0.80   10.60
  21  -3   2    3.30   15.20
  21   3   2   14.80    9.10
 -21   3  -2   23.20   24.00
 -21   3  -2    7.60   15.60
  21   3   2   10.10    9.30
 -21   3  -2  -15.40   21.50
 -21   3  -2   10.70   18.10
  23  -3   2   10.20   15.30
 -23  -3  -2   16.40   15.90
  23  -3   2   28.00   21.60
  23  -3   2   -0.10   15.80
  23  -3   2    1.80   12.30
  23  -3   2   22.10   12.60
 -23  -3  -2    8.20   16.60
  23   3   2   12.10    9.90
 -23   3  -2   13.20   20.60
 -23   3  -2   23.60   17.00
  23   3   2   38.10   11.90
 -25  -3  -2   25.90   18.60
 -25  -3  -2   17.80   16.30
  25  -3   2    3.30   16.60
  25  -3   2  -12.30   17.00
  25   3   2    5.70    9.30
  25   3   2   -3.20   10.00
  25   3   2   -0.10   10.20
  25   3   2    9.80   11.50
 -25   3  -2    3.90   19.30
 -25   3  -2  -23.20   15.60
 -27  -3  -2   32.90   20.30
  27  -3   2   12.90   19.30
 -27  -3  -2    6.80   20.10
  27  -3   2  -12.10   19.00
 -27   3  -2   19.20   19.80
  27   3   2   20.70   13.50
 -27   3  -2   33.80   18.10
  27   3   2   -6.90   12.10
  27   3   2   -4.50   11.00
  27   3   2   24.40   13.90
  24  -4  -2   56.49   21.70
  24  -4  -2   63.09   25.60
  24  -4  -2   42.00   20.60
 -24   4   2   14.20   22.00
  24   4  -2   79.19   16.70
  24   4  -2   93.59   17.30
 -24   4   2   45.90   26.40
  22  -4  -2   70.39   25.20
 -22  -4   2  121.19   27.30
  22  -4  -2   61.69   24.50
  22  -4  -2  118.39   30.50
  22  -4  -2  110.19   27.70
 -22  -4   2  105.89   24.90
 -22   4   2   61.59   26.30
 -22   4   2   62.99   28.50
  22   4  -2  102.69   19.90
  22   4  -2  156.18   22.10
  20  -4  -2   15.20   17.00
 -20  -4   2   11.30   14.20
  20  -4  -2   14.30   15.90
  20  -4  -2   19.90   23.80
 -20  -4   2  -11.60   13.30
  20  -4  -2    2.20   20.30
 -20   4   2   14.10   16.40
  20   4  -2    1.30    8.70
 -20   4   2   15.80   16.20
  20   4  -2   11.50    9.60
 -20   4   2   -0.20   18.30
 -20   4   2  -18.60   19.80
 -18  -4   2   52.69   19.20
  18  -4  -2   54.49   19.00
  18  -4  -2   74.09   20.20
  18  -4  -2  109.39   28.30
  18  -4  -2   90.69   21.50
 -18  -4   2   66.19   19.40
 -18  -4   2   64.39   19.20
 -18  -4   2   94.19   18.40
 -18   4   2   38.90   19.10
 -18   4   2   39.50   24.00
 -18   4   2   45.90   22.10
 -18   4   2   44.80   19.90
 -16  -4   2   -8.20   13.60
 -16  -4   2   27.80   12.30
  16  -4  -2   -1.80   11.00
 -16  -4   2    3.60   13.40
  16  -4  -2   25.60   18.90
 -16  -4   2   11.60   14.10
  16  -4  -2   14.70   14.70
  16  -4  -2   28.80   14.30
  16  -4  -2   14.40   11.70
  16  -4  -2   10.60   13.60
 -16  -4   2    2.40   10.90
  16  -4  -2   24.70   15.50
 -16  -4   2    0.00   10.40
 -16  -4   2   14.80    9.80
  16  -4  -2    3.10   14.90
 -16  -4   2    4.60    8.60
 -16   4   2    8.20   11.70
 -16   4   2   24.30   18.90
 -16   4   2    1.10   10.70
 -16   4   2   -6.50   13.90
 -16   4   2    4.90   16.80
 -16   4   2   19.90   15.10
  14  -4  -2   62.99   16.00
  14  -4  -2   47.00   16.70
 -14  -4   2   28.60   10.30
 -14  -4   2   25.50   12.10
  14  -4  -2   61.79   14.60
 -14  -4   2   32.40   13.00
 -14  -4   2   27.10   11.50
  14  -4  -2   51.99   12.70
 -14  -4   2   22.90   13.60
 -14  -4   2   16.90   13.10
  14  -4  -2   46.40   14.90
  14  -4  -2   37.60   12.70
 -14  -4   2   22.20   14.20
  14  -4  -2   56.09   14.20
  14  -4  -2   55.99   20.00
 -14  -4   2    5.50   13.40
 -14   4   2    8.10   14.70
 -14   4   2   44.70   18.30
 -14   4   2   14.90   12.00
 -14   4   2   38.80   15.40
 -14   4   2   45.60   17.20
 -14   4   2   23.80   11.80
 -12  -4   2   77.29   18.00
  12  -4  -2   73.19   17.30
  12  -4  -2   88.49   18.70
 -12  -4   2   91.59   18.50
 -12  -4   2   68.49   16.80
 -12  -4   2   62.29   18.30
  12  -4  -2   36.90   16.60
  12  -4  -2   84.19   18.00
 -12  -4   2   86.59   16.30
 -12  -4   2   68.29   13.80
 -12  -4   2   75.19   14.50
  12  -4  -2   80.89   15.70
  12  -4  -2   59.89   18.90
 -12  -4   2   86.99   18.30
  12  -4  -2   81.19   15.80
  12  -4  -2   55.99   16.90
  12  -4  -2   98.39   20.30
  12  -4  -2   52.09   17.90
 -12   4   2   56.99   18.40
 -12   4   2   48.80   18.80
 -12   4   2   88.69   16.70
 -12   4   2   59.19   19.90
 -12   4   2   85.09   16.80
 -12   4   2   34.40   17.20
  10  -4  -2    7.30   14.40
  10  -4  -2   33.80   11.30
  10  -4  -2    4.50   11.30
  10  -4  -2   23.40   15.60
  10  -4  -2   35.00   10.20
 -10  -4   2   23.30    7.20
  10  -4  -2   19.60   12.50
 -10  -4   2   22.80    8.30
 -10  -4   2   31.60   10.50
  10  -4  -2   21.60   14.80
  10  -4  -2   34.70   17.70
 -10  -4   2   22.00   10.60
  10  -4  -2    1.40   11.90
  10  -4  -2   26.70    9.60
 -10  -4   2   25.70   11.90
 -10  -4   2   22.00   10.80
 -10  -4   2    5.80   13.10
  10  -4  -2   31.50   10.20
  10  -4  -2    9.90    8.60
 -10  -4   2   11.50   12.80
 -10   4   2   36.20   15.80
 -10   4   2   22.30    9.10
 -10   4   2    7.40   11.40
 -10   4   2   18.10    9.20
 -10   4   2    2.10   12.40
  10   4  -2   11.00    9.00
 -10   4   2    6.70   13.30
 -10   4   2    9.20   14.50
  10   4  -2    9.60    8.80
 -10   4   2   12.80   14.70
   8  -4  -2  434.96   61.19
  -8  -4   2  397.86   59.29
  -8  -4   2  362.46   57.59
   8  -4  -2  436.26   58.69
   8  -4  -2  439.46   58.69
   8  -4  -2  347.67   60.29
   8  -4  -2  351.56   60.19
  -8  -4   2  377.86   57.99
  -8  -4   2  403.06   60.09
  -8  -4   2  438.26   60.29
   8  -4  -2  325.27   59.39
   8  -4  -2  328.17   59.79
   8  -4  -2  339.67   58.59
   8  -4  -2  445.56   58.89
  -8  -4   2  432.66   60.39
   8  -4  -2  286.47   59.19
   8  -4  -2  395.76   60.89
   8   4  -2  438.96   61.29
   8   4  -2  393.96   60.89
  -8   4   2  288.27   62.49
  -8   4   2  468.25   61.09
   8   4  -2  408.66   61.69
  -8   4   2  395.26   61.79
  -8   4   2  440.76   59.19
  -8   4   2  480.65   60.79
  -8   4   2  370.26   61.19
  -8   4   2  428.76   59.09
  -8   4   2  329.67   63.59
   8   4  -2  377.26   60.29
   6  -4  -2  146.49   26.10
  -6  -4   2  100.49   20.00
   6  -4  -2   89.59   20.20
   6  -4  -2  104.89   20.90
   6  -4  -2  116.79   18.60
   6  -4  -2  148.99   25.50
   6  -4  -2   89.19   22.40
   6  -4  -2  147.59   19.70
  -6  -4   2  131.09   23.00
  -6  -4   2  144.19   22.90
  -6  -4   2  101.99   18.20
   6  -4  -2  113.99   18.50
  -6  -4   2  112.09   22.20
   6  -4  -2  141.09   20.00
   6  -4  -2   90.79   20.60
   6  -4  -2   88.39   20.60
   6  -4  -2  118.69   19.40
  -6  -4   2  109.29   17.70
  -6   4   2  135.29   19.90
  -6   4   2  104.89   22.50
   6   4  -2   72.59   18.80
   6   4  -2  119.69   21.00
   6   4  -2   75.49   18.50
  -6   4   2  114.29   20.80
   6   4  -2  128.39   22.30
  -6   4   2  123.69   21.70
  -6   4   2   62.19   20.00
  -6   4   2  112.99   19.50
  -6   4   2   72.69   21.20
  -4  -4   2   10.40    4.80
   4  -4  -2   25.20   13.20
   4  -4  -2   11.90    7.40
  -4  -4   2    2.00   11.60
   4  -4  -2   22.80   11.30
   4  -4  -2   37.30   11.50
  -4  -4   2   18.90    4.90
   4  -4  -2   15.00    7.30
   4  -4  -2   28.00    6.90
   4  -4  -2    7.00    6.80
  -4  -4   2   10.50   12.00
   4  -4  -2   17.30    6.80
   4  -4  -2   19.90    7.40
   4  -4  -2   17.90   10.70
  -4  -4   2   11.70    9.60
   4  -4  -2   27.60   11.20
   4  -4  -2   12.70    8.90
  -4  -4   2   -9.20   11.50
  -4  -4   2    8.20    4.90
   4  -4  -2   30.10   13.60
  -4  -4   2    8.90    7.80
  -4  -4   2   11.00    4.70
  -4  -4   2   25.00    8.60
   4  -4  -2    3.30    9.80
  -4   4   2    4.80   10.70
   4   4  -2    6.80    5.10
   4   4  -2   11.50    8.80
   4   4  -2   14.60    7.20
   4   4  -2   -0.70    5.20
  -4   4   2    1.10    6.60
   4   4  -2   28.10    9.60
  -4   4   2    8.10    8.20
  -4   4   2   14.20    9.80
   4   4  -2    3.50    9.80
  -4   4   2   14.40    9.70
   4   4  -2    8.40   11.50
  -4   4   2   11.00    9.60
  -4   4   2   10.10    6.90
  -4   4   2   -2.50   11.50
   4   4  -2    6.10    6.40
   2  -4  -2    4.50    5.60
   2  -4  -2    4.80   11.60
  -2  -4   2    5.70    5.40
  -2  -4   2    7.30    7.10
  -2  -4   2    2.20    7.70
   2  -4  -2   12.10    6.20
   2  -4  -2   10.10   11.50
   2  -4  -2    1.40    7.70
  -2  -4   2    1.90   11.10
   2  -4  -2    3.70    6.10
   2  -4  -2    0.80    8.10
   2  -4  -2   -0.80    6.50
  -2  -4   2    7.80    8.60
  -2  -4   2    9.00   11.00
  -2  -4   2   22.00    5.60
   2  -4  -2   16.90   10.50
  -2  -4   2    4.70    5.20
  -2  -4   2   -0.20    4.90
   2  -4  -2   14.90   10.80
   2  -4  -2   22.80    9.80
  -2  -4   2   17.00    7.30
   2  -4  -2    6.40    5.60
  -2   4   2   -6.10    7.10
   2   4  -2    8.50   10.10
   2   4  -2    7.90    6.30
  -2   4   2   -3.40    9.60
  -2   4   2   13.20    8.90
   2   4  -2   11.10    5.20
  -2   4   2    9.60   11.80
  -2   4   2    1.50    6.10
  -2   4   2    7.00    5.90
  -2   4   2   -2.10    8.50
   2   4  -2   -0.80    9.90
   2   4  -2    3.60   10.90
   2   4  -2    5.80    5.80
   2   4  -2   11.00    5.30
   2   4  -2   40.50   10.20
  -2   4   2    3.20    8.40
   0  -4   2   41.40    9.40
   0  -4  -2   33.60    8.30
   0  -4  -2   41.70   13.20
   0  -4   2   30.90    8.00
   0  -4   2   42.90   11.50
   0  -4  -2   39.30    8.30
   0  -4  -2   29.80   10.60
   0  -4   2   34.70   10.30
   0  -4   2   20.30    9.60
   0  -4   2   20.60    9.30
   0  -4  -2   35.40    9.70
   0  -4   2   36.70    8.00
   0  -4  -2   40.70   13.20
   0  -4   2   27.90   13.10
   0  -4  -2   36.80    7.80
   0  -4   2   33.50    8.00
   0  -4  -2   36.30   13.00
   0  -4   2   33.90   13.60
   0  -4  -2   33.50    8.50
   0  -4   2   36.10   10.10
   0  -4  -2   38.10    7.90
   0  -4   2   42.00   13.80
   0  -4  -2   41.60    8.50
   0  -4   2   38.60    8.20
   0  -4  -2   51.09   13.30
   0  -4   2   44.70   13.50
   0  -4  -2   46.40   10.00
   0  -4  -2   16.30    8.10
   0   4  -2   30.90   13.10
   0   4   2   16.50   11.50
   0   4   2   21.20   10.20
   0   4   2   18.10    9.20
   0   4  -2   34.70    8.00
   0   4   2   17.10    9.60
   0   4  -2   28.20    9.50
   0   4   2   17.80    9.40
   0   4  -2   12.00    8.00
   0   4   2   37.60    8.80
   0   4   2   31.00    8.30
   0   4  -2   40.70    8.20
   0   4   2   27.70   12.80
   0   4  -2   43.40   11.80
   0   4  -2    4.70   11.70
   0   4  -2   39.60   12.80
   2  -4   2   42.00   11.00
  -2  -4  -2   66.59    9.20
  -2  -4  -2   51.59    9.20
   2  -4   2   46.50    9.70
   2  -4   2   44.10   12.90
   2  -4   2   53.99   14.70
   2  -4   2   42.60   11.00
   2  -4   2   33.60   10.00
  -2  -4  -2   39.00   13.60
   2  -4   2   53.99   12.40
  -2  -4  -2   60.69    9.10
  -2  -4  -2   47.80    9.10
  -2  -4  -2   69.39   14.90
   2  -4   2   50.49    9.70
  -2  -4  -2   36.80   13.80
   2  -4   2   37.10    9.50
  -2  -4  -2   26.90   13.80
   2  -4   2   40.70   14.40
   2  -4   2   22.80   14.00
  -2  -4  -2   55.89   10.30
   2  -4   2   60.09   15.10
  -2  -4  -2   43.40    9.70
  -2   4  -2   89.29   14.30
   2   4   2   33.30   13.20
  -2   4  -2   30.20    9.20
  -2   4  -2   22.40    9.70
  -2   4  -2   44.20    9.80
  -2   4  -2   17.00   10.50
  -2   4  -2   35.00   14.60
   2   4   2   58.89   10.10
   2   4   2   30.70   10.60
   2   4   2   58.89   10.90
  -2   4  -2   50.59   14.30
   2   4   2   44.20   10.90
  -2   4  -2   55.59   14.00
   2   4   2   26.40   10.70
   2   4   2   45.70    9.80
   2   4   2   48.80   14.90
   4  -4   2    9.70   11.80
   4  -4   2   20.80    9.00
   4  -4   2   -1.70   11.00
   4  -4   2    3.10   11.40
   4  -4   2    4.10    6.80
  -4  -4  -2   12.20    4.60
  -4  -4  -2   12.70    4.70
  -4  -4  -2   -0.50    4.70
  -4  -4  -2   16.20    5.00
   4  -4   2   22.40   12.70
   4  -4   2   15.60    6.90
   4  -4   2    4.60    7.70
   4  -4   2   16.90   12.40
   4  -4   2   14.80    8.60
   4  -4   2   33.50   13.10
   4  -4   2    8.60   10.50
  -4  -4  -2   -1.80   11.00
  -4  -4  -2   14.20   11.10
   4  -4   2    3.10    6.70
   4  -4   2   18.80    7.00
  -4   4  -2    9.20   11.20
   4   4   2    2.50    7.90
  -4   4  -2   -2.10   11.30
   4   4   2   18.70    7.70
  -4   4  -2   -0.50    7.50
  -4   4  -2   11.10   12.60
   4   4   2   15.20    6.10
   4   4   2    6.70    5.80
  -4   4  -2    8.80    6.20
   4   4   2   25.00   11.90
   4   4   2    8.00    7.10
  -4   4  -2   16.50    6.70
  -4   4  -2    0.70    8.20
   4   4   2   16.60    7.50
  -4   4  -2   10.30   11.20
   4   4   2   -0.40   10.10
   6  -4   2   52.49   18.30
   6  -4   2   90.99   14.80
   6  -4   2   78.89   14.60
   6  -4   2   90.19   15.20
   6  -4   2   72.49   14.80
  -6  -4  -2   78.59   16.60
  -6  -4  -2  107.19   16.00
   6  -4   2   56.39   16.80
   6  -4   2   56.89   18.20
   6  -4   2   62.89   17.80
  -6  -4  -2   75.49   16.80
   6  -4   2   90.29   19.60
   6  -4   2   60.59   14.60
   6  -4   2   46.50   17.40
  -6  -4  -2   70.69   16.00
  -6  -4  -2   80.89   18.90
   6  -4   2   91.89   14.60
  -6  -4  -2   69.59   17.40
   6  -4   2   79.39   19.30
   6  -4   2   66.19   14.80
   6   4   2   83.29   13.30
  -6   4  -2  123.59   19.30
  -6   4  -2   75.39   18.60
   6   4   2   45.80   14.40
   6   4   2   55.09   15.20
   6   4   2   92.49   13.30
  -6   4  -2   50.99   14.60
  -6   4  -2   76.99   14.30
  -6   4  -2   94.89   14.80
  -6   4  -2   83.19   19.50
  -6   4  -2   28.90   15.20
  -6   4  -2   92.99   19.10
   8  -4   2  130.79   28.70
   8  -4   2  201.28   33.40
   8  -4   2  197.28   32.00
   8  -4   2  204.38   26.10
   8  -4   2   99.89   27.40
   8  -4   2  152.58   28.80
   8  -4   2  191.18   25.90
   8  -4   2  164.98   25.70
  -8  -4  -2  196.38   28.40
  -8  -4  -2  155.98   26.90
   8  -4   2  148.49   27.40
   8  -4   2  121.09   28.00
  -8  -4  -2  144.49   27.30
  -8  -4  -2  158.48   27.10
   8  -4   2  161.48   25.60
  -8  -4  -2  192.38   28.20
  -8  -4  -2  162.38   27.10
   8  -4   2  163.48   26.10
  -8   4  -2  113.19   25.60
   8   4   2  183.68   24.50
  -8   4  -2  153.28   27.90
  -8   4  -2  130.89   28.30
   8   4   2  182.38   25.20
   8   4   2  107.09   25.80
  -8   4  -2  230.28   29.90
  -8   4  -2  186.38   29.60
  -8   4  -2   94.69   25.80
   8   4   2  111.79   25.40
  -8   4  -2  153.38   25.50
  -8   4  -2  137.99   25.10
  10  -4   2  103.49   20.00
  10  -4   2   96.39   22.40
  10  -4   2  108.39   22.40
 -10  -4  -2  127.39   23.90
 -10  -4  -2  126.69   19.70
  10  -4   2  131.39   28.30
 -10  -4  -2  119.39   22.70
 -10  -4  -2  108.09   23.00
  10  -4   2  110.39   21.80
  10  -4   2  123.09   20.60
  10  -4   2  141.69   21.40
 -10  -4  -2  121.59   21.60
  10  -4   2  109.69   20.40
 -10  -4  -2  119.79   22.30
  10  -4   2  107.59   20.50
  10  -4   2   92.19   22.50
  10  -4   2   91.79   23.00
  10  -4   2  139.29   25.10
 -10   4  -2   78.99   20.80
 -10   4  -2  125.79   20.60
 -10   4  -2  112.69   24.10
  10   4   2  134.09   19.20
 -10   4  -2  105.69   24.60
 -10   4  -2  132.39   32.70
  10   4   2   91.59   20.90
 -10   4  -2  113.99   31.20
  10   4   2   54.39   20.50
 -10   4  -2  102.59   19.90
  10   4   2  138.89   19.80
 -10   4  -2   80.69   21.40
 -12  -4  -2    3.20    9.50
  12  -4   2    6.90    9.70
 -12  -4  -2   14.90   10.20
  12  -4   2   -4.50   13.20
  12  -4   2    8.80   12.90
 -12  -4  -2   12.60   10.10
 -12  -4  -2    1.80   10.80
  12  -4   2  -18.80   13.10
  12  -4   2   10.30    9.60
  12  -4   2   -2.80   11.40
 -12  -4  -2    0.70    6.70
 -12  -4  -2    9.80   10.30
 -12  -4  -2    4.90    7.50
  12  -4   2   18.80   15.00
  12  -4   2   -2.70   14.10
 -12  -4  -2    0.60    9.40
 -12   4  -2   26.60    9.60
 -12   4  -2    5.70   11.60
  12   4   2  -18.60    6.70
  12   4   2   -5.10    7.70
 -12   4  -2    0.90    8.30
 -12   4  -2   13.30   16.10
 -12   4  -2   21.80   12.80
 -12   4  -2   17.90   15.20
  14  -4   2    7.90   11.10
  14  -4   2    5.90   15.00
 -14  -4  -2    0.60   10.90
 -14  -4  -2   14.10   12.00
  14  -4   2   25.00   11.20
  14  -4   2   22.70   16.20
 -14  -4  -2    4.20   11.50
  14  -4   2   17.40   15.90
  14  -4   2   19.90   16.10
  14  -4   2   25.70   13.90
  14  -4   2   17.20   15.60
 -14  -4  -2   17.60   12.60
 -14  -4  -2   12.20   11.80
 -14   4  -2   14.90   11.10
  14   4   2    5.40    8.60
  14   4   2   -2.60    8.90
 -14   4  -2    1.60   17.50
 -14   4  -2   24.20   14.40
 -14   4  -2   16.10   13.40
 -14   4  -2   23.60   18.40
 -14   4  -2   19.80   11.20
  16  -4   2   53.29   20.00
 -16  -4  -2   60.99   14.80
  16  -4   2   48.40   19.20
  16  -4   2   28.80   16.80
 -16  -4  -2   58.19   16.70
 -16  -4  -2   77.19   17.10
  16  -4   2   35.40   19.80
  16  -4   2   45.10   15.10
 -16  -4  -2   56.29   15.20
  16  -4   2   22.00   15.00
  16  -4   2   84.09   22.40
 -16  -4  -2   87.99   18.50
  16  -4   2   89.49   22.00
 -16  -4  -2   60.79   15.70
  16   4   2   68.39   12.20
 -16   4  -2   77.09   24.90
  16   4   2   47.60   13.60
 -16   4  -2   23.80   17.70
 -16   4  -2   35.20   15.00
 -16   4  -2   44.20   16.00
  16   4   2   63.79   12.60
  16   4   2   40.00   13.20
 -16   4  -2   52.49   20.80
 -16   4  -2   38.30   16.80
  18  -4   2   35.70   19.90
  18  -4   2   85.29   22.30
 -18  -4  -2   63.09   20.20
 -18  -4  -2   52.69   19.00
 -18  -4  -2   66.29   19.70
  18  -4   2   78.99   26.40
  18  -4   2   68.09   20.60
  18   4   2   38.40   14.40
  18   4   2   33.10   13.10
 -18   4  -2   59.89   22.90
  18   4   2   65.79   16.10
  18   4   2   77.99   13.80
 -18   4  -2   77.69   25.50
 -20  -4  -2   22.60   15.80
 -20  -4  -2   28.30   17.00
  20  -4   2   39.90   18.60
  20  -4   2   23.00   21.80
  20  -4   2   22.30   19.10
  20  -4   2    5.10   21.60
 -20   4  -2  -15.80   17.80
  20   4   2   29.20   10.20
  20   4   2   -7.70   11.60
  20   4   2   34.90    9.90
  20   4   2    4.90   11.00
 -20   4  -2   39.50   23.50
  22  -4   2   19.60   19.80
  22  -4   2   22.80   19.20
 -22  -4  -2   -5.70   16.70
 -22  -4  -2   14.30   16.70
  22  -4   2   28.50   18.60
  22   4   2   22.00   11.40
  22   4   2   -5.50   12.20
  22   4   2   19.60   13.20
 -22   4  -2    1.70   21.90
  22   4   2    3.10   11.50
 -22   4  -2  -26.30   18.90
 -24  -4  -2   74.89   23.10
  24  -4   2   79.69   25.90
  24  -4   2   29.80   22.70
  24  -4   2   62.89   23.10
 -24  -4  -2   81.19   22.10
 -24   4  -2   45.40   21.50
  24   4   2   56.69   15.80
  24   4   2   65.29   16.40
 -24   4  -2   60.49   26.40
  24   4   2   47.60   17.40
  24   4   2   30.10   16.20
  21  -5  -2  -18.70   20.60
  21  -5  -2   13.20   20.60
 -21  -5   2    5.90   19.50
  21  -5  -2   -5.50   22.30
  21  -5  -2   -3.80   21.80
 -21  -5   2   24.90   18.40
 -21   5   2   10.70   20.40
 -21   5   2  -24.20   22.90
  21   5  -2    7.10   11.00
  21   5  -2   30.70   11.30
 -21   5   2    0.00   20.80
 -21   5   2   16.50   22.70
  19  -5  -2   48.80   23.80
 -19  -5   2   53.79   18.70
 -19  -5   2   37.60   20.90
  19  -5  -2    9.20   22.60
  19  -5  -2   21.20   23.00
  19  -5  -2   17.00   20.30
 -19   5   2   21.40   18.50
  19   5  -2   14.10   10.40
 -19   5   2  -17.30   24.10
 -19   5   2    2.20   21.70
 -19   5   2   23.30   21.00
  19   5  -2   40.30   12.10
  17  -5  -2   17.90   18.10
 -17  -5   2    5.00   10.40
  17  -5  -2   23.40   20.30
 -17  -5   2   22.40   12.30
  17  -5  -2   13.90   19.30
  17  -5  -2   37.30   22.30
 -17  -5   2  -14.50   17.00
 -17   5   2   18.00   21.30
 -17   5   2   19.00   18.70
 -17   5   2  -15.40   19.60
  17   5  -2  -23.30   13.30
  17   5  -2  -18.70   12.00
 -17   5   2   13.90   18.40
  15  -5  -2   15.50   17.10
 -15  -5   2    9.60   15.40
  15  -5  -2   53.69   23.40
 -15  -5   2   15.70   10.40
  15  -5  -2   43.90   19.10
 -15  -5   2   32.80   15.70
  15  -5  -2   35.40   22.80
  15  -5  -2   23.60   19.50
  15  -5  -2   36.60   16.60
 -15  -5   2   32.60   12.50
  15   5  -2   12.80   13.00
 -15   5   2   11.80   17.90
  15   5  -2   32.60   18.60
  15   5  -2   35.10   21.90
  15   5  -2   17.60   14.10
 -15   5   2   11.90   20.40
 -15   5   2    6.20   16.00
 -15   5   2   14.50   18.10
  13  -5  -2   16.70   17.00
  13  -5  -2   10.80   17.80
  13  -5  -2  -21.30   16.30
  13  -5  -2   11.00   19.90
  13  -5  -2   20.70   18.40
 -13  -5   2    4.30   13.10
 -13  -5   2   -8.60   14.60
  13  -5  -2  -11.60   13.50
  13  -5  -2   -6.30   19.20
  13  -5  -2   14.10   16.40
 -13  -5   2    4.10    8.40
 -13  -5   2    5.00    9.20
  13   5  -2    2.80   11.20
 -13   5   2    8.70   18.00
  13   5  -2    0.10   14.50
  13   5  -2   13.90   18.40
 -13   5   2    7.20   14.70
  13   5  -2   -8.70    9.60
 -13   5   2   -6.00   16.00
 -13   5   2   19.60   16.40
 -11  -5   2   -3.00    9.60
  11  -5  -2    0.30   15.30
  11  -5  -2  -10.90   17.00
 -11  -5   2   28.50   16.30
 -11  -5   2   -3.10   14.50
  11  -5  -2    0.50   12.40
  11  -5  -2    0.10   15.70
 -11  -5   2   10.40    8.40
  11  -5  -2   12.20   19.10
 -11  -5   2   12.60   15.60
  11  -5  -2    1.50   19.80
  11  -5  -2  -17.00   16.10
 -11   5   2  -11.50   12.00
 -11   5   2    0.90   14.30
 -11   5   2  -29.00   14.60
  11   5  -2  -15.40   15.40
  11   5  -2   -3.10    9.10
  11   5  -2  -11.50    9.60
 -11   5   2  -19.90   14.40
  11   5  -2    0.70   14.20
   9  -5  -2   -5.30   17.20
  -9  -5   2    0.10   15.40
   9  -5  -2   -2.40    9.50
  -9  -5   2   -6.30   13.80
   9  -5  -2  -14.60   13.60
  -9  -5   2   -2.20   14.00
   9  -5  -2  -13.50   17.20
   9  -5  -2   -5.30   14.70
  -9  -5   2   -1.10    7.20
  -9  -5   2    7.70    9.20
   9  -5  -2    2.80   11.60
   9  -5  -2   19.10   15.70
   9  -5  -2    6.40   10.10
  -9   5   2   -9.80   16.90
   9   5  -2   -0.10   14.70
  -9   5   2    9.20   15.50
  -9   5   2   -2.30   12.80
   9   5  -2   -4.30    8.80
   9   5  -2    1.10    9.80
   9   5  -2  -15.40   15.20
  -9   5   2   -8.20   11.30
   7  -5  -2   -6.60   13.50
  -7  -5   2   -5.40   15.40
   7  -5  -2    3.70   13.80
  -7  -5   2    6.70    8.30
   7  -5  -2   -5.30   10.20
   7  -5  -2   -4.90   13.50
   7  -5  -2   -9.90   16.60
   7  -5  -2   -0.70   16.80
   7  -5  -2  -13.90   10.10
  -7  -5   2    2.70   15.30
  -7  -5   2   13.20   16.00
  -7  -5   2   -1.90   12.40
   7  -5  -2    1.60   13.70
   7  -5  -2    8.10   14.20
   7  -5  -2  -21.60   12.40
  -7  -5   2   -4.80    7.10
  -7   5   2  -28.00   13.40
   7   5  -2   -6.50   13.40
   7   5  -2   -1.10    9.00
   7   5  -2   10.40    8.70
  -7   5   2   -0.70   15.40
   7   5  -2    1.00   15.20
  -7   5   2   -6.30   12.30
  -7   5   2    6.30   11.90
  -5  -5   2    3.60    7.30
   5  -5  -2    2.90   16.80
   5  -5  -2   15.90    9.90
  -5  -5   2   15.10    5.20
   5  -5  -2   20.80   15.60
   5  -5  -2   13.30   11.20
  -5  -5   2   -1.20    8.30
  -5  -5   2   31.50   17.60
   5  -5  -2   12.10   16.30
   5  -5  -2    6.80   15.10
  -5  -5   2   16.90   16.10
   5  -5  -2   -4.50   14.50
   5  -5  -2    6.70   10.20
  -5  -5   2   26.70   15.10
  -5   5   2   22.20   15.30
   5   5  -2   -2.10    8.30
  -5   5   2   -1.30   11.10
   5   5  -2    8.50   16.10
  -5   5   2   15.60   15.80
  -5   5   2    1.20   12.00
   5   5  -2    7.60    9.00
   5   5  -2   11.00   14.10
  -3  -5   2  174.08   27.50
   3  -5  -2  141.89   26.00
   3  -5  -2  148.59   28.00
  -3  -5   2  130.99   23.80
  -3  -5   2  182.68   30.10
   3  -5  -2  146.69   28.40
  -3  -5   2  142.19   28.30
  -3  -5   2  161.58   30.30
   3  -5  -2  198.58   34.20
  -3  -5   2  155.58   24.20
   3  -5  -2  192.88   31.40
   3  -5  -2  141.29   23.40
   3  -5  -2  135.09   23.10
   3   5  -2  118.09   25.30
   3   5  -2   89.79   22.00
   3   5  -2   83.19   21.60
   3   5  -2  140.89   28.40
  -3   5   2   72.79   22.50
  -3   5   2  157.58   28.00
  -3   5   2  110.59   25.60
  -1  -5   2   82.99   14.90
   1  -5  -2   35.50   18.40
   1  -5  -2   81.09   20.80
  -1  -5   2   46.10   13.60
   1  -5  -2   28.50   14.00
   1  -5  -2   83.09   21.80
  -1  -5   2   55.49   15.40
  -1  -5   2   73.99   16.80
  -1  -5   2   64.29   18.10
   1  -5  -2   59.89   17.00
   1  -5  -2   78.99   19.50
   1  -5  -2   47.70   13.60
  -1  -5   2   51.69   21.00
   1  -5  -2   55.99   15.20
   1   5  -2   56.69   19.80
   1   5  -2   63.09   18.10
  -1   5   2   16.50   13.00
  -1   5   2   59.19   18.80
   1   5  -2   46.20   13.90
   1   5  -2   36.90   12.90
  -1   5   2   27.50   15.40
  -1   5   2   81.89   18.60
  -1  -5  -2  141.29   27.50
  -1  -5  -2  179.88   28.40
  -1  -5  -2  182.08   32.60
   1  -5   2  199.48   32.20
  -1  -5  -2  165.68   30.00
   1  -5   2  177.38   33.20
   1  -5   2  163.58   29.80
   1  -5   2  203.88   33.30
   1  -5   2  162.08   28.10
  -1  -5  -2  178.88   32.80
  -1  -5  -2  190.08   32.90
   1  -5   2  183.68   28.60
  -1  -5  -2  191.78   32.40
   1  -5   2  191.58   33.50
  -1  -5  -2  137.19   27.40
   1  -5   2  190.58   30.80
  -1   5  -2  165.98   32.40
  -1   5  -2  173.68   34.00
   1   5   2  165.18   31.10
   1   5   2  161.78   33.40
   1   5   2   98.39   28.10
   3  -5   2   11.00   11.60
   3  -5   2    6.50   15.30
   3  -5   2    3.10   15.70
  -3  -5  -2   12.60   14.60
  -3  -5  -2   17.90   16.80
   3  -5   2   18.50   14.80
   3  -5   2   13.70   16.00
   3  -5   2  -40.70   10.80
   3  -5   2    8.80   11.30
  -3  -5  -2    6.40   11.60
   3  -5   2   -1.60   13.20
   3   5   2    4.10   10.10
   3   5   2    1.60    8.90
  -3   5  -2   -0.20    9.30
  -3   5  -2   -2.20   10.50
  -3   5  -2   16.30   15.90
   3   5   2   -8.10   14.20
  -3   5  -2  -32.30   12.80
   3   5   2   12.90   13.00
   5  -5   2   50.99   19.00
   5  -5   2   30.90   19.40
   5  -5   2   25.80   12.60
   5  -5   2    7.40   17.10
  -5  -5  -2   37.40   15.80
  -5  -5  -2   51.19   18.90
   5  -5   2   49.20   14.30
   5  -5   2   23.70   15.20
  -5  -5  -2   35.90   17.00
   5  -5   2   21.30   13.30
  -5  -5  -2   35.90    7.20
   5  -5   2   59.79   19.20
  -5  -5  -2   57.69   18.40
  -5   5  -2   32.90   18.30
   5   5   2   18.50   10.30
   5   5   2   21.30   11.20
  -5   5  -2   21.90   12.40
   5   5   2   24.30   12.50
   5   5   2   42.50   16.00
  -5   5  -2   31.50   17.00
   5   5   2   23.00   16.50
  -5   5  -2   14.80   12.80
   7  -5   2    2.90   10.80
   7  -5   2  -10.10   13.20
   7  -5   2   24.80   17.60
  -7  -5  -2   -6.20   14.20
  -7  -5  -2   -5.10    7.00
   7  -5   2   -6.10   10.00
   7  -5   2  -23.80   14.20
   7  -5   2   -0.10   14.50
   7  -5   2   19.10   16.00
  -7  -5  -2   -1.10    5.90
   7  -5   2    3.50   16.80
   7  -5   2   -2.40   12.50
   7  -5   2  -11.00   16.40
  -7  -5  -2   -8.10   14.90
  -7   5  -2  -31.20   16.30
   7   5   2   16.60   10.30
  -7   5  -2  -18.10   11.60
  -7   5  -2    7.40   16.00
   7   5   2   -1.10   14.30
  -7   5  -2  -15.50   10.40
   7   5   2    1.60   13.50
   7   5   2    6.20   10.90
   9  -5   2  138.59   27.10
  -9  -5  -2  140.49   24.80
  -9  -5  -2  169.88   27.40
  -9  -5  -2   79.99   18.10
  -9  -5  -2   81.39   18.90
   9  -5   2  174.28   32.30
  -9  -5  -2  162.68   27.20
   9  -5   2  138.69   27.50
   9  -5   2  118.09   22.80
   9  -5   2  139.59   22.90
   9  -5   2  111.99   22.90
   9  -5   2   91.19   26.20
   9  -5   2  187.18   32.40
   9   5   2  110.59   23.00
  -9   5  -2   70.29   22.30
   9   5   2  162.38   29.20
  -9   5  -2  114.69   26.00
   9   5   2  127.49   24.30
  -9   5  -2   54.69   21.50
  -9   5  -2  121.39   26.80
   9   5   2  124.19   24.80
  11  -5   2   16.60   18.60
 -11  -5  -2   23.50   14.30
 -11  -5  -2    4.10    8.70
  11  -5   2   11.40   16.40
  11  -5   2   -5.90   13.10
 -11  -5  -2   12.40    8.00
  11  -5   2   -0.40   18.70
  11  -5   2   10.10   17.60
  11   5   2    3.40   10.50
  11   5   2   12.70   10.10
  11   5   2   18.80   13.00
 -11   5  -2    0.70   16.80
 -11   5  -2    8.10   14.70
 -11   5  -2    2.70   17.70
 -11   5  -2    4.40   13.70
  11   5   2   -5.60    9.70
  13  -5   2  -31.30   17.60
  13  -5   2   50.89   21.00
  13  -5   2   12.00   19.90
 -13  -5  -2   19.00   10.50
  13  -5   2  -19.00   17.30
  13  -5   2   18.90   16.60
 -13  -5  -2   14.40   13.80
 -13  -5  -2   31.30   10.10
  13  -5   2   39.00   20.40
 -13  -5  -2   19.10   16.20
 -13   5  -2   21.40   22.40
 -13   5  -2   37.70   21.90
 -13   5  -2   16.50   15.50
  13   5   2   16.90   14.00
  13   5   2    7.60   11.80
  13   5   2   18.50   11.20
  13   5   2   23.90   12.00
 -13   5  -2   34.20   17.50
 -15  -5  -2    7.00   13.20
  15  -5   2   23.90   22.50
 -15  -5  -2   -1.20   13.90
  15  -5   2   30.90   20.60
  15  -5   2  -11.00   18.30
  15  -5   2  -17.50   15.90
 -15   5  -2   -3.00   20.30
  15   5   2  -10.30   11.00
 -15   5  -2    3.70   20.30
  15   5   2    0.00   14.80
 -15   5  -2    2.10   15.00
  15   5   2  -10.60   10.50
  15   5   2    2.70   12.30
 -15   5  -2   22.80   16.40
 -17  -5  -2   30.70   16.30
  17  -5   2   12.00   23.20
 -17  -5  -2   21.40   15.30
  17  -5   2    3.40   19.00
  17  -5   2    2.40   20.20
  17   5   2   15.00   16.90
 -17   5  -2   15.30   18.20
  17   5   2   -1.50   12.20
 -17   5  -2    6.40   16.50
 -17   5  -2   43.80   25.60
  17   5   2    0.60   11.80
  17   5   2    9.20   14.60
 -17   5  -2   13.80   21.40
 -19  -5  -2   19.80   19.40
 -19  -5  -2  -20.60   14.20
 -19  -5  -2   17.80   14.80
  19  -5   2  -41.90   19.90
  19  -5   2   -1.70   19.80
 -19  -5  -2   -7.30   17.50
 -19   5  -2  -10.50   20.80
 -19   5  -2  -20.00   22.90
  19   5   2   -9.50   12.10
  19   5   2   -2.40   14.50
  19   5   2  -19.10   15.20
  19   5   2  -30.20   12.00
  21  -5   2  -11.60   20.70
  21  -5   2   46.30   21.40
 -21  -5  -2    5.30   20.50
 -21  -5  -2   21.70   18.30
 -21   5  -2    8.20   23.60
  21   5   2    5.70   15.90
  21   5   2    7.40   15.40
 -21   5  -2  -34.50   25.40
  16  -6  -2   57.79   26.90
  16  -6  -2   36.30   25.80
  16  -6  -2  -35.70   23.40
 -16   6   2    3.60   26.60
 -16   6   2   39.60   24.20
  16   6  -2   12.30   21.80
 -16   6   2  -14.80   19.60
 -16   6   2   -9.20   23.30
 -14  -6   2   74.49   26.50
  14  -6  -2   51.79   20.10
  14  -6  -2    9.50   24.00
  14  -6  -2   23.10   15.20
  14  -6  -2   20.20   24.10
  14  -6  -2   99.19   33.20
  14  -6  -2   51.79   21.50
  14  -6  -2   35.90   17.10
  14  -6  -2   54.99   29.00
 -14  -6   2   36.80   25.20
 -14   6   2   12.60   19.70
 -14   6   2   32.10   26.30
 -14   6   2   39.10   25.00
  14   6  -2  116.29   30.60
  14   6  -2   50.29   23.90
 -14   6   2   39.30   23.20
  12  -6  -2    3.80   12.50
  12  -6  -2   -7.10   13.10
  12  -6  -2   -7.80   15.40
  12  -6  -2  -12.30   22.00
 -12  -6   2   21.50   22.90
  12  -6  -2   15.00   21.70
 -12  -6   2  -42.20   20.90
 -12   6   2   45.40   22.10
 -12   6   2    8.90   23.10
 -12   6   2    1.20   16.30
  12   6  -2  -14.10   23.20
  12   6  -2   14.00   20.50
 -12   6   2   -9.70   17.70
  10  -6  -2   18.20   15.00
  10  -6  -2   48.20   20.30
  10  -6  -2   60.59   21.50
  10  -6  -2   52.79   23.30
  10  -6  -2   45.30   28.70
  10  -6  -2    0.70   20.40
 -10  -6   2   86.69   27.70
 -10  -6   2   25.90   23.70
  10  -6  -2   31.90   13.90
  10  -6  -2   18.90   22.60
  10  -6  -2   36.00   18.10
 -10  -6   2   42.40   12.90
 -10   6   2   24.90   18.60
 -10   6   2   37.50   20.10
  10   6  -2   31.60   18.90
  10   6  -2   54.79   24.50
 -10   6   2    7.10   15.50
 -10   6   2   25.30   22.50
  -8  -6   2   30.30   11.80
   8  -6  -2    8.50   17.20
  -8  -6   2   29.00   10.70
   8  -6  -2   27.20   22.70
  -8  -6   2   33.50   23.70
   8  -6  -2    9.40   13.50
   8  -6  -2   11.80   16.40
   8  -6  -2   36.30   23.30
   8   6  -2   30.70   23.60
   8   6  -2   28.30   20.40
  -8   6   2    4.90   16.10
  -8   6   2    8.20   19.10
  -8   6   2   26.20   22.70
  -8   6   2   15.20   14.80
   6  -6  -2   24.60   23.70
   6  -6  -2   -3.30   16.60
   6  -6  -2    0.80   15.90
   6  -6  -2   -4.40   20.50
  -6  -6   2    5.30    9.80
  -6  -6   2   21.90   11.00
   6  -6  -2  -10.80   21.00
  -6   6   2  -26.00   14.10
  -6   6   2  -20.40   12.90
   6   6  -2    5.10   19.40
  -6   6   2   -4.10   19.10
   6   6  -2   12.70   21.30
  -6   6   2   -3.90   19.80
   4  -6  -2  -11.50   15.90
  -4  -6   2    2.00    8.80
  -4  -6   2   -9.40   10.40
   4  -6  -2    0.60   21.30
   4  -6  -2   -4.20   14.90
   4  -6  -2   -7.60   19.70
  -4   6   2  -19.10   12.10
   4   6  -2    6.90   18.00
   4   6  -2  -10.90   18.50
  -4   6   2    5.40   17.90
  -4   6   2  -16.10   13.80
  -4   6   2  -23.80   17.60
   2  -6  -2   26.40   15.90
  -2  -6   2   15.30   13.50
  -2  -6   2    2.00   15.20
   2  -6  -2    6.60   19.20
   2  -6  -2   31.70   19.10
  -2   6   2  -32.30   13.60
  -2   6   2   28.50   18.80
  -2   6   2    0.30   13.10
  -2   6   2   23.50   20.30
   2   6  -2   -6.20   17.40
   2   6  -2    4.90   20.30
   0  -6   2  398.66   61.49
   0  -6  -2  421.06   65.69
   0  -6  -2  408.26   62.79
   0  -6  -2  468.95   63.89
   0  -6   2  365.46   60.49
   0  -6   2  439.76   61.09
   0  -6  -2  402.36   60.59
   0   6   2  323.77   63.89
   0   6  -2  367.36   65.09
   0   6  -2  358.26   64.39
   0   6   2  294.57   64.59
   2  -6   2   27.20   18.20
  -2  -6  -2   18.00   13.50
   2  -6   2   20.00   15.70
   2  -6   2   22.10   13.40
  -2  -6  -2   25.00   21.20
  -2  -6  -2   27.60   17.30
   2   6   2    9.20   15.80
  -2   6  -2   12.20   19.30
   2   6   2   36.30   21.10
  -2   6  -2   28.40   20.30
   2   6   2    3.10   13.20
   2   6   2   25.50   19.60
  -4  -6  -2   82.79   22.30
  -4  -6  -2  104.69   28.20
   4  -6   2   46.60   16.70
   4  -6   2   84.09   22.10
   4  -6   2   94.29   22.50
   4   6   2   54.19   18.30
   4   6   2   62.29   18.90
   4   6   2   63.39   23.20
  -4   6  -2   57.09   27.20
  -4   6  -2   50.29   25.80
   4   6   2   93.39   27.00
   6  -6   2   22.10   19.50
  -6  -6  -2   36.40   21.10
   6  -6   2   16.80   20.40
   6  -6   2    7.30   16.50
  -6  -6  -2    2.10   21.00
  -6  -6  -2  -11.20   19.70
   6  -6   2   13.40   24.00
   6  -6   2   -9.20   13.60
   6  -6   2   26.80   21.50
   6   6   2    0.20   14.90
   6   6   2   15.80   14.40
   6   6   2   -0.20   19.40
  -6   6  -2    1.60   19.20
   6   6   2    6.40   12.60
  -6   6  -2    4.60   20.00
   8  -6   2    2.40   17.90
  -8  -6  -2   -4.20   18.00
   8  -6   2    2.70   14.10
   8  -6   2  -12.90   12.00
   8  -6   2    9.00   14.90
  -8  -6  -2   25.00   21.60
  -8  -6  -2   30.10   21.90
   8  -6   2   24.20   23.60
   8   6   2  -27.80   15.90
   8   6   2   27.90   15.60
  -8   6  -2  -10.60   19.00
  -8   6  -2    6.90   18.00
   8   6   2   -1.10   12.90
   8   6   2   34.10   20.60
  10  -6   2   39.40   25.70
  10  -6   2   45.30   21.70
  10  -6   2   24.40   16.30
  10  -6   2   23.50   19.70
 -10  -6  -2   17.10   19.60
  10  -6   2   -7.40   21.90
  10  -6   2   23.50   14.10
  10  -6   2   21.80   24.80
  10  -6   2    2.50   13.80
 -10  -6  -2   21.00   20.70
 -10  -6  -2   31.30   21.60
  10   6   2   22.10   18.70
  10   6   2   21.90   20.80
 -10   6  -2  -16.30   22.10
  10   6   2   35.10   15.60
  10   6   2    9.40   14.70
 -10   6  -2   19.50   22.30
  12  -6   2  -11.90   22.80
  12  -6   2   -2.30   14.10
 -12  -6  -2    2.20   21.50
  12  -6   2  -16.40   14.20
  12  -6   2   47.90   27.00
  12  -6   2  -24.40   23.60
  12  -6   2    8.10   22.00
 -12  -6  -2   -2.30   20.20
  12  -6   2   14.10   27.50
  12  -6   2   19.40   18.70
  12   6   2   24.40   16.20
  12   6   2   24.10   14.80
  12   6   2   19.60   19.70
  12   6   2   21.40   23.20
 -12   6  -2   -3.10   24.30
 -12   6  -2   11.20   21.10
  14  -6   2   68.09   28.80
  14  -6   2   90.19   29.10
  14  -6   2   60.69   31.90
  14  -6   2   52.89   18.50
  14  -6   2   43.10   17.80
  14  -6   2   46.30   29.60
 -14  -6  -2   90.09   28.00
  14  -6   2  114.79   29.60
 -14  -6  -2    5.20   21.70
  14  -6   2   52.79   24.00
  14   6   2   42.90   19.30
  14   6   2   28.70   18.00
 -14   6  -2    8.00   23.50
 -14   6  -2   66.99   29.20
  14   6   2   85.89   25.70
  14   6   2   50.89   24.70
  16  -6   2   16.40   26.30
  16  -6   2   17.10   16.40
  16  -6   2   17.10   16.50
  16  -6   2   92.69   28.00
  16   6   2  105.99   27.50
 -16   6  -2  105.79   32.30
  16   6   2   61.99   22.20
 -16   6  -2  130.89   35.50
  16   6   2   71.99   20.90
  16   6   2   79.39   30.70
   7  -7  -2   42.10   27.30
  -7  -7   2   -9.50   23.70
   7  -7  -2  -46.70   18.00
   7  -7  -2  -29.00   19.00
   7  -7  -2   25.70   27.80
  -7   7   2  -37.30   24.80
   7   7  -2   -5.40   21.50
   7   7  -2   14.20   27.60
  -7   7   2   -7.30   22.90
   5  -7  -2   32.00   27.30
   5  -7  -2  -27.20   21.90
   5  -7  -2   11.60   17.20
   5  -7  -2   22.10   27.50
  -5   7   2  -43.90   20.00
   5   7  -2    0.50   21.70
  -5   7   2  -60.89   21.70
   5   7  -2  -22.30   23.30
  -3  -7   2  -31.60   19.10
   3  -7  -2  -37.40   20.30
   3  -7  -2   42.90   20.10
   3   7  -2    7.80   25.60
  -3   7   2   27.30   24.70
  -3   7   2    7.90   23.10
   3   7  -2    5.20   26.40
   1  -7  -2   44.90   23.20
   1  -7  -2  -10.90   16.90
  -1  -7   2   32.20   21.80
  -1  -7   2  -13.10   16.40
  -1   7   2   15.30   23.00
  -1   7   2  -27.50   21.80
   1   7  -2   -8.60   24.00
   1   7  -2   13.70   25.50
  -1  -7  -2  -18.20   21.20
   1  -7   2    8.20   21.10
   1   7   2   -1.40   20.70
   1   7   2   15.60   23.60
  -1   7  -2    4.50   25.70
  -1   7  -2  -47.40   24.30
   3  -7   2    5.60   21.40
  -3  -7  -2  -31.40   21.50
   3  -7   2    9.60   19.40
   3   7   2  -13.20   21.80
  -3   7  -2  -12.30   25.00
   3   7   2  -29.30   21.00
  -3   7  -2   -5.00   28.00
   5  -7   2   12.10   23.50
   5  -7   2   -6.40   19.30
  -5   7  -2  -22.00   28.20
   5   7   2   16.60   26.00
   5   7   2   10.50   21.90
  -5   7  -2  -34.40   23.40
   7  -7   2   25.60   24.10
   7  -7   2    3.20   18.90
  -7   7  -2   -3.40   22.80
   7   7   2   13.80   27.20
   7   7   2   -3.60   21.40
  -7   7  -2    3.70   26.40
  29   0  -3   -0.50   10.60
 -29   0   3   -1.70   21.90
 -29   0   3   -4.70   20.20
  29   0  -3    9.60   11.90
 -27   0   3  -17.30   15.40
 -27   0   3    3.70   14.80
  27   0  -3   -0.50    9.10
 -27   0   3   13.30   17.00
 -27   0   3    4.10   13.70
  27   0  -3    1.20    8.50
 -25   0   3   -9.60   14.90
 -25   0   3    8.50   13.00
 -25   0   3  -10.60   12.50
 -25   0   3    3.40   12.70
  25   0  -3  -11.70    8.30
  25   0  -3   -9.60    8.00
 -23   0   3    4.40   10.20
 -23   0   3  -10.70   13.40
  23   0  -3   -7.00    7.20
  23   0  -3    6.50    8.40
 -23   0   3   -0.20   10.00
 -23   0   3  -20.30   10.50
 -21   0   3    7.10    8.40
 -21   0   3    1.00   12.90
 -21   0   3   -2.60   10.70
  21   0  -3    0.30    7.40
 -21   0   3   -2.70    8.20
  21   0  -3    4.60    8.20
 -19   0   3    2.00    6.50
  19   0  -3    4.30    5.70
  19   0  -3   -4.90    7.10
 -19   0   3   -2.00    9.40
 -19   0   3   17.10    7.00
  19   0  -3    7.30    5.50
  19   0  -3   -3.60    5.40
 -19   0   3    8.30   10.50
  19   0  -3    5.90    6.00
  19   0  -3   -2.80    6.50
 -19   0   3   -1.40   11.50
 -19   0   3   -3.50    7.60
 -19   0   3    4.80    8.90
 -19   0   3   -8.40    7.40
 -17   0   3   -1.80    8.20
  17   0  -3   -9.30    5.20
 -17   0   3   24.10   10.80
 -17   0   3    3.50    5.90
  17   0  -3    6.30    5.30
 -17   0   3   -7.80    6.90
 -17   0   3   -5.70    5.30
  17   0  -3   -0.20    5.10
 -17   0   3  -12.70    6.30
 -17   0   3    9.80    7.90
  17   0  -3    0.70    5.90
 -17   0   3   -2.40    6.70
 -17   0   3    3.50    8.50
  17   0  -3   -6.60    4.70
  17   0  -3   -3.20    4.90
 -17   0   3    5.50    8.00
 -15   0   3   -6.60    5.70
 -15   0   3   -6.40    6.90
 -15   0   3    5.00    8.90
  15   0  -3   -0.10    4.30
  15   0  -3   -1.70    4.50
 -15   0   3    0.30    5.00
 -15   0   3    7.50    5.20
 -15   0   3   12.40    6.80
 -15   0   3   -8.50    6.30
  15   0  -3   -1.10    4.70
  15   0  -3   -4.60    4.10
 -15   0   3   23.10    9.30
 -15   0   3  -11.40    7.00
  15   0  -3    0.60    5.70
 -15   0   3   -4.00    5.70
 -15   0   3    6.30    5.90
 -15   0   3   -4.80    6.40
  15   0  -3   -2.60    4.90
 -13   0   3   -3.70    4.30
 -13   0   3   -2.70    5.10
 -13   0   3   14.10    9.30
 -13   0   3   -3.10    7.60
 -13   0   3    4.50    4.80
  13   0  -3   -5.30    4.30
 -13   0   3    0.30    5.90
  13   0  -3    6.40    4.60
  13   0  -3    3.00    4.40
  13   0  -3   -2.20    4.20
  13   0  -3    9.30    5.00
 -13   0   3    3.50    5.00
 -13   0   3   -4.30    5.30
 -13   0   3   -5.30    6.30
  13   0  -3   -7.10    4.10
 -13   0   3    9.90    6.80
 -11   0   3    1.60    4.90
 -11   0   3   -6.20    4.90
  11   0  -3   -3.40    3.90
 -11   0   3   -1.00    4.20
 -11   0   3   -8.30    8.10
 -11   0   3    0.10    5.60
  11   0  -3   -3.70    4.50
 -11   0   3   -6.40    5.40
 -11   0   3    6.40    7.50
  11   0  -3    1.80    4.30
 -11   0   3    1.50    4.50
 -11   0   3    1.80    5.70
  11   0  -3    1.20    4.40
 -11   0   3   -2.10    5.00
  11   0  -3   -4.80    4.00
  11   0  -3   -0.10    4.40
   9   0  -3    2.40    3.90
   9   0  -3   -4.90    3.60
  -9   0   3    4.40    4.40
   9   0  -3   -5.00    4.10
  -9   0   3   -0.80    4.40
  -9   0   3   -1.40    4.50
  -9   0   3  -11.80    4.70
  -9   0   3    3.50    5.40
   9   0  -3    3.60    4.20
  -9   0   3    0.40    4.50
   9   0  -3    0.00    4.00
  -9   0   3    1.90    4.80
   9   0  -3    2.00    4.00
  -9   0   3   -3.90    5.00
  -7   0   3   -0.60    4.40
  -7   0   3   -5.90    4.00
  -7   0   3   -1.50    3.60
  -7   0   3   -0.70    4.60
   7   0  -3   -3.50    3.30
  -7   0   3    8.30    5.20
  -7   0   3    2.60    4.20
   7   0  -3   -5.30    3.20
   7   0  -3    6.00    3.40
   7   0  -3   -2.90    3.60
   7   0  -3    5.60    3.60
  -7   0   3   -0.90    3.40
  -7   0   3    5.40    4.60
   7   0  -3   -0.50    3.70
  -5   0   3   -0.30    4.20
  -5   0   3  -13.10    3.60
   5   0  -3    2.30    3.60
  -5   0   3   -2.40    3.40
   5   0  -3   -2.40    3.10
  -5   0   3   -2.20    3.50
  -5   0   3   -5.10    4.40
  -5   0   3   -2.30    3.80
   5   0  -3    0.70    3.10
   5   0  -3    1.10    3.30
  -5   0   3   -0.80    3.00
  -5   0   3   -2.50    3.50
   5   0  -3   -3.20    3.00
   5   0  -3    2.60    3.00
  -5   0   3    1.00    4.60
  -5   0   3   -4.00    3.30
  -3   0   3   -1.20    2.40
  -3   0   3    0.60    2.70
  -3   0   3    4.90    3.20
   3   0  -3    2.60    2.40
  -3   0   3   -3.10    2.70
   3   0  -3    2.50    3.10
  -3   0   3   -0.80    3.40
  -3   0   3   -3.00    2.30
   3   0  -3    2.20    3.10
   3   0  -3    0.30    2.40
   3   0  -3    1.50    2.60
  -3   0   3    2.40    2.60
   3   0  -3    1.90    2.90
  -3   0   3    0.20    2.50
  -1   0   3    0.20    2.40
   1   0  -3   -1.00    2.00
  -1   0   3   -1.60    1.60
  -1   0   3    2.90    2.00
   1   0  -3   -6.10    3.90
   1   0  -3   -1.40    1.50
  -1   0   3   -2.30    2.50
   1   0  -3    0.60    1.60
   1   0  -3   -1.10    3.10
   1   0  -3    8.30    4.00
  -1   0   3   -0.20    1.50
  -1   0   3    3.70    4.20
  -1   0   3   -0.70    4.50
  -1   0   3    0.50    1.60
  -1   0   3    0.80    1.60
  -1   0   3    1.40    1.70
   1   0  -3    0.60    3.10
   1   0   3    1.90    1.50
   1   0   3    3.00    2.30
   1   0   3    3.00    5.40
   1   0   3    3.80    2.50
   1   0   3    2.00    4.30
  -1   0  -3    1.20    3.90
  -1   0  -3   -0.80    4.70
   1   0   3    1.50    2.20
   1   0   3   -3.20    1.30
  -1   0  -3   -2.40    4.00
   1   0   3    0.10    1.80
  -1   0  -3    1.20    4.30
  -1   0  -3    0.20    1.90
  -1   0  -3   -0.40    2.40
   1   0   3    1.00    2.70
  -1   0  -3    0.80    1.90
  -1   0  -3   11.10    4.90
   1   0   3    0.70    2.80
  -1   0  -3    0.90    2.10
  -1   0  -3    2.80    3.40
  -3   0  -3   -3.10    3.50
  -3   0  -3    2.40    4.10
  -3   0  -3    2.70    6.10
   3   0   3    1.80    2.90
   3   0   3    0.60    2.80
  -3   0  -3    1.10    6.80
   3   0   3    0.70    3.00
   3   0   3    0.10    3.30
   3   0   3  -18.90    5.80
   3   0   3    0.30    3.00
  -3   0  -3    3.70    6.80
  -3   0  -3   -2.60    3.40
   3   0   3   -1.10    2.80
  -3   0  -3   -1.20    4.50
   3   0   3   -2.50    6.10
   3   0   3    3.60    2.80
  -3   0  -3   -4.20    4.10
   3   0   3    3.70    3.20
  -3   0  -3   -1.50    3.20
  -3   0  -3    0.90    6.90
   5   0   3   -7.30    3.90
   5   0   3    1.10    3.20
  -5   0  -3   -4.20    4.20
   5   0   3   -1.90    3.30
   5   0   3    3.10    3.90
  -5   0  -3   -1.30    4.70
   5   0   3    3.50    3.80
   5   0   3   -3.30    6.10
   5   0   3   -3.50    6.20
   5   0   3   -3.70    3.50
  -5   0  -3   -6.70    3.80
  -5   0  -3   10.90    8.70
   5   0   3   -2.10    3.30
  -5   0  -3    4.10    7.70
   5   0   3    1.70    3.30
  -5   0  -3    0.40    6.80
  -5   0  -3   -4.80    4.70
  -5   0  -3   -2.00    7.20
  -7   0  -3   -6.00    4.30
   7   0   3    0.80    3.40
  -7   0  -3   10.70    5.50
   7   0   3  -12.50    5.50
   7   0   3    1.40    3.50
   7   0   3   -0.60    3.50
  -7   0  -3    4.50    4.70
  -7   0  -3  -10.50    7.90
  -7   0  -3   -0.50    7.30
   7   0   3    0.90    5.50
  -7   0  -3   -2.80    6.90
  -7   0  -3   -6.30    4.60
   7   0   3   -0.30    3.70
  -7   0  -3    6.90    9.20
  -9   0  -3  -14.30    7.60
  -9   0  -3    2.30    9.90
   9   0   3   -4.20    4.10
   9   0   3   -5.30    4.20
   9   0   3    1.00    3.80
  -9   0  -3   -1.20    5.30
  -9   0  -3   -8.70    5.60
  -9   0  -3   -1.70    6.30
   9   0   3    1.20    5.50
   9   0   3    1.60    6.30
  -9   0  -3   -4.90   10.10
  -9   0  -3  -12.20    7.60
   9   0   3   -0.90    3.80
  -9   0  -3    0.80    5.50
  -9   0  -3   -8.10    4.90
 -11   0  -3   -0.80    5.60
  11   0   3   -2.00    5.90
  11   0   3    0.30    3.90
 -11   0  -3    6.40    9.60
 -11   0  -3   -1.10    7.00
 -11   0  -3   -2.30    7.70
 -11   0  -3   -1.60    5.60
  11   0   3   -1.00    4.70
 -11   0  -3   11.00   11.40
  11   0   3    2.60    4.10
  11   0   3   -0.30    5.80
 -11   0  -3   -1.60    7.50
 -11   0  -3    0.40    4.60
 -11   0  -3   -1.50    6.30
 -11   0  -3   -5.30    5.10
  11   0   3    1.70    4.50
 -13   0  -3    6.60    5.80
 -13   0  -3   -4.80    9.80
 -13   0  -3   -8.90    6.20
  13   0   3    6.50    5.80
 -13   0  -3   -8.20    7.20
 -13   0  -3    2.60    8.10
  13   0   3   -0.40    4.10
  13   0   3    2.80    5.10
  13   0   3   -0.70    4.80
  13   0   3    2.10    4.20
 -13   0  -3    2.80    4.10
 -13   0  -3    3.40    4.10
 -13   0  -3  -10.10    5.30
 -13   0  -3    6.90    8.10
 -13   0  -3   -3.80   10.60
  13   0   3   -2.70    5.20
  15   0   3   10.00    6.00
 -15   0  -3   -2.30    4.30
 -15   0  -3   10.10   12.50
 -15   0  -3    2.10    8.90
  15   0   3   -0.20    5.30
  15   0   3   -7.00    5.20
  15   0   3   -1.10    4.20
 -15   0  -3    4.30    4.60
  15   0   3    3.20    4.50
 -15   0  -3    5.60    6.50
 -15   0  -3    1.70    8.40
 -15   0  -3    8.60    7.00
  15   0   3    7.30    5.80
 -15   0  -3   -3.50    8.10
 -15   0  -3   -0.20   10.70
 -15   0  -3   -2.90    7.40
 -17   0  -3   -2.30    8.60
 -17   0  -3   -2.20    7.00
  17   0   3  -10.90    4.40
  17   0   3   13.90    6.70
 -17   0  -3   -5.60   11.90
  17   0   3    0.60    6.20
  17   0   3   -1.40    5.80
 -17   0  -3   -1.40    8.60
 -17   0  -3    6.00    7.70
  17   0   3    2.10    4.80
 -17   0  -3   -1.80    4.60
 -17   0  -3   -3.70    4.60
  17   0   3    7.90    6.30
 -17   0  -3   13.60    9.60
 -17   0  -3   -9.50    9.00
 -17   0  -3   -6.30   13.10
 -19   0  -3   -3.70   14.30
 -19   0  -3  -14.50   10.80
 -19   0  -3    1.90    8.80
 -19   0  -3   10.70   10.10
 -19   0  -3   -1.70    8.30
  19   0   3   11.20    7.00
 -19   0  -3    4.70   10.30
  19   0   3    7.00    7.70
  19   0   3    2.00    5.10
  19   0   3    1.00    7.00
 -19   0  -3    0.10    5.60
  19   0   3    4.70    6.30
 -19   0  -3    0.90    5.40
  19   0   3   -3.10    5.30
 -21   0  -3   -1.10   10.10
 -21   0  -3    3.80   13.20
 -21   0  -3  -23.00   12.80
  21   0   3   -8.10    8.10
 -21   0  -3    9.00   10.60
  21   0   3    5.50    8.10
 -23   0  -3   21.10   13.10
 -23   0  -3   -8.10   13.80
  23   0   3    4.40    9.50
 -23   0  -3  -13.00   10.70
 -23   0  -3   -2.60   16.40
  23   0   3   -2.30    8.80
  25   0   3    4.30   11.20
 -25   0  -3   -6.10   13.90
  25   0   3   -4.80    9.20
  25   0   3   19.20    9.90
 -25   0  -3   27.00   16.20
 -25   0  -3  -15.10   15.00
 -25   0  -3   -1.90   13.70
  25   0   3    5.80    9.10
  27   0   3  -14.50   10.10
 -27   0  -3  -24.40   15.70
 -27   0  -3    9.30   14.70
  27   0   3   17.20   11.10
  27   0   3   -4.40   10.20
 -27   0  -3   20.40   18.60
  27   0   3   14.70   11.70
 -27   0  -3  -45.00   16.50
 -29   0  -3   40.10   26.80
 -29   0  -3   15.90   16.30
  29   0   3    0.80   10.80
 -29   0  -3  -18.60   17.10
  29   0   3   -6.70   12.10
 -29   0  -3   -2.50   29.70
  29   0   3   17.80   12.50
  29   0   3    8.30   12.70
 -30  -1   3  208.58   37.40
  30  -1  -3  161.58   32.00
 -30  -1   3  206.88   38.00
  30  -1  -3  151.48   32.60
  30   1  -3  176.38   31.60
  30   1  -3  147.29   30.60
 -30   1   3  166.48   39.40
 -30   1   3  183.38   39.00
 -28  -1   3    7.50   12.60
  28  -1  -3   12.30   12.50
 -28  -1   3  -12.30   11.80
  28  -1  -3   -0.80   13.60
  28   1  -3   14.60   11.10
 -28   1   3  -14.10   20.20
 -28   1   3    8.10   18.70
 -28   1   3    8.30   22.60
  28   1  -3    2.60    9.60
 -28   1   3  -25.40   24.30
  26  -1  -3  155.68   32.00
  26  -1  -3  145.09   31.30
 -26  -1   3  182.48   32.60
 -26  -1   3  211.58   34.30
 -26  -1   3  165.18   31.50
 -26  -1   3  208.08   31.20
 -26   1   3  121.19   35.80
 -26   1   3  150.58   34.40
  26   1  -3  188.68   31.20
 -26   1   3  197.38   35.40
  26   1  -3  188.88   31.80
 -26   1   3  228.18   36.10
 -26   1   3  168.08   33.40
 -26   1   3  214.18   34.90
 -24  -1   3   14.10   12.70
  24  -1  -3    9.60   10.10
 -24  -1   3   -3.30    8.60
  24  -1  -3   10.40   10.90
 -24  -1   3   -1.80    9.50
 -24  -1   3    5.80    8.70
 -24   1   3   14.40   12.80
 -24   1   3   28.00   17.40
 -24   1   3   19.40   17.80
 -24   1   3    6.70   16.40
  24   1  -3    3.90    7.80
 -24   1   3   16.90   14.00
 -24   1   3    6.00   15.20
  24   1  -3    1.50    8.80
  22  -1  -3   15.40    9.00
 -22  -1   3    2.40    7.50
 -22  -1   3   10.70    7.40
 -22  -1   3   -2.10   10.70
  22  -1  -3    8.90    9.50
 -22  -1   3    9.80    9.90
 -22   1   3    0.80   13.50
 -22   1   3    3.20   12.80
 -22   1   3  -21.20   13.10
  22   1  -3    9.10    8.10
  22   1  -3    6.10    7.80
 -22   1   3   10.20   12.80
 -22   1   3   19.10   14.00
 -22   1   3    9.90   16.20
  20  -1  -3  548.85   89.49
  20  -1  -3  645.54   90.19
 -20  -1   3  586.64   89.29
  20  -1  -3  648.94   89.89
 -20  -1   3  568.04   89.19
 -20  -1   3  609.94   90.29
  20  -1  -3  550.14   89.39
 -20  -1   3  619.74   88.79
 -20  -1   3  640.54   88.89
 -20  -1   3  577.94   89.69
 -20   1   3  632.04   90.99
 -20   1   3  643.64   90.89
  20   1  -3  610.04   89.39
 -20   1   3  648.04   90.79
 -20   1   3  576.14   91.09
  20   1  -3  623.94   89.39
 -20   1   3  613.54   90.79
 -20   1   3  691.63   91.79
  18  -1  -3   10.30    7.70
 -18  -1   3   13.30    8.40
  18  -1  -3    4.30    7.40
 -18  -1   3    9.90    7.10
  18  -1  -3    3.10    7.00
 -18  -1   3   12.20    6.80
  18  -1  -3   11.60    7.70
  18  -1  -3   12.60    8.00
 -18  -1   3   18.70    6.70
 -18  -1   3    7.80    6.90
 -18  -1   3   11.70    8.80
  18  -1  -3   24.30    7.80
 -18  -1   3   19.80    8.60
 -18   1   3    9.30   11.30
  18   1  -3   21.60    5.90
  18   1  -3   17.30    5.90
 -18   1   3   -5.90   10.50
 -18   1   3   -0.50    9.60
  18   1  -3   14.30    5.60
 -18   1   3   14.20   10.50
 -18   1   3   17.20    8.30
 -18   1   3   14.30   12.20
  18   1  -3   14.20    7.00
 -18   1   3   11.50    7.80
 -18   1   3   26.60   11.00
  18   1  -3   20.60    7.50
  18   1  -3   15.60    5.40
 -16  -1   3  152.88   20.80
  16  -1  -3  129.09   21.00
 -16  -1   3  114.19   20.20
  16  -1  -3  113.69   20.60
 -16  -1   3  138.19   21.30
  16  -1  -3  119.99   20.90
 -16  -1   3  145.99   21.80
 -16  -1   3  134.89   22.00
 -16  -1   3   99.99   19.30
  16  -1  -3  121.59   20.90
  16  -1  -3  124.19   20.80
  16  -1  -3  113.79   20.70
 -16  -1   3  110.69   20.10
 -16   1   3  120.69   21.60
 -16   1   3  142.69   22.70
 -16   1   3  123.29   22.90
  16   1  -3  108.19   19.40
 -16   1   3  151.88   22.80
  16   1  -3  129.89   19.30
 -16   1   3  122.99   21.80
  16   1  -3  110.39   19.30
  16   1  -3  139.89   21.00
 -16   1   3  131.99   21.60
  16   1  -3  132.09   19.50
  16   1  -3  119.99   20.50
 -16   1   3  148.59   21.70
 -16   1   3  162.98   24.40
 -14  -1   3   66.99   11.40
  14  -1  -3   58.69   11.40
  14  -1  -3   64.29   11.40
 -14  -1   3   43.00   11.30
  14  -1  -3   52.79   11.30
  14  -1  -3   49.30   11.20
 -14  -1   3   51.29   10.50
  14  -1  -3   48.10   11.10
 -14  -1   3   59.79   11.10
 -14  -1   3   48.00   11.70
 -14  -1   3   55.39   10.50
  14  -1  -3   47.90   10.90
  14  -1  -3   53.39   11.10
  14  -1  -3   49.80   11.90
 -14   1   3   58.59   13.40
 -14   1   3   62.19   12.20
 -14   1   3   35.50   11.30
  14   1  -3   62.89   10.00
  14   1  -3   58.49    9.90
  14   1  -3   73.09   11.60
  14   1  -3   57.59    9.80
 -14   1   3   53.19   11.50
 -14   1   3   60.99   12.90
 -14   1   3   43.20   12.70
 -14   1   3   53.59   13.50
 -14   1   3   56.39   11.90
 -14   1   3   68.09   14.40
 -14   1   3   68.99   13.50
  14   1  -3   68.29   11.40
  14   1  -3   60.49    9.90
 -12  -1   3  344.87   47.20
  12  -1  -3  277.97   47.70
 -12  -1   3  345.97   47.30
  12  -1  -3  337.77   47.30
  12  -1  -3  350.96   48.00
  12  -1  -3  284.27   47.60
  12  -1  -3  320.37   47.70
 -12  -1   3  312.87   47.90
 -12  -1   3  303.57   47.10
 -12  -1   3  318.47   47.20
  12  -1  -3  303.47   47.50
  12  -1  -3  306.77   47.40
  12  -1  -3  313.87   47.50
 -12  -1   3  335.77   47.70
  12   1  -3  338.47   46.80
 -12   1   3  344.67   48.60
  12   1  -3  293.57   46.70
 -12   1   3  337.37   48.50
 -12   1   3  321.67   48.70
 -12   1   3  338.77   50.19
 -12   1   3  308.97   47.90
  12   1  -3  340.37   46.80
 -12   1   3  314.47   48.90
 -12   1   3  350.76   50.69
  12   1  -3  339.57   46.90
 -12   1   3  300.67   48.00
 -12   1   3  324.07   47.50
 -12   1   3  322.27   47.70
 -10  -1   3   94.69   18.40
 -10  -1   3  133.39   19.50
  10  -1  -3  120.59   19.20
  10  -1  -3  124.19   19.60
  10  -1  -3  117.39   18.90
  10  -1  -3  113.89   19.40
 -10  -1   3  124.49   18.60
  10  -1  -3  112.19   19.30
  10  -1  -3  126.39   18.90
 -10  -1   3  125.39   18.50
 -10  -1   3   97.59   18.40
  10  -1  -3  125.99   19.30
 -10  -1   3  119.39   19.40
 -10  -1   3  122.79   19.00
 -10  -1   3  116.59   18.80
  10  -1  -3  132.99   19.10
 -10   1   3  117.19   19.40
 -10   1   3  130.09   19.90
  10   1  -3  114.99   17.90
  10   1  -3  115.29   17.90
 -10   1   3  102.69   19.90
 -10   1   3  162.48   21.30
 -10   1   3  111.79   19.20
 -10   1   3  122.69   20.00
 -10   1   3  101.69   20.00
 -10   1   3  122.29   19.80
  10   1  -3  118.09   17.90
  10   1  -3  120.29   17.90
 -10   1   3  148.19   20.40
 -10   1   3  129.79   19.20
  -8  -1   3   55.39    9.50
  -8  -1   3   65.09    9.10
   8  -1  -3   44.50   10.00
  -8  -1   3   57.29    9.80
   8  -1  -3   43.10    9.50
  -8  -1   3   67.19   10.50
   8  -1  -3   62.99   10.50
  -8  -1   3   55.99    9.80
   8  -1  -3   57.79    9.90
  -8  -1   3   58.49    9.40
  -8  -1   3   56.09    9.00
   8  -1  -3   52.49   10.20
   8  -1  -3   53.09   10.10
  -8  -1   3   62.79    9.40
   8  -1  -3   48.80    9.40
   8  -1  -3   48.90   10.30
  -8   1   3   43.20   11.60
  -8   1   3   52.09   10.10
  -8   1   3   50.39   11.30
   8   1  -3   50.39    8.70
  -8   1   3   43.40   10.90
  -8   1   3   73.79   11.90
  -8   1   3   51.39   11.10
  -8   1   3   40.20    9.70
   8   1  -3   51.59    8.80
   8   1  -3   55.39    8.60
  -8   1   3   49.30   10.20
  -8   1   3   39.90   10.10
  -8   1   3   68.89   11.20
   8   1  -3   49.60    8.70
  -6  -1   3  659.13   93.09
   6  -1  -3  662.53   92.99
   6  -1  -3  654.53   92.99
  -6  -1   3  696.83   92.59
  -6  -1   3  651.33   92.99
   6  -1  -3  643.04   93.19
   6  -1  -3  637.04   93.29
   6  -1  -3  618.24   93.29
  -6  -1   3  625.54   92.89
  -6  -1   3  639.14   92.89
  -6  -1   3  650.23   92.99
  -6  -1   3  618.84   93.09
   6  -1  -3  632.64   92.99
   6  -1  -3  585.74   93.19
  -6  -1   3  656.23   93.09
   6  -1  -3  655.83   93.29
  -6   1   3  624.74   93.49
  -6   1   3  686.93   94.19
   6   1  -3  667.43   92.69
  -6   1   3  651.13   93.29
   6   1  -3  709.43   92.59
  -6   1   3  628.54   93.09
  -6   1   3  653.73   93.49
  -6   1   3  607.04   93.39
  -6   1   3  650.63   93.19
  -6   1   3  611.84   92.99
  -6   1   3  570.04   93.29
  -6   1   3  744.33   94.49
   4  -1  -3 1715.23  226.08
   4  -1  -3 1719.93  226.08
   4  -1  -3 1386.36  226.28
  -4  -1   3 1486.75  226.08
  -4  -1   3 1515.95  226.18
   4  -1  -3 1611.24  226.38
  -4  -1   3 1687.43  226.18
  -4  -1   3 1693.93  225.88
  -4  -1   3 1625.14  226.08
  -4  -1   3 1574.54  226.08
   4  -1  -3 1523.65  225.98
  -4  -1   3 1608.44  226.08
   4  -1  -3 1605.84  226.18
  -4  -1   3 1586.74  226.18
  -4  -1   3 1613.04  226.08
  -4  -1   3 1643.54  226.28
   4  -1  -3 1512.15  225.98
   4  -1  -3 1509.75  226.28
   4  -1  -3 1658.23  226.28
   4  -1  -3 1487.55  226.38
  -4   1   3 1512.15  226.38
  -4   1   3 1530.15  226.28
  -4   1   3 1668.63  227.08
  -4   1   3 1605.44  226.18
  -4   1   3 1433.96  226.28
  -4   1   3 1604.64  226.08
  -4   1   3 1520.55  226.38
  -4   1   3 1506.65  226.48
  -4   1   3 1546.75  226.28
   4   1  -3 1590.04  225.88
  -4   1   3 1723.43  226.98
   2  -1  -3   50.89    9.10
   2  -1  -3   57.59    9.20
   2  -1  -3   62.49    9.20
   2  -1  -3   50.09    8.50
  -2  -1   3   74.79    9.10
   2  -1  -3   48.80    8.50
  -2  -1   3   44.90    8.40
   2  -1  -3   52.79    8.90
  -2  -1   3   48.80    8.30
   2  -1  -3   61.69    9.70
  -2  -1   3   72.59    8.90
  -2  -1   3   68.19    9.70
  -2  -1   3   40.20   10.10
   2  -1  -3   49.30    8.80
  -2  -1   3   34.10   10.00
  -2  -1   3   72.99    9.10
  -2   1   3   46.60    8.60
   2   1  -3   47.20    8.30
  -2   1   3   55.29    9.00
  -2   1   3   49.90    9.30
  -2   1   3   60.59    9.40
   2   1  -3   62.89    8.90
  -2   1   3   49.99    9.10
  -2   1   3   53.79    8.70
  -2   1   3   49.40    9.20
  -2   1   3   54.89    8.70
  -2   1   3   49.90    9.20
  -2   1   3   39.90    9.10
   2   1  -3   60.29    8.80
   2   1  -3   35.50    9.80
  -2   1   3   59.29    9.50
   2   1  -3   49.10    8.60
   2   1  -3   32.30    9.90
   0  -1  -3  113.19   14.30
   0  -1  -3   80.19   13.40
   0  -1  -3   90.29   14.70
   0  -1  -3   77.89   13.80
   0  -1   3   89.09   13.50
   0  -1   3   92.79   13.60
   0  -1  -3   74.49   13.90
   0  -1  -3   93.49   13.60
   0  -1  -3   77.39   13.70
   0  -1   3   93.59   13.50
   0  -1   3   82.79   13.30
   0  -1   3  104.69   14.70
   0  -1   3  102.29   13.90
   0  -1   3   86.69   13.70
   0  -1   3   74.19   13.50
   0  -1  -3   78.99   13.90
   0  -1   3  111.59   14.80
   0  -1   3   76.09   13.50
   0   1   3   86.99   14.00
   0   1   3  104.49   13.70
   0   1   3   73.79   13.50
   0   1   3   70.39   13.50
   0   1  -3   91.89   13.10
   0   1  -3   89.79   14.10
   0   1   3   95.89   14.00
   0   1   3  104.39   13.70
   0   1  -3   79.79   15.10
   0   1  -3   88.69   13.60
   0   1  -3   90.09   13.10
   0   1  -3   93.09   14.20
   0   1   3  109.79   15.00
   0   1  -3   73.39   13.50
   0   1  -3   65.69   15.20
   0   1   3   96.39   14.60
  -2  -1  -3  611.54   87.79
   2  -1   3  593.94   87.89
  -2  -1  -3  587.74   87.89
  -2  -1  -3  632.04   87.79
   2  -1   3  590.84   87.69
  -2  -1  -3  601.94   88.19
   2  -1   3  679.63   87.89
   2  -1   3  612.14   87.99
  -2  -1  -3  609.04   88.09
  -2  -1  -3  593.74   87.69
  -2  -1  -3  621.84   87.59
   2  -1   3  565.74   87.89
   2  -1   3  608.64   87.79
  -2  -1  -3  607.54   87.69
   2  -1   3  595.94   87.89
  -2  -1  -3  585.24   87.99
   2  -1   3  682.93   88.19
   2  -1   3  591.24   87.79
   2  -1   3  664.73   88.09
  -2  -1  -3  656.03   87.59
   2  -1   3  579.34   88.49
  -2   1  -3  567.94   87.89
   2   1   3  602.54   87.69
  -2   1  -3  621.14   88.79
   2   1   3  627.14   87.79
  -2   1  -3  601.14   88.09
   2   1   3  655.43   87.59
  -2   1  -3  594.64   87.99
  -2   1  -3  506.15   88.69
   2   1   3  615.14   88.19
  -2   1  -3  637.24   87.89
  -2   1  -3  595.24   88.09
   2   1   3  616.54   88.09
  -2   1  -3  608.94   88.09
   2   1   3  650.63   87.59
  -4  -1  -3 8751.12 1276.47
  -4  -1  -3 8920.51 1276.67
   4  -1   3 9165.68 1276.47
   4  -1   3 9939.71 1276.77
  -4  -1  -3 9774.72 1276.27
   4  -1   3 8813.02 1276.47
   4  -1   3 8490.25 1276.67
   4  -1   3 9336.37 1276.57
  -4  -1  -3 8831.92 1276.47
   4  -1   3 8961.50 1276.77
  -4  -1  -3 8523.65 1276.87
   4  -1   3 8201.28 1276.47
   4  -1   3 8171.88 1276.57
  -4  -1  -3 9071.29 1276.67
   4  -1   3 8877.21 1276.57
   4  -1   3 8379.06 1276.87
  -4  -1  -3 8669.73 1276.97
   4  -1   3 9317.97 1276.77
   4   1   3 9999.00 1276.37
   4   1   3 9889.01 1276.77
   4   1   3 9402.66 1276.27
  -4   1  -3 8525.55 1277.07
   4   1   3 9407.46 1276.67
  -4   1  -3 8195.18 1276.67
  -4   1  -3 8721.03 1276.77
  -4   1  -3 8713.03 1276.67
  -4   1  -3 8658.53 1276.67
  -4   1  -3 8549.14 1276.67
  -4   1  -3 8695.83 1276.77
   4   1   3 8861.11 1276.57
   4   1   3 9278.37 1276.67
   6  -1   3  149.29   21.90
   6  -1   3  157.78   22.70
  -6  -1  -3  132.09   21.60
  -6  -1  -3  175.38   21.50
   6  -1   3  124.29   22.10
   6  -1   3  138.59   22.60
   6  -1   3  135.09   22.40
   6  -1   3  132.99   23.50
  -6  -1  -3  136.89   21.70
  -6  -1  -3  177.28   23.70
  -6  -1  -3  150.58   23.10
   6  -1   3  149.39   22.60
  -6  -1  -3  174.78   23.50
   6  -1   3  126.39   22.10
   6  -1   3  125.79   22.40
  -6  -1  -3  166.28   21.50
   6  -1   3  143.69   22.20
  -6  -1  -3  154.88   23.30
   6  -1   3  120.99   23.20
   6  -1   3  139.59   22.00
   6   1   3  187.68   22.70
   6   1   3  150.68   21.30
  -6   1  -3  138.59   23.40
  -6   1  -3  115.99   23.80
   6   1   3  159.28   22.60
   6   1   3  160.88   21.40
  -6   1  -3  134.59   22.80
  -6   1  -3  138.49   22.30
  -6   1  -3  126.39   22.40
  -6   1  -3  127.69   22.80
   6   1   3  142.99   21.60
  -6   1  -3  141.19   23.80
  -6   1  -3  124.79   24.20
   6   1   3  158.18   21.60
   8  -1   3   48.30   11.10
  -8  -1  -3   64.59   10.40
   8  -1   3   59.19   12.80
   8  -1   3   53.39   11.30
   8  -1   3   56.09   10.70
   8  -1   3   78.29   11.40
   8  -1   3   41.20   12.30
   8  -1   3   54.99   11.90
  -8  -1  -3   60.99   13.20
  -8  -1  -3   56.09   10.00
   8  -1   3   74.79   11.80
  -8  -1  -3   54.99   10.00
   8  -1   3   55.59   11.70
  -8  -1  -3   97.69   13.60
  -8  -1  -3   97.59   13.40
  -8  -1  -3   65.59   10.40
  -8  -1  -3   66.49   12.80
   8  -1   3   57.19   10.90
   8   1   3   61.19   10.20
   8   1   3   77.39   10.70
  -8   1  -3   56.69   12.50
   8   1   3   76.89   10.70
   8   1   3   70.89   11.30
  -8   1  -3   62.99   14.30
  -8   1  -3   69.19   14.80
  -8   1  -3   70.29   13.90
  -8   1  -3   62.89   11.40
  -8   1  -3   53.49   14.40
   8   1   3   82.19   11.70
  -8   1  -3   45.60   11.90
  -8   1  -3   60.09   11.40
   8   1   3   61.49   10.10
 -10  -1  -3 1209.98  154.38
  10  -1   3 1014.20  154.48
  10  -1   3 1024.20  153.48
 -10  -1  -3 1163.08  154.18
 -10  -1  -3 1030.60  154.28
 -10  -1  -3 1165.08  153.38
  10  -1   3  981.60  153.88
 -10  -1  -3 1086.79  154.68
 -10  -1  -3 1190.38  153.38
  10  -1   3 1010.10  153.88
  10  -1   3 1066.39  153.88
  10  -1   3 1002.10  153.88
  10  -1   3 1023.60  153.68
  10  -1   3 1070.39  154.38
 -10   1  -3  928.51  154.98
 -10   1  -3  995.10  153.88
  10   1   3 1178.88  153.58
  10   1   3 1072.49  153.18
 -10   1  -3  995.20  153.88
  10   1   3 1074.99  153.48
 -10   1  -3 1037.30  154.38
  10   1   3 1092.79  153.58
 -10   1  -3 1063.09  154.98
  10   1   3 1149.19  153.28
 -10   1  -3 1095.69  153.98
 -10   1  -3 1018.40  153.98
 -10   1  -3 1059.99  154.68
  12  -1   3  393.36   56.49
 -12  -1  -3  398.46   56.69
 -12  -1  -3  428.86   56.69
 -12  -1  -3  408.66   55.09
  12  -1   3  338.97   55.79
 -12  -1  -3  387.16   56.39
  12  -1   3  332.57   56.29
  12  -1   3  370.36   55.89
  12  -1   3  338.27   55.69
  12  -1   3  360.16   55.29
 -12  -1  -3  313.77   56.69
  12  -1   3  355.66   55.69
 -12  -1  -3  399.36   55.19
  12  -1   3  356.46   55.59
 -12   1  -3  323.87   57.79
 -12   1  -3  390.66   57.49
 -12   1  -3  366.36   56.09
  12   1   3  406.66   55.39
 -12   1  -3  362.86   55.79
  12   1   3  408.36   54.99
  12   1   3  424.06   55.39
 -12   1  -3  368.76   56.09
  12   1   3  464.65   55.59
  12   1   3  397.76   55.39
 -12   1  -3  364.16   56.79
  12   1   3  381.76   54.89
 -12   1  -3  327.07   57.19
 -12   1  -3  347.57   55.79
 -14  -1  -3   12.80    8.10
 -14  -1  -3    9.20    7.30
 -14  -1  -3    3.40    3.70
  14  -1   3   16.70    7.30
  14  -1   3    3.80    6.30
  14  -1   3    5.60    6.20
 -14  -1  -3   -6.70    8.30
  14  -1   3   -3.90    6.90
  14  -1   3    2.90    6.30
 -14  -1  -3    3.50    3.80
 -14  -1  -3    5.00    7.90
  14  -1   3   -7.30    6.40
  14  -1   3   -7.10    5.10
  14  -1   3   -1.80    5.40
 -14   1  -3    4.30   10.20
 -14   1  -3    1.60    5.20
  14   1   3   -0.60    4.30
 -14   1  -3   -1.20    8.30
 -14   1  -3   -2.10    9.50
  14   1   3    1.00    3.40
  14   1   3    5.30    3.60
 -14   1  -3    3.90    5.30
 -14   1  -3   -1.50    8.90
  14   1   3    3.00    5.30
  14   1   3    5.20    5.10
 -14   1  -3   -2.90   11.20
 -14   1  -3   -0.50    8.10
  14   1   3   -0.50    4.30
 -16  -1  -3   -4.20    7.40
 -16  -1  -3   -3.40    5.60
 -16  -1  -3   -7.00    8.00
  16  -1   3    1.20    6.90
  16  -1   3    6.10    5.80
 -16  -1  -3    4.30    4.00
  16  -1   3   -9.80    5.40
 -16  -1  -3  -12.30    9.30
 -16  -1  -3    7.60    8.80
  16  -1   3   -0.20    6.60
  16  -1   3   -6.10    7.30
  16  -1   3   -6.60    6.90
 -16  -1  -3    2.50    5.10
 -16  -1  -3    6.10    4.30
 -16   1  -3  -14.80    9.40
  16   1   3    5.40    4.80
 -16   1  -3   18.60   10.60
 -16   1  -3   11.10   12.00
 -16   1  -3  -15.70    8.30
 -16   1  -3   11.20   11.10
  16   1   3    5.90    4.90
 -16   1  -3    8.50    9.60
  16   1   3   -5.90    5.70
 -16   1  -3    0.20    5.80
  16   1   3    0.60    3.80
  16   1   3   -8.20    5.00
  16   1   3    3.30    3.80
 -16   1  -3   -1.30    5.60
  18  -1   3  174.48   29.70
 -18  -1  -3  163.38   27.60
 -18  -1  -3  216.18   32.40
 -18  -1  -3  171.78   28.10
  18  -1   3  149.09   28.60
 -18  -1  -3  164.08   28.10
 -18  -1  -3  227.98   31.90
  18  -1   3  185.88   29.80
 -18  -1  -3  191.18   30.40
  18  -1   3  152.68   29.50
  18  -1   3  144.99   28.60
 -18  -1  -3  287.57   35.30
 -18  -1  -3  187.58   27.90
  18  -1   3  190.88   30.30
 -18   1  -3  181.38   31.90
  18   1   3  201.68   27.60
  18   1   3  198.68   27.80
 -18   1  -3  148.79   28.70
 -18   1  -3  153.28   28.90
  18   1   3  195.18   28.70
 -18   1  -3  187.98   30.90
  18   1   3  190.68   28.00
 -18   1  -3  197.68   32.80
  18   1   3  178.58   27.40
 -18   1  -3  209.48   31.20
 -18   1  -3  170.68   31.50
 -18   1  -3  209.78   32.70
  18   1   3  186.38   28.70
 -20  -1  -3  -11.60    7.00
 -20  -1  -3   19.10   12.30
 -20  -1  -3    2.90    7.30
 -20  -1  -3   -0.80    9.10
  20  -1   3    7.70    8.90
  20  -1   3   -1.30    8.60
 -20   1  -3  -16.30   12.00
  20   1   3   -3.00    6.80
 -20   1  -3   22.00   14.00
 -20   1  -3    6.50   16.50
 -20   1  -3   18.00   12.80
 -20   1  -3   10.90   12.20
 -20   1  -3   -0.30   13.20
 -20   1  -3   12.10   14.40
 -20   1  -3   -4.20   13.80
  20   1   3    6.50    7.50
 -22  -1  -3   67.59   13.50
  22  -1   3   42.60   13.90
 -22  -1  -3   58.69   17.90
  22  -1   3   35.70   13.70
 -22  -1  -3   37.90   12.60
 -22  -1  -3   61.89   16.40
  22  -1   3   44.30   12.70
  22  -1   3   44.60   13.00
 -22   1  -3   81.79   20.50
 -22   1  -3   30.90   16.90
  22   1   3   61.39   13.10
 -22   1  -3   69.79   22.30
 -22   1  -3   51.19   16.40
 -22   1  -3   44.90   18.70
  22   1   3   55.69   13.20
 -22   1  -3   68.39   18.40
  24  -1   3   53.59   17.40
 -24  -1  -3   76.39   19.20
 -24  -1  -3   87.99   17.90
  24  -1   3   77.79   18.50
 -24  -1  -3  106.39   22.90
  24  -1   3   80.79   19.40
  24  -1   3   73.79   16.90
 -24  -1  -3   93.59   17.70
 -24   1  -3   53.59   19.20
 -24   1  -3   66.19   23.40
 -24   1  -3   18.60   22.90
  24   1   3  104.69   18.00
 -24   1  -3   70.79   23.40
 -24   1  -3  123.79   25.80
  24   1   3   82.19   16.90
 -24   1  -3   77.59   21.80
 -26  -1  -3   82.29   19.00
 -26  -1  -3   97.79   18.60
 -26  -1  -3   66.19   19.40
 -26  -1  -3  108.09   23.20
  26  -1   3   63.09   17.80
  26  -1   3   51.79   16.80
  26  -1   3   67.89   19.30
  26  -1   3   50.79   17.60
  26   1   3   84.89   17.10
 -26   1  -3  107.99   30.20
 -26   1  -3  119.39   27.40
  26   1   3   55.09   16.30
  26   1   3   47.30   15.90
 -26   1  -3   61.99   21.00
 -26   1  -3   76.79   26.00
 -26   1  -3   70.39   20.10
 -26   1  -3   71.89   23.60
  26   1   3   72.29   16.40
  28  -1   3  113.59   27.20
 -28  -1  -3  121.59   28.50
 -28  -1  -3  217.48   31.20
 -28  -1  -3  179.18   30.10
  28  -1   3  119.69   27.20
 -28  -1  -3  171.38   31.90
  28  -1   3  117.09   28.00
  28  -1   3  142.39   27.60
  28   1   3  157.08   27.50
  28   1   3  123.19   27.70
  28   1   3  158.88   28.10
  28   1   3  144.59   27.20
 -28   1  -3   66.69   31.80
 -28   1  -3  113.19   31.60
  30  -1   3   21.30   14.90
 -30  -1  -3   69.79   24.50
  30  -1   3   32.00   16.00
  30  -1   3   26.80   16.50
  30  -1   3   37.40   17.30
 -30  -1  -3   22.30   15.40
 -30  -1  -3   58.99   19.50
  30   1   3   27.90   13.60
 -30   1  -3   12.00   23.70
  30   1   3   30.40   14.60
  30   1   3   40.90   14.20
  30   1   3   55.79   16.20
 -30   1  -3   20.30   21.30
 -29  -2   3   79.49   17.10
  29  -2  -3   13.30   18.90
  29  -2  -3   65.59   21.70
 -29  -2   3   41.20   15.90
 -29   2   3  -14.70   24.00
  29   2  -3   43.10   14.10
  29   2  -3   39.40   15.20
 -29   2   3   64.39   20.80
 -29   2   3   38.70   18.80
 -29   2   3   92.49   36.30
 -29   2   3   23.40   31.30
  27  -2  -3   45.40   17.30
 -27  -2   3   26.40   12.70
 -27  -2   3   26.30   12.20
  27  -2  -3   36.10   18.40
 -27   2   3    5.80   23.60
  27   2  -3   47.00   12.40
 -27   2   3   -1.40   19.30
 -27   2   3   35.60   19.00
 -27   2   3   44.80   25.30
 -27   2   3   29.80   16.80
 -27   2   3   46.50   26.20
  27   2  -3   43.40   13.30
  25  -2  -3   -3.00   12.10
  25  -2  -3   14.40   14.30
 -25  -2   3   -5.90    8.60
 -25  -2   3   -3.90    8.70
 -25   2   3   -2.20   15.00
 -25   2   3   -8.80   20.60
  25   2  -3   -4.80    8.40
 -25   2   3   11.50   16.50
  25   2  -3   -4.80    8.90
  23  -2  -3   -5.70   11.80
 -23  -2   3   15.00   12.70
  23  -2  -3    4.80   11.50
 -23  -2   3    0.00   12.60
 -23   2   3    7.80   15.30
 -23   2   3   21.80   14.10
 -23   2   3   11.20   18.20
  23   2  -3   -0.20    8.80
 -23   2   3   -1.00   19.50
  23   2  -3    0.60    7.60
  21  -2  -3    4.60   10.30
 -21  -2   3   -5.40    9.60
  21  -2  -3    9.00   10.10
 -21  -2   3  -10.90   10.50
 -21   2   3  -10.40   12.80
  21   2  -3   -3.80    6.60
 -21   2   3   -8.50   14.00
  21   2  -3    0.90    7.10
 -21   2   3   27.40   17.30
 -21   2   3    1.70   15.60
  19  -2  -3   84.19   16.80
  19  -2  -3   87.09   17.10
  19  -2  -3   59.49   15.60
 -19  -2   3   74.79   16.80
 -19  -2   3   89.49   16.60
  19  -2  -3   84.29   16.20
 -19   2   3   51.19   19.80
 -19   2   3   75.69   19.40
  19   2  -3   83.99   15.40
 -19   2   3   80.19   20.70
  19   2  -3   86.69   15.30
 -19   2   3   53.19   17.90
 -19   2   3   69.89   19.10
 -19   2   3   91.79   20.80
  17  -2  -3   49.20   11.40
 -17  -2   3   52.29   12.30
  17  -2  -3   33.30   11.00
  17  -2  -3   42.10   11.70
  17  -2  -3   39.40   11.40
  17  -2  -3   51.09   12.30
 -17  -2   3   39.20   11.30
  17  -2  -3   52.39   12.00
 -17   2   3   51.09   15.00
 -17   2   3   35.50   14.00
 -17   2   3   23.10   16.00
 -17   2   3   28.80   13.50
 -17   2   3   41.20   12.00
 -17   2   3   21.80   12.30
  17   2  -3   48.40   10.30
 -17   2   3   51.99   12.40
 -17   2   3   30.00   14.60
  17   2  -3   49.80   10.60
 -17   2   3   15.50   13.90
 -17   2   3   53.59   15.10
  15  -2  -3   32.90    9.80
 -15  -2   3   23.40    9.60
 -15  -2   3   39.90    9.30
  15  -2  -3   21.50    9.30
  15  -2  -3   33.50   11.00
  15  -2  -3   37.50    9.80
  15  -2  -3   28.90    9.80
  15  -2  -3   35.00    9.50
  15  -2  -3   38.40    9.90
  15  -2  -3   34.90   11.20
 -15   2   3   17.10    8.90
 -15   2   3   16.50   10.60
 -15   2   3   23.70   13.90
 -15   2   3   41.00   12.20
 -15   2   3   43.50   12.10
 -15   2   3   41.20   10.50
 -15   2   3   20.20   11.40
 -15   2   3   17.70   12.60
 -15   2   3   27.40   12.40
 -15   2   3   40.30   13.00
 -13  -2   3  154.48   25.80
 -13  -2   3  193.08   26.80
  13  -2  -3  160.98   26.00
  13  -2  -3  168.08   26.20
  13  -2  -3  170.98   26.30
 -13  -2   3  158.28   25.20
  13  -2  -3  147.69   25.60
 -13  -2   3  182.28   26.20
  13  -2  -3  161.68   26.30
  13  -2  -3  152.28   25.80
  13  -2  -3  158.58   26.20
  13  -2  -3  184.08   26.40
 -13   2   3  157.48   26.30
 -13   2   3  158.28   28.30
 -13   2   3  158.08   27.60
 -13   2   3  174.98   27.60
 -13   2   3  174.28   27.00
 -13   2   3  117.39   27.00
 -13   2   3  172.88   26.70
 -13   2   3  185.08   27.30
 -13   2   3  130.99   26.90
 -13   2   3  191.98   28.30
  11  -2  -3   10.60    6.90
 -11  -2   3   23.70    6.00
  11  -2  -3    7.60    6.50
  11  -2  -3   17.10    7.20
  11  -2  -3   10.80    7.60
  11  -2  -3    9.50    6.50
  11  -2  -3    3.30    6.60
 -11  -2   3    6.90    6.10
  11  -2  -3    6.10    6.10
 -11  -2   3    9.50    5.00
 -11  -2   3   15.10    6.80
  11  -2  -3    4.40    6.00
 -11   2   3   12.30    6.50
 -11   2   3   11.20    8.30
 -11   2   3   11.80    9.80
 -11   2   3   -1.40    6.00
 -11   2   3   23.70    9.80
 -11   2   3    6.60    8.30
 -11   2   3    1.20    9.00
 -11   2   3    5.60    7.80
 -11   2   3   14.40    9.00
 -11   2   3    6.90    8.50
  -9  -2   3  151.58   23.70
  -9  -2   3  154.18   23.80
  -9  -2   3  158.78   23.70
   9  -2  -3  172.48   24.10
   9  -2  -3  148.39   24.60
   9  -2  -3  151.08   24.30
  -9  -2   3  149.49   23.20
   9  -2  -3  166.08   24.40
   9  -2  -3  154.58   24.00
   9  -2  -3  142.99   23.70
   9  -2  -3  143.39   24.10
  -9  -2   3  145.79   23.80
   9  -2  -3  150.88   24.40
  -9  -2   3  162.48   24.30
  -9  -2   3  131.39   24.10
  -9   2   3  183.18   26.20
  -9   2   3  172.48   24.60
  -9   2   3  154.38   25.00
  -9   2   3  129.39   25.20
  -9   2   3  154.88   24.50
  -9   2   3  127.79   24.70
  -9   2   3  155.88   25.20
  -9   2   3  170.38   24.40
  -9   2   3  142.19   24.30
  -9   2   3  174.38   26.10
   7  -2  -3  513.55   79.49
   7  -2  -3  546.35   78.99
  -7  -2   3  533.05   79.19
  -7  -2   3  558.24   78.69
   7  -2  -3  580.14   79.19
  -7  -2   3  519.45   78.79
   7  -2  -3  551.14   79.29
  -7  -2   3  522.75   79.19
   7  -2  -3  576.74   79.19
  -7  -2   3  570.34   79.19
   7  -2  -3  500.75   78.89
  -7  -2   3  561.64   79.09
   7  -2  -3  577.54   79.49
  -7  -2   3  554.14   79.09
   7  -2  -3  521.65   79.29
   7  -2  -3  557.94   78.99
  -7  -2   3  538.45   78.89
   7  -2  -3  544.65   79.39
  -7   2   3  495.45   79.49
  -7   2   3  570.54   81.59
  -7   2   3  485.55   79.59
  -7   2   3  519.25   79.89
  -7   2   3  549.54   79.69
  -7   2   3  571.14   79.89
  -7   2   3  595.84   79.29
  -7   2   3  577.94   79.19
  -7   2   3  525.45   80.99
  -7   2   3  575.14   79.49
   5  -2  -3  229.08   32.90
  -5  -2   3  223.38   32.60
   5  -2  -3  261.47   33.20
   5  -2  -3  192.18   32.80
  -5  -2   3  244.68   33.00
   5  -2  -3  204.88   33.30
  -5  -2   3  222.58   33.40
   5  -2  -3  224.88   33.30
  -5  -2   3  238.38   33.40
   5  -2  -3  182.58   33.10
  -5  -2   3  218.28   33.20
   5  -2  -3  228.88   33.10
   5  -2  -3  239.08   33.30
  -5  -2   3  224.78   33.20
   5  -2  -3  208.18   33.00
   5  -2  -3  196.88   33.10
  -5  -2   3  232.08   32.90
  -5  -2   3  226.28   32.80
  -5   2   3  211.78   33.30
  -5   2   3  212.38   35.30
  -5   2   3  186.28   33.80
  -5   2   3  236.18   33.80
  -5   2   3  193.98   33.60
  -5   2   3  219.78   33.50
  -5   2   3  241.58   36.20
  -5   2   3  234.88   33.20
  -5   2   3  232.38   34.00
  -5   2   3  232.78   33.20
  -3  -2   3   -0.20    3.00
   3  -2  -3    2.10    4.40
  -3  -2   3   -0.40    6.10
   3  -2  -3   -0.10    4.70
  -3  -2   3   -1.60    3.00
   3  -2  -3   -1.60    5.60
   3  -2  -3   -2.80    4.50
   3  -2  -3    2.40    5.80
  -3  -2   3    6.40    5.90
   3  -2  -3   -4.20    5.00
   3  -2  -3    1.70    4.60
   3  -2  -3   -1.30    5.30
  -3  -2   3    6.80    4.00
  -3  -2   3    2.20    6.20
  -3  -2   3   -4.10    6.20
  -3  -2   3    2.10    4.10
   3  -2  -3   -4.80    6.50
   3  -2  -3    2.80    6.90
   3  -2  -3    1.90    5.90
  -3  -2   3   -3.70    4.00
   3  -2  -3   -5.90    5.50
  -3  -2   3   -5.00    4.10
   3   2  -3  -13.90    6.40
  -3   2   3   -1.40    6.10
  -3   2   3    0.00    4.80
   3   2  -3    3.80    2.80
  -3   2   3    5.00    5.90
   3   2  -3  -10.90    5.80
   3   2  -3    0.90    2.60
  -3   2   3    3.40    6.90
  -3   2   3   -1.70    4.60
   3   2  -3   -6.60    5.30
  -3   2   3    2.60    5.30
  -3   2   3   -4.90    5.10
  -3   2   3    3.40    5.70
  -3   2   3    5.70    5.20
  -3   2   3    1.70    4.90
   3   2  -3    7.30    6.80
  -1  -2   3  750.62  105.09
   1  -2  -3  733.93  105.09
   1  -2  -3  723.33  104.89
   1  -2  -3  755.22  104.49
  -1  -2   3  690.03  104.79
   1  -2  -3  707.53  104.59
   1  -2  -3  717.03  104.69
   1  -2  -3  737.23  104.79
   1  -2  -3  696.33  104.99
  -1  -2   3  734.93  104.69
  -1  -2   3  787.72  104.69
   1  -2  -3  726.43  104.89
   1  -2  -3  746.53  105.19
  -1  -2   3  736.43  105.09
  -1  -2   3  632.64  104.89
   1  -2  -3  704.73  104.99
  -1  -2   3  760.12  104.79
   1  -2  -3  720.33  104.89
  -1  -2   3  752.52  104.79
   1  -2  -3  752.02  104.99
   1   2  -3  788.62  105.19
  -1   2   3  722.13  105.99
   1   2  -3  718.33  105.39
   1   2  -3  713.43  104.59
  -1   2   3  731.63  105.29
   1   2  -3  753.32  105.29
   1   2  -3  685.33  105.49
  -1   2   3  753.42  105.09
  -1   2   3  801.82  106.09
  -1   2   3  640.94  104.89
   1   2  -3  797.62  105.19
  -1   2   3  719.93  105.39
  -1   2   3  721.53  105.09
   1   2  -3  755.52  105.09
   1   2  -3  700.73  104.59
  -1   2   3  666.83  104.89
   1  -2   3   48.50    9.10
   1  -2   3   43.50    9.80
  -1  -2  -3   63.39   10.70
  -1  -2  -3   44.30    8.70
  -1  -2  -3   53.39   10.00
   1  -2   3   63.79   10.80
  -1  -2  -3   50.59    8.90
   1  -2   3   61.59    9.50
  -1  -2  -3   64.79    8.90
   1  -2   3   47.70    9.20
   1  -2   3   45.70    9.50
  -1  -2  -3   64.09    8.80
   1  -2   3   53.39    9.40
  -1  -2  -3   56.59   10.00
   1  -2   3   55.09   10.50
   1  -2   3   86.59   12.10
   1  -2   3   61.99   10.50
  -1  -2  -3   76.09   11.00
   1  -2   3   30.60   10.00
  -1  -2  -3   53.59    8.80
   1  -2   3   45.00    9.30
  -1  -2  -3   61.69    9.10
  -1  -2  -3   70.99   11.10
   1  -2   3   58.79   10.90
   1  -2   3   65.39   11.40
  -1  -2  -3   67.99    8.70
   1   2   3   55.29    9.50
   1   2   3   46.60    9.10
  -1   2  -3   29.50   11.50
  -1   2  -3   31.00    8.70
   1   2   3   41.00    9.50
  -1   2  -3   50.19   10.70
  -1   2  -3   49.00    9.10
   1   2   3   53.69    9.10
  -1   2  -3   71.39   10.80
   1   2   3   35.20    9.10
  -1   2  -3   45.00   11.70
  -1   2  -3   42.20    8.50
  -1   2  -3   42.50    9.10
   1   2   3   53.59    9.50
   3  -2   3   39.40    7.70
   3  -2   3   38.00    8.00
  -3  -2  -3   40.60    8.60
  -3  -2  -3   42.20    8.80
   3  -2   3   40.70    7.90
  -3  -2  -3   34.70    8.30
  -3  -2  -3   24.80    8.30
  -3  -2  -3   45.60    6.30
   3  -2   3   34.40   10.10
  -3  -2  -3   38.10    6.60
   3  -2   3   39.20    8.30
  -3  -2  -3   42.30    6.60
  -3  -2  -3   41.60    6.30
   3  -2   3   39.80    9.10
   3  -2   3   37.00    8.70
   3  -2   3   35.70   10.00
   3  -2   3   24.70    8.90
   3  -2   3   44.80    8.70
   3  -2   3   11.50    8.20
   3  -2   3   37.60    9.30
  -3   2  -3   31.20    7.50
   3   2   3   31.60    6.50
  -3   2  -3   25.60    7.30
  -3   2  -3   39.80   11.20
  -3   2  -3   27.80    7.20
   3   2   3   33.50    6.60
   3   2   3   26.10    7.20
   3   2   3   42.30    6.70
  -3   2  -3   31.20    9.00
  -3   2  -3   28.00    7.50
  -3   2  -3   35.40    9.00
   3   2   3   26.90    6.50
   3   2   3   28.10    7.60
  -3   2  -3   38.70    9.60
  -3   2  -3   45.90    9.80
  -3   2  -3   18.40   10.60
   5  -2   3  473.45   71.19
  -5  -2  -3  499.55   71.39
   5  -2   3  469.35   71.19
   5  -2   3  433.66   71.79
  -5  -2  -3  554.94   70.19
   5  -2   3  520.95   71.79
   5  -2   3  511.75   70.99
   5  -2   3  485.75   71.29
  -5  -2  -3  479.15   71.69
   5  -2   3  461.35   70.89
   5  -2   3  479.25   70.99
   5  -2   3  574.44   71.79
   5  -2   3  424.06   71.49
   5  -2   3  548.75   70.79
  -5  -2  -3  508.05   70.39
   5  -2   3  479.45   71.19
  -5   2  -3  405.66   71.69
   5   2   3  544.05   70.79
  -5   2  -3  457.55   71.29
  -5   2  -3  479.95   71.39
   5   2   3  525.15   70.99
  -5   2  -3  413.86   72.29
  -5   2  -3  436.86   71.99
   5   2   3  566.74   70.89
  -5   2  -3  460.75   71.09
   5   2   3  483.05   70.19
  -5   2  -3  477.65   71.89
  -5   2  -3  478.35   71.69
  -5   2  -3  479.85   71.19
   7  -2   3   72.29   10.80
  -7  -2  -3   67.89   11.70
  -7  -2  -3   56.29   10.40
   7  -2   3   69.49   11.50
   7  -2   3   66.49   11.80
   7  -2   3   60.19   12.20
   7  -2   3   51.19   10.90
   7  -2   3   34.00   11.80
   7  -2   3   48.30   10.80
   7  -2   3   51.19   11.90
  -7  -2  -3   57.49   12.00
   7  -2   3   68.59   12.10
  -7  -2  -3   57.19   10.70
   7  -2   3   58.09    9.50
   7  -2   3   31.90   11.30
  -7   2  -3   51.09   10.60
  -7   2  -3   40.40   10.60
  -7   2  -3   23.70   13.90
  -7   2  -3   50.59   14.00
  -7   2  -3   55.59   10.90
  -7   2  -3   59.69   12.20
  -7   2  -3   61.59   13.40
  -7   2  -3   63.49   12.70
  -7   2  -3   33.90   10.60
  -7   2  -3   70.79   12.80
   9  -2   3   77.89   15.60
  -9  -2  -3  104.19   16.60
   9  -2   3  107.69   15.70
   9  -2   3  108.29   17.00
   9  -2   3  107.09   16.40
   9  -2   3   80.49   16.70
  -9  -2  -3  104.99   15.30
   9  -2   3   82.19   15.70
   9  -2   3   77.59   16.20
   9  -2   3  101.89   16.40
   9  -2   3   78.09   16.30
  -9  -2  -3  105.19   15.40
   9  -2   3   74.49   14.30
   9  -2   3  102.79   16.80
   9  -2   3   84.29   14.50
  -9  -2  -3   95.89   16.90
  -9   2  -3   84.69   15.70
  -9   2  -3   84.99   15.80
  -9   2  -3   69.79   19.40
  -9   2  -3   79.59   18.40
  -9   2  -3  103.79   17.10
  -9   2  -3   99.39   17.30
  -9   2  -3   64.89   15.30
  -9   2  -3   94.89   18.30
  -9   2  -3  100.89   17.80
  11  -2   3   24.10    9.80
  11  -2   3   39.30   10.30
  11  -2   3   46.60    7.90
 -11  -2  -3   31.90   10.00
  11  -2   3   39.30    8.90
  11  -2   3   45.30    9.30
 -11  -2  -3   21.10   10.10
  11  -2   3   40.00   10.20
  11  -2   3   23.70    8.60
  11  -2   3   25.30    7.40
  11  -2   3   31.50   10.00
  11  -2   3   16.70    9.70
  11  -2   3   48.00   10.60
  11  -2   3   34.80   10.10
 -11   2  -3   22.50   13.00
 -11   2  -3   42.50   11.20
 -11   2  -3   24.90    8.20
 -11   2  -3   30.80    8.40
 -11   2  -3   41.20   12.40
  11   2   3   45.60    7.40
 -11   2  -3   40.60   12.90
 -11   2  -3   42.90   13.40
 -11   2  -3   27.40    9.20
 -11   2  -3   17.80    9.00
  11   2   3   36.00    7.20
 -11   2  -3   40.10   12.00
  13  -2   3  108.79   20.00
  13  -2   3  115.19   19.30
  13  -2   3  109.79   20.50
  13  -2   3  111.49   18.40
  13  -2   3  122.99   18.90
  13  -2   3   95.59   19.10
 -13  -2  -3   94.59   20.70
  13  -2   3  124.39   20.50
  13  -2   3  113.19   18.50
  13  -2   3  114.19   20.20
 -13  -2  -3  154.58   21.50
  13  -2   3  112.79   20.10
  13  -2   3   99.69   19.60
  13  -2   3  100.79   19.70
 -13   2  -3  100.09   19.40
 -13   2  -3  109.19   23.40
  13   2   3  111.99   17.90
 -13   2  -3  121.99   21.30
 -13   2  -3  115.29   22.40
 -13   2  -3  102.49   21.60
 -13   2  -3  131.19   21.60
 -13   2  -3  103.39   22.80
 -13   2  -3  121.69   19.60
  13   2   3  105.79   17.80
  15  -2   3   30.50   10.50
 -15  -2  -3   16.30    4.50
  15  -2   3   16.40    9.50
  15  -2   3    7.70   10.60
  15  -2   3   27.60    9.20
  15  -2   3   12.70    7.20
 -15  -2  -3   17.10   10.00
  15  -2   3   20.50    9.80
  15  -2   3    7.00    9.70
  15  -2   3   19.70    9.30
 -15  -2  -3   25.00    9.40
 -15  -2  -3   24.70   11.00
  15  -2   3   12.60    7.30
  15  -2   3   12.20    8.10
  15  -2   3   24.10   10.80
  15  -2   3   25.40   11.50
 -15   2  -3   12.60   13.00
 -15   2  -3   21.00   14.60
 -15   2  -3   13.20   12.50
 -15   2  -3   12.30   12.90
 -15   2  -3    0.60   11.80
 -15   2  -3   15.70   13.50
 -15   2  -3   21.30    8.60
  15   2   3   26.40    7.00
  15   2   3   15.00    6.60
 -15   2  -3   16.90    8.20
 -17  -2  -3    9.20    4.30
  17  -2   3    2.40    8.80
  17  -2   3    6.90    9.30
  17  -2   3   -0.20    6.80
  17  -2   3    1.90    8.20
  17  -2   3   21.80   11.10
  17  -2   3    0.80    8.40
  17  -2   3    2.70    8.20
  17  -2   3   18.10    9.60
  17  -2   3   10.30    9.60
 -17  -2  -3   14.50    9.60
  17  -2   3   29.80   10.90
 -17   2  -3  -13.10   13.20
 -17   2  -3   17.00   12.70
  17   2   3   23.20    7.00
 -17   2  -3   10.30   13.30
 -17   2  -3    2.40    8.10
 -17   2  -3   40.30   14.40
 -17   2  -3  -10.20   13.70
 -17   2  -3   -8.30   14.30
 -17   2  -3    9.60    8.00
  17   2   3    0.20    3.30
  17   2   3    7.00    6.80
  19  -2   3   47.10   12.80
  19  -2   3   64.59   15.30
  19  -2   3   32.40   11.70
  19  -2   3   50.79   14.60
  19  -2   3   47.50   14.00
  19  -2   3   49.99   13.30
 -19  -2  -3   50.79    9.30
  19  -2   3   53.69   13.40
  19  -2   3   43.70   14.20
 -19   2  -3    9.60   19.20
  19   2   3   40.60    8.40
 -19   2  -3   53.29   16.70
 -19   2  -3   50.59   18.00
  19   2   3   55.09   11.70
 -19   2  -3   30.90   17.80
 -19   2  -3   46.80   17.90
 -19   2  -3   54.09   17.10
  19   2   3   57.89   12.10
  21  -2   3   39.00   17.10
  21  -2   3    3.30    9.60
  21  -2   3    2.00    8.90
 -21  -2  -3    4.40    6.80
  21  -2   3   16.70   11.40
  21  -2   3   10.50   12.40
 -21  -2  -3    1.60    7.00
  21  -2   3   12.90   11.90
 -21   2  -3   27.00   19.40
  21   2   3    4.20    9.00
  21   2   3    4.30    8.10
 -21   2  -3   19.90   16.20
 -21   2  -3    6.10   13.80
 -21   2  -3    6.00   16.60
 -23  -2  -3   62.59   11.90
  23  -2   3   78.09   21.20
 -23  -2  -3   46.20   11.40
  23  -2   3   32.60   13.60
  23  -2   3   20.00   12.60
  23  -2   3   43.20   14.80
  23  -2   3   48.20   16.00
  23  -2   3   48.70   19.30
  23   2   3   75.49   14.00
 -23   2  -3   27.00   16.50
 -23   2  -3   25.40   23.80
  23   2   3   31.70   12.00
 -23   2  -3   23.10   17.70
 -23   2  -3   71.69   22.50
 -25  -2  -3   -3.40   16.90
 -25  -2  -3    6.50    8.50
 -25  -2  -3   10.60   14.90
  25  -2   3   10.40   12.20
  25  -2   3   -0.50   12.30
  25  -2   3    6.80   13.80
 -25  -2  -3   -1.10    8.80
  25  -2   3    7.00   11.80
 -25   2  -3   37.20   24.70
 -25   2  -3  -22.70   18.60
  25   2   3    3.20   10.00
  25   2   3    4.10   10.80
 -25   2  -3   -4.70   25.80
  25   2   3   14.40   10.10
  25   2   3   12.50    9.90
 -25   2  -3   29.30   15.20
 -25   2  -3   26.60   19.40
 -25   2  -3  -10.70   16.00
 -27  -2  -3  -12.30   16.60
 -27  -2  -3   11.60   10.80
  27  -2   3   -5.70   14.10
  27  -2   3   11.40   13.90
  27  -2   3   -2.10   15.10
  27  -2   3  -19.90   12.10
 -27  -2  -3   13.30   10.30
 -27  -2  -3   -2.60   14.70
 -27   2  -3    9.00   22.80
  27   2   3   -4.80    9.00
  27   2   3   -7.20    8.70
 -27   2  -3  -33.10   18.10
 -27   2  -3    1.70   15.70
  27   2   3   -5.10   10.10
 -27   2  -3  -15.40   30.10
 -27   2  -3   49.10   28.10
  27   2   3  -19.80    9.10
 -27   2  -3    7.90   17.00
  29  -2   3   13.30   16.80
 -29  -2  -3   80.19   18.50
  29  -2   3   29.80   17.30
 -29  -2  -3   29.20   14.70
  29  -2   3   29.40   18.60
 -29  -2  -3   31.10   18.80
  29  -2   3    9.70   16.70
 -29  -2  -3    5.40   20.80
  29   2   3   25.00   13.20
 -29   2  -3  -15.20   20.80
 -29   2  -3   50.39   20.10
  29   2   3   13.50   12.10
 -29   2  -3   54.69   18.10
 -29   2  -3    7.00   25.00
  29   2   3   14.60   12.70
  29   2   3   35.70   12.70
 -29   2  -3   32.00   35.40
  28  -3  -3   95.49   24.00
  28  -3  -3   79.79   27.70
  28  -3  -3   89.59   27.10
  28  -3  -3   70.99   23.40
  28   3  -3   85.19   20.60
 -28   3   3   51.89   21.20
 -28   3   3   50.39   23.00
  28   3  -3   88.19   19.30
  26  -3  -3   34.50   17.90
  26  -3  -3   35.40   17.90
  26  -3  -3   24.10   21.20
  26  -3  -3   21.30   20.80
 -26   3   3   49.50   22.60
  26   3  -3   44.20   14.00
  26   3  -3   33.30   14.60
 -26   3   3   36.60   19.80
  24  -3  -3    9.50   18.30
  24  -3  -3   18.50   16.10
  24  -3  -3    7.60   20.30
  24  -3  -3    0.40   11.20
  24  -3  -3  -13.80   11.50
  24  -3  -3    3.90   15.10
  24   3  -3   15.20   11.10
 -24   3   3   14.20   19.60
 -24   3   3   21.60   16.80
  24   3  -3   12.10    9.90
 -22  -3   3   74.59   18.60
  22  -3  -3   55.49   16.20
 -22  -3   3   11.60   14.40
  22  -3  -3   10.50   14.80
 -22   3   3    2.40   20.20
 -22   3   3   11.30   19.40
 -22   3   3   17.40   23.50
  22   3  -3   50.69   12.20
 -22   3   3   32.90   18.20
  22   3  -3   23.20   10.70
  20  -3  -3   30.40   13.50
  20  -3  -3   14.30   11.60
  20  -3  -3   25.00   12.60
 -20  -3   3   12.10   11.80
 -20  -3   3    5.20   10.80
  20  -3  -3    2.20   10.40
 -20   3   3   18.20   17.50
 -20   3   3   13.20   19.80
 -20   3   3   26.60   20.90
 -20   3   3   -7.30   17.50
 -20   3   3   16.90   16.30
 -20   3   3   19.40   14.70
  20   3  -3    8.80    8.80
 -20   3   3  -18.90   11.80
 -20   3   3    1.30   18.20
  20   3  -3    6.00    8.30
  18  -3  -3   28.70   12.10
 -18  -3   3   18.70   11.70
  18  -3  -3   22.00   10.40
  18  -3  -3   11.70   10.50
  18  -3  -3   15.40   12.20
 -18  -3   3   17.20   12.00
 -18   3   3   15.10   15.30
 -18   3   3   25.60   18.50
  18   3  -3   22.20    9.00
  18   3  -3   15.40    9.00
 -18   3   3   10.80   13.90
 -18   3   3   15.10   12.50
 -18   3   3   12.30   16.20
 -18   3   3   51.79   20.00
 -18   3   3   26.70   17.70
 -18   3   3   34.10   16.70
  16  -3  -3  -19.60   10.40
  16  -3  -3  -10.20    8.00
 -16  -3   3    6.50    7.90
  16  -3  -3   36.00   13.40
 -16  -3   3    1.70    9.10
  16  -3  -3    5.80    9.10
  16  -3  -3   -9.70    9.20
 -16  -3   3   14.80    9.70
  16  -3  -3   -6.10    8.00
  16  -3  -3  -12.20    8.30
  16  -3  -3   18.60   11.40
 -16  -3   3   -0.50    8.40
 -16   3   3   25.80   14.00
 -16   3   3   10.00   13.80
 -16   3   3   10.10    9.60
 -16   3   3   -0.50   14.10
 -16   3   3   20.60   15.00
 -16   3   3   -0.60    9.40
 -16   3   3  -10.70   13.20
 -16   3   3   -7.60   11.50
 -16   3   3    6.80   12.50
 -16   3   3   -5.80   15.20
 -14  -3   3  219.78   34.80
  14  -3  -3  228.78   35.80
  14  -3  -3  231.88   35.80
  14  -3  -3  209.78   35.40
  14  -3  -3  214.88   35.10
 -14  -3   3  247.08   34.80
 -14  -3   3  235.38   35.50
  14  -3  -3  263.37   35.70
  14  -3  -3  229.18   35.50
 -14  -3   3  235.78   35.70
  14  -3  -3  202.78   35.70
 -14  -3   3  229.48   34.70
  14  -3  -3  248.58   35.50
 -14  -3   3  219.98   34.00
  14  -3  -3  214.08   36.70
 -14   3   3  266.77   38.30
 -14   3   3  275.37   38.20
 -14   3   3  261.47   37.60
 -14   3   3  193.58   37.70
 -14   3   3  249.68   37.90
 -14   3   3  215.08   37.50
 -14   3   3  143.29   35.90
 -14   3   3  217.18   35.60
 -14   3   3  237.68   36.10
 -14   3   3  144.09   36.20
 -12  -3   3   60.29   14.10
  12  -3  -3   76.39   13.80
 -12  -3   3   52.89   14.80
 -12  -3   3   66.49   14.40
 -12  -3   3   68.29   12.70
  12  -3  -3   66.29   15.50
  12  -3  -3   50.99   14.60
  12  -3  -3   68.69   13.50
  12  -3  -3   64.39   14.50
  12  -3  -3   69.39   14.70
 -12  -3   3   65.79   14.80
  12  -3  -3   51.69   13.10
 -12  -3   3   58.19   13.50
  12  -3  -3   47.20   13.10
 -12  -3   3   67.49   12.20
  12  -3  -3   56.79   15.80
  12  -3  -3   70.59   16.20
 -12   3   3   66.99   14.10
 -12   3   3   71.99   14.30
 -12   3   3   72.49   17.50
 -12   3   3   32.20   14.90
 -12   3   3   85.49   16.20
 -12   3   3   65.59   16.30
 -12   3   3   77.09   16.90
 -12   3   3   69.59   15.60
 -12   3   3   44.20   16.60
 -12   3   3   56.29   15.80
  10  -3  -3   41.10   11.50
  10  -3  -3   45.90   11.60
  10  -3  -3   59.59   14.40
 -10  -3   3   57.29   11.90
  10  -3  -3   60.79   13.50
 -10  -3   3   65.09   13.70
  10  -3  -3   67.59   15.90
  10  -3  -3   46.40   12.60
  10  -3  -3   60.29   12.00
 -10  -3   3   65.49   13.90
  10  -3  -3   41.40   11.50
 -10  -3   3   46.80   12.20
  10  -3  -3   60.79   13.10
 -10  -3   3   54.99   13.50
 -10  -3   3   54.49   10.90
  10  -3  -3   53.89   11.70
 -10  -3   3   61.19   10.40
 -10   3   3   29.30   13.70
 -10   3   3   28.60   14.10
 -10   3   3   63.79   12.20
 -10   3   3   53.99   11.90
 -10   3   3   35.80   12.80
 -10   3   3   55.89   13.60
 -10   3   3   53.39   13.80
 -10   3   3   74.59   13.90
 -10   3   3   64.79   14.20
 -10   3   3   42.30   13.50
   8  -3  -3  152.78   25.40
  -8  -3   3  157.88   25.80
  -8  -3   3  158.48   24.50
   8  -3  -3  158.08   24.90
  -8  -3   3  139.39   23.80
   8  -3  -3  144.79   24.50
   8  -3  -3  157.78   24.70
   8  -3  -3  162.98   24.60
   8  -3  -3  155.18   25.40
  -8  -3   3  183.48   26.50
  -8  -3   3  156.58   25.40
   8  -3  -3  181.08   25.50
   8  -3  -3  181.48   25.50
  -8  -3   3  140.69   24.30
   8  -3  -3  160.18   25.60
  -8  -3   3  138.29   23.50
   8  -3  -3  148.79   25.70
   8  -3  -3  197.68   27.70
   8  -3  -3  140.49   24.40
  -8  -3   3  159.98   24.90
  -8   3   3  147.29   24.60
  -8   3   3  146.69   25.10
  -8   3   3  142.29   26.70
  -8   3   3  173.88   26.20
  -8   3   3  176.48   26.50
  -8   3   3  107.49   25.50
  -8   3   3  169.08   25.60
  -8   3   3  157.38   25.00
  -8   3   3   97.99   24.90
  -8   3   3  163.58   26.40
   6  -3  -3  523.65   76.99
   6  -3  -3  489.45   76.49
  -6  -3   3  519.15   75.69
  -6  -3   3  505.45   75.99
   6  -3  -3  507.15   76.09
   6  -3  -3  589.74   76.69
  -6  -3   3  487.05   76.19
  -6  -3   3  481.95   76.69
   6  -3  -3  492.25   76.69
   6  -3  -3  524.55   76.39
  -6  -3   3  538.15   76.89
   6  -3  -3  554.04   76.29
  -6  -3   3  559.14   76.79
   6  -3  -3  537.65   76.59
   6  -3  -3  502.75   76.69
   6  -3  -3  512.65   76.89
   6  -3  -3  630.44   76.69
   6  -3  -3  492.55   76.59
  -6   3   3  468.25   77.49
  -6   3   3  533.95   76.39
  -6   3   3  486.45   77.09
  -6   3   3  488.95   76.49
  -6   3   3  405.56   78.49
  -6   3   3  489.25   77.29
   6   3  -3  592.74   76.89
  -6   3   3  586.84   77.19
   6   3  -3  542.05   77.09
  -6   3   3  495.15   78.49
  -6   3   3  558.24   76.69
  -6   3   3  578.94   76.69
   4  -3  -3  216.28   31.10
  -4  -3   3  204.18   29.40
  -4  -3   3  202.58   29.30
  -4  -3   3  168.68   31.70
   4  -3  -3  195.68   31.00
  -4  -3   3  191.48   30.60
   4  -3  -3  231.88   30.60
  -4  -3   3  171.78   29.40
   4  -3  -3  184.08   31.00
   4  -3  -3  223.48   30.50
  -4  -3   3  203.38   29.30
   4  -3  -3  194.38   31.40
  -4  -3   3  212.18   30.50
  -4  -3   3  200.98   31.40
  -4  -3   3  163.48   31.50
   4  -3  -3  235.98   31.60
   4  -3  -3  184.28   30.50
   4  -3  -3  219.18   30.70
   4  -3  -3  212.48   30.70
   4  -3  -3  224.28   31.10
   4  -3  -3  212.58   30.30
  -4  -3   3  202.98   31.50
   4   3  -3  148.39   30.90
  -4   3   3  175.68   32.00
  -4   3   3  216.68   31.70
  -4   3   3  198.08   32.40
  -4   3   3  189.38   34.20
  -4   3   3  213.68   30.80
  -4   3   3  198.58   30.80
   4   3  -3  201.68   29.30
   4   3  -3  186.08   31.20
   4   3  -3  202.68   29.30
   4   3  -3  206.78   31.10
  -4   3   3  187.38   31.50
  -4   3   3  185.48   33.20
   4   3  -3  201.08   31.60
   4   3  -3  198.28   31.50
   2  -3  -3  287.37   39.10
   2  -3  -3  273.67   40.00
   2  -3  -3  335.97   39.60
   2  -3  -3  254.97   38.80
   2  -3  -3  256.47   39.30
  -2  -3   3  283.67   38.40
  -2  -3   3  243.68   38.80
   2  -3  -3  317.37   39.40
   2  -3  -3  262.97   38.80
  -2  -3   3  264.67   38.30
  -2  -3   3  252.27   38.50
  -2  -3   3  271.17   39.60
   2  -3  -3  266.77   39.60
   2  -3  -3  287.87   40.10
   2  -3  -3  248.18   38.30
   2  -3  -3  260.27   39.70
   2  -3  -3  291.77   39.00
  -2  -3   3  281.87   39.50
  -2  -3   3  225.78   38.50
   2  -3  -3  264.07   38.60
  -2  -3   3  242.28   39.10
   2  -3  -3  232.18   38.60
   2   3  -3  253.37   39.70
   2   3  -3  270.47   38.20
  -2   3   3  248.58   40.70
  -2   3   3  256.17   39.40
   2   3  -3  251.27   40.10
  -2   3   3  254.17   41.40
   2   3  -3  265.27   39.80
  -2   3   3  259.67   39.10
  -2   3   3  263.77   39.30
   2   3  -3  260.17   38.30
   2   3  -3  220.28   39.80
   2   3  -3  220.98   40.00
  -2   3   3  270.77   39.20
   2   3  -3  228.88   39.40
  -2   3   3  260.17   40.20
  -2   3   3  243.08   40.90
   0  -3  -3   53.39    9.60
   0  -3  -3   42.80   11.20
   0  -3   3   36.40   10.00
   0  -3  -3   43.40   12.20
   0  -3   3   60.39   12.00
   0  -3   3   37.40   10.40
   0  -3   3   60.79    9.70
   0  -3  -3   79.39   12.70
   0  -3  -3   56.09    9.60
   0  -3   3   46.50   10.70
   0  -3   3   58.09   12.50
   0  -3  -3   63.09    9.80
   0  -3  -3   55.09    9.30
   0  -3   3   65.59   12.00
   0  -3  -3   48.70    9.60
   0  -3   3   72.79   12.00
   0  -3   3   42.00    9.40
   0  -3   3   44.30    9.40
   0  -3   3   44.00    9.90
   0  -3  -3   57.79    9.40
   0  -3  -3   63.09    9.50
   0  -3  -3   69.79   11.90
   0  -3  -3   54.99   10.10
   0  -3   3   58.89   10.40
   0  -3  -3   53.09   10.90
   0  -3   3   65.89   10.90
   0  -3   3   39.10   10.10
   0  -3  -3   56.79    9.50
   0   3   3   56.09   12.20
   0   3   3   36.60   10.40
   0   3  -3   38.60    9.20
   0   3   3   40.60   10.20
   0   3   3   56.79   10.50
   0   3   3   65.19   12.90
   0   3  -3   39.50   12.40
   0   3  -3   60.29   12.50
   0   3  -3   46.00    9.30
   0   3   3   37.70   10.00
   0   3  -3   39.60    9.20
   0   3  -3   55.69   12.70
   0   3  -3   51.39   12.10
   0   3  -3   33.50    8.90
   0   3   3   56.89   10.30
   0   3   3   62.49   10.40
  -2  -3  -3  129.79   21.70
  -2  -3  -3  136.29   21.80
  -2  -3  -3  141.99   20.00
   2  -3   3  141.59   22.60
  -2  -3  -3  124.49   20.00
   2  -3   3  132.19   22.20
   2  -3   3  134.59   21.40
   2  -3   3  152.58   22.80
   2  -3   3  158.58   22.90
  -2  -3  -3  136.99   22.20
   2  -3   3  121.99   21.30
   2  -3   3  121.39   21.00
  -2  -3  -3  127.79   21.90
  -2  -3  -3  127.59   21.50
   2  -3   3  143.69   20.90
   2  -3   3  143.39   23.70
   2  -3   3  119.99   20.90
   2  -3   3  150.08   23.30
   2  -3   3  138.49   21.00
   2  -3   3  114.39   21.00
   2  -3   3  130.99   21.50
   2  -3   3  140.29   22.80
  -2  -3  -3  118.89   20.10
  -2  -3  -3   96.09   20.10
  -2  -3  -3  159.28   20.40
  -2  -3  -3  145.89   22.10
  -2  -3  -3  144.09   20.40
   2  -3   3  121.29   21.60
   2   3   3  154.68   20.80
  -2   3  -3  154.78   22.90
   2   3   3   89.09   21.00
   2   3   3  142.29   20.90
  -2   3  -3  133.29   20.70
  -2   3  -3  137.59   20.70
  -2   3  -3  125.69   23.00
   2   3   3  140.29   20.90
  -2   3  -3   82.09   22.70
  -2   3  -3  121.09   22.30
   2   3   3  128.09   23.00
  -2   3  -3  163.78   23.10
   2   3   3  121.39   20.80
   4  -3   3  369.76   59.39
  -4  -3  -3  403.46   57.39
  -4  -3  -3  401.46   58.69
  -4  -3  -3  390.56   58.59
   4  -3   3  382.16   58.59
   4  -3   3  392.76   59.39
  -4  -3  -3  439.36   57.49
   4  -3   3  370.46   58.09
  -4  -3  -3  370.56   58.89
  -4  -3  -3  393.36   58.69
   4  -3   3  399.36   58.99
  -4  -3  -3  405.86   58.69
   4  -3   3  405.56   58.49
   4  -3   3  407.06   58.99
   4  -3   3  331.37   58.69
  -4  -3  -3  358.86   59.29
  -4  -3  -3  441.16   57.69
   4  -3   3  428.26   58.49
   4  -3   3  438.56   58.69
   4  -3   3  372.16   58.99
  -4  -3  -3  429.46   57.59
   4  -3   3  378.56   58.59
   4   3   3  399.26   60.59
  -4   3  -3  385.76   59.59
  -4   3  -3  376.06   59.89
   4   3   3  427.36   57.79
   4   3   3  378.96   57.69
  -4   3  -3  418.46   58.39
   4   3   3  409.46   57.69
   4   3   3  398.46   60.29
  -4   3  -3  408.26   60.09
  -4   3  -3  380.16   58.39
  -4   3  -3  362.26   59.59
  -4   3  -3  410.06   59.99
   4   3   3  410.36   57.89
  -4   3  -3  294.57   60.09
   6  -3   3   11.50    6.40
  -6  -3  -3   -2.60    7.60
   6  -3   3    9.70    9.60
   6  -3   3   16.50    9.40
  -6  -3  -3   -0.40    7.70
   6  -3   3   -1.30    6.00
   6  -3   3    4.60    7.20
   6  -3   3  -13.10    7.70
  -6  -3  -3   -2.40    7.00
   6  -3   3    2.60   10.30
   6  -3   3    7.50    7.90
   6  -3   3  -11.00    7.90
   6  -3   3    8.20    8.90
   6  -3   3   -6.20    6.50
   6  -3   3  -14.10    7.10
  -6  -3  -3   -4.50    7.50
   6   3   3    6.00    4.50
  -6   3  -3   14.20    9.00
  -6   3  -3    3.50    7.30
  -6   3  -3   -1.70   10.70
   6   3   3   10.60    6.10
  -6   3  -3   21.50    9.60
  -6   3  -3    8.00    6.90
  -6   3  -3   -0.50   10.30
   6   3   3   13.80    5.00
  -6   3  -3   17.50   10.20
   6   3   3    0.90    6.40
  -6   3  -3   14.80    8.50
  -6   3  -3   -3.90    4.90
  -6   3  -3    0.40    5.50
   8  -3   3  168.98   25.90
  -8  -3  -3  147.29   24.50
   8  -3   3  144.99   24.50
  -8  -3  -3  143.59   24.10
  -8  -3  -3  131.59   24.50
   8  -3   3  145.59   23.60
   8  -3   3  145.59   24.00
   8  -3   3  156.38   24.90
   8  -3   3  169.38   25.60
   8  -3   3  138.59   24.50
   8  -3   3  150.98   23.90
   8  -3   3  145.49   24.30
  -8  -3  -3  148.09   24.00
   8  -3   3  146.29   23.50
  -8   3  -3  109.79   23.70
  -8   3  -3  138.49   23.60
  -8   3  -3  177.28   26.50
  -8   3  -3  129.09   23.90
   8   3   3  157.68   22.80
  -8   3  -3  145.69   25.00
  -8   3  -3  136.69   25.80
   8   3   3  136.29   22.90
  -8   3  -3  139.29   25.40
  -8   3  -3  163.58   27.30
  -8   3  -3  131.89   23.30
  -8   3  -3  180.08   25.20
 -10  -3  -3  325.47   44.20
  10  -3   3  313.07   44.10
  10  -3   3  244.78   44.30
  10  -3   3  278.17   45.00
  10  -3   3  289.77   43.70
 -10  -3  -3  259.47   45.20
 -10  -3  -3  288.07   42.50
  10  -3   3  321.67   44.10
  10  -3   3  261.07   45.20
  10  -3   3  277.07   45.20
 -10  -3  -3  302.57   44.10
  10  -3   3  294.37   44.60
  10  -3   3  266.37   44.30
 -10  -3  -3  255.17   44.50
  10  -3   3  302.57   45.20
 -10   3  -3  261.07   45.70
 -10   3  -3  301.37   45.60
 -10   3  -3  280.67   45.10
 -10   3  -3  288.07   46.50
 -10   3  -3  294.97   43.80
 -10   3  -3  321.97   44.10
 -10   3  -3  228.28   46.20
 -10   3  -3  300.37   47.30
 -10   3  -3  363.96   47.30
 -10   3  -3  292.37   47.20
  12  -3   3  567.44   93.09
  12  -3   3  735.53   93.49
 -12  -3  -3  698.03   93.19
  12  -3   3  658.33   93.39
  12  -3   3  681.43   94.69
 -12  -3  -3  662.83   94.09
 -12  -3  -3  646.74   94.39
 -12  -3  -3  734.53   93.39
  12  -3   3  560.04   93.69
  12  -3   3  641.14   94.49
  12  -3   3  579.24   93.49
  12  -3   3  686.63   93.89
  12  -3   3  578.04   94.09
  12  -3   3  535.75   93.79
 -12   3  -3  631.14   95.19
 -12   3  -3  618.54   94.59
 -12   3  -3  480.35   94.59
 -12   3  -3  682.73   96.09
 -12   3  -3  706.73   93.69
 -12   3  -3  754.52   95.89
 -12   3  -3  673.53   95.99
 -12   3  -3  642.34   93.29
 -12   3  -3  501.25   94.99
 -12   3  -3  608.74   94.29
 -14  -3  -3   75.19   17.50
  14  -3   3   62.39   15.10
  14  -3   3   54.29   15.00
  14  -3   3   89.99   18.50
  14  -3   3   70.29   15.30
  14  -3   3   64.39   17.00
  14  -3   3   64.49   13.80
  14  -3   3   63.49   16.60
  14  -3   3   57.39   13.50
  14  -3   3   75.99   16.20
 -14  -3  -3   86.99   17.30
 -14  -3  -3   74.69   15.40
  14  -3   3   72.39   16.20
  14  -3   3   61.89   17.50
 -14  -3  -3   90.79   16.50
  14  -3   3   69.69   18.40
 -14   3  -3   79.59   20.30
 -14   3  -3   83.29   20.20
 -14   3  -3   75.59   15.40
 -14   3  -3   53.19   21.00
  14   3   3   78.09   13.40
 -14   3  -3   89.49   20.50
 -14   3  -3   95.59   19.90
 -14   3  -3   64.59   15.00
 -14   3  -3   53.69   16.60
 -14   3  -3   53.29   15.90
 -14   3  -3   98.59   20.30
  14   3   3   79.99   13.30
  16  -3   3  153.08   30.80
  16  -3   3  212.08   34.50
  16  -3   3  187.18   32.50
  16  -3   3  176.08   32.20
 -16  -3  -3  235.58   33.20
 -16  -3  -3  205.38   31.20
  16  -3   3  187.78   32.50
 -16  -3  -3  224.98   34.10
  16  -3   3  188.78   33.60
  16  -3   3  179.68   31.10
  16  -3   3  226.78   32.90
  16  -3   3  179.68   33.50
 -16  -3  -3  208.08   34.30
  16  -3   3  215.38   33.40
  16  -3   3  192.48   31.90
  16  -3   3  156.68   32.80
 -16   3  -3  228.58   36.40
 -16   3  -3  138.79   34.30
  16   3   3  188.48   30.00
 -16   3  -3  154.88   36.10
 -16   3  -3  232.18   36.70
 -16   3  -3  207.68   32.50
  16   3   3  188.48   30.00
 -16   3  -3  210.08   36.40
 -16   3  -3  225.58   37.40
 -16   3  -3  194.28   32.30
  18  -3   3   96.49   22.90
  18  -3   3   91.19   21.00
  18  -3   3  110.89   23.20
  18  -3   3   87.89   22.30
 -18  -3  -3  125.39   21.20
  18  -3   3   83.19   19.70
  18  -3   3  166.18   28.90
  18  -3   3   72.59   19.50
 -18  -3  -3  103.29   23.70
 -18  -3  -3  115.09   21.40
  18  -3   3   91.29   20.90
 -18  -3  -3  116.89   22.80
 -18   3  -3   79.99   26.90
 -18   3  -3  139.79   26.50
  18   3   3  115.99   19.10
  18   3   3  118.99   19.80
 -18   3  -3  121.89   25.70
 -18   3  -3  109.69   26.60
 -18   3  -3  142.59   28.70
 -18   3  -3  132.29   27.90
 -20  -3  -3  -11.00   10.20
  20  -3   3   14.30   14.20
  20  -3   3    6.80   13.10
 -20  -3  -3   17.10   13.00
  20  -3   3    5.00   14.30
  20  -3   3   18.60   10.70
  20  -3   3   -9.10   10.30
  20  -3   3   -9.60   12.90
  20  -3   3   17.90   18.20
 -20   3  -3   39.00   31.20
  20   3   3   -0.20    7.90
 -20   3  -3   20.00   23.30
 -20   3  -3   10.50   14.20
  20   3   3    0.30    8.80
 -20   3  -3    9.30   19.90
 -20   3  -3   -5.70   17.30
  22  -3   3  120.89   29.30
 -22  -3  -3  188.48   32.60
  22  -3   3  157.78   27.70
 -22  -3  -3  178.68   30.80
  22  -3   3  156.48   29.80
  22  -3   3  102.19   26.50
  22  -3   3  113.39   28.40
  22   3   3  199.88   25.90
  22   3   3  196.88   27.60
 -22   3  -3  108.19   29.50
 -22   3  -3  196.28   40.20
  22   3   3  134.69   26.20
 -22   3  -3  100.99   32.30
  22   3   3  145.79   27.00
 -22   3  -3  236.38   41.20
 -24  -3  -3    3.10   13.10
  24  -3   3   30.50   14.40
  24  -3   3    0.50   13.70
 -24  -3  -3   19.80   15.20
  24  -3   3   33.50   17.30
  24  -3   3    8.30   17.60
  24   3   3   54.69   13.10
 -24   3  -3   46.70   18.70
  24   3   3   38.00   13.50
  24   3   3    6.00   12.30
  24   3   3   15.20   11.10
 -24   3  -3    5.80   19.20
  26  -3   3    5.60   19.20
 -26  -3  -3   33.10   16.90
 -26  -3  -3   69.69   18.80
  26  -3   3   55.79   20.10
 -26   3  -3   35.10   18.70
  26   3   3    4.60   11.60
  26   3   3   23.70   12.30
  26   3   3   13.70   12.80
  26   3   3   26.60   12.70
 -26   3  -3   17.20   19.30
  25  -4  -3    5.10   21.30
  25  -4  -3   10.80   18.60
  25  -4  -3    6.80   18.90
  25   4  -3   19.70   13.20
  25   4  -3   13.80   11.90
 -25   4   3    3.80   23.00
 -25   4   3   15.00   19.30
  23  -4  -3   53.29   23.70
  23  -4  -3   -7.40   22.30
  23  -4  -3   33.50   18.40
  23  -4  -3   -0.30   17.50
  23   4  -3   17.30   10.40
 -23   4   3  -18.50   21.10
  23   4  -3   -5.40   10.10
 -23   4   3    8.40   19.30
 -21  -4   3    2.30   13.70
  21  -4  -3   21.90   21.70
  21  -4  -3   11.90   17.20
 -21  -4   3   28.10   13.60
  21  -4  -3  -24.90   15.40
  21  -4  -3    2.50   16.20
  21   4  -3   11.90    9.80
 -21   4   3  -11.50   20.10
  21   4  -3   -2.30    8.80
 -21   4   3   -6.60   16.40
 -21   4   3  -16.80   16.50
 -21   4   3    0.00   19.20
  19  -4  -3   38.90   17.10
 -19  -4   3    2.90   13.60
  19  -4  -3   34.50   17.10
  19  -4  -3   42.90   20.80
  19  -4  -3   14.60   20.90
 -19  -4   3   62.69   15.00
 -19   4   3   28.40   16.60
 -19   4   3   51.49   23.30
 -19   4   3   28.40   18.10
 -19   4   3   -4.30   18.70
  17  -4  -3  144.59   28.60
 -17  -4   3  191.18   23.60
 -17  -4   3  171.48   24.60
  17  -4  -3  111.09   25.20
 -17  -4   3  153.28   24.90
  17  -4  -3  144.69   28.30
 -17  -4   3  135.79   25.30
  17  -4  -3   89.69   25.10
 -17   4   3   62.09   24.90
 -17   4   3   93.39   27.00
 -17   4   3   81.79   28.40
 -17   4   3  135.69   30.10
  15  -4  -3   30.10   12.20
  15  -4  -3   18.40   14.40
 -15  -4   3   11.80   11.80
 -15  -4   3   -3.80   10.40
  15  -4  -3   17.60   15.50
  15  -4  -3   32.60   13.80
  15  -4  -3   25.90   13.30
  15  -4  -3   31.90   15.30
 -15  -4   3   13.50    9.60
 -15  -4   3   16.40   12.60
  15  -4  -3   11.60   14.30
 -15  -4   3   28.10   13.70
 -15  -4   3   10.10   11.70
 -15  -4   3    9.90   10.50
  15  -4  -3   33.70   12.10
 -15  -4   3   10.30   12.40
 -15   4   3   11.40   16.60
 -15   4   3   -2.90   15.40
 -15   4   3    8.20   13.90
 -15   4   3   18.20   12.20
 -15   4   3   21.80   17.00
 -15   4   3   16.00   11.40
  13  -4  -3  -12.10   12.80
 -13  -4   3   13.60   11.20
  13  -4  -3   25.40   12.90
 -13  -4   3   14.90   12.60
 -13  -4   3   16.50    8.90
 -13  -4   3   19.70   13.80
 -13  -4   3   22.30   10.20
  13  -4  -3   35.80   14.80
  13  -4  -3   22.40   14.10
  13  -4  -3    1.70   12.30
  13  -4  -3   11.50   10.20
  13  -4  -3   -0.70   13.00
 -13  -4   3    6.60    7.90
 -13  -4   3   13.10   11.30
  13  -4  -3   27.50   14.90
  13  -4  -3    3.60   13.20
 -13  -4   3   15.70   13.20
  13  -4  -3    7.20    9.80
 -13   4   3   15.30   14.70
 -13   4   3    1.90   10.40
 -13   4   3    5.40   15.60
 -13   4   3   22.60   10.30
 -13   4   3   14.80   13.20
 -13   4   3   40.10   15.40
  11  -4  -3   68.59   14.50
 -11  -4   3   77.89   13.90
  11  -4  -3   77.19   19.20
  11  -4  -3   37.90   16.40
 -11  -4   3   72.89   18.00
  11  -4  -3   58.99   15.70
  11  -4  -3   69.99   16.80
  11  -4  -3   63.29   18.40
  11  -4  -3   48.70   16.60
  11  -4  -3   73.29   14.50
 -11  -4   3   77.79   13.10
 -11  -4   3   71.99   18.60
 -11  -4   3   56.09   16.00
 -11  -4   3   70.69   15.10
  11  -4  -3   72.49   18.80
  11  -4  -3   55.89   18.80
 -11   4   3   46.80   17.30
 -11   4   3   51.19   18.30
 -11   4   3   35.00   16.20
 -11   4   3   37.50   16.80
 -11   4   3   88.79   15.70
 -11   4   3   73.39   15.70
   9  -4  -3   14.20   12.00
   9  -4  -3   -0.10   12.80
   9  -4  -3    7.40   12.00
  -9  -4   3  -12.70   12.50
   9  -4  -3   -1.40    7.50
  -9  -4   3   -1.40   10.50
   9  -4  -3   10.20   11.30
  -9  -4   3   -2.80   11.00
  -9  -4   3    8.80   13.10
   9  -4  -3    0.70   10.80
   9  -4  -3    5.30    8.10
   9  -4  -3    3.20    7.10
   9  -4  -3    1.60    7.20
   9  -4  -3   -7.00    9.10
   9  -4  -3   -0.80   10.90
  -9  -4   3    4.20    7.20
   9  -4  -3   18.10   11.30
  -9  -4   3   -6.70    6.10
  -9   4   3    3.00   12.10
  -9   4   3   -6.40   11.40
  -9   4   3    5.50    7.90
  -9   4   3   -4.30    7.30
  -9   4   3   23.70   15.10
   9   4  -3   -7.40   11.70
   9   4  -3    0.40    7.10
   9   4  -3    3.40    8.00
  -9   4   3    6.00   12.70
   9   4  -3    7.10   10.50
  -9   4   3   10.90   12.20
  -9   4   3  -11.40   10.30
   7  -4  -3   -5.10   11.90
   7  -4  -3   -9.60    9.00
   7  -4  -3   14.70   12.70
  -7  -4   3    1.30   11.40
   7  -4  -3   15.70   11.30
   7  -4  -3    1.80    7.10
   7  -4  -3    5.00    6.60
  -7  -4   3   12.90   11.80
  -7  -4   3   -3.50    6.90
  -7  -4   3   -0.30    6.40
   7  -4  -3    5.90    7.00
   7  -4  -3  -20.40    9.60
   7  -4  -3    4.50   11.50
  -7  -4   3    2.10   11.40
  -7  -4   3    6.10   11.40
   7  -4  -3   -7.30   10.60
   7  -4  -3  -14.00   10.30
   7  -4  -3    4.00    7.70
   7   4  -3    4.40    9.80
   7   4  -3   12.20   11.40
  -7   4   3   15.00   11.40
   7   4  -3    1.30    6.10
  -7   4   3   -3.50   10.40
  -7   4   3    3.70    9.80
  -7   4   3   15.20   11.20
  -7   4   3   -2.90   11.30
  -7   4   3   -2.60    6.90
   7   4  -3   -1.60    6.60
  -7   4   3    2.50   12.80
  -7   4   3    5.20    7.30
   5  -4  -3  111.49   21.20
   5  -4  -3  125.19   16.90
   5  -4  -3  101.59   15.50
  -5  -4   3   86.79   13.60
  -5  -4   3   87.99   19.20
  -5  -4   3   95.89   19.60
  -5  -4   3   85.89   13.80
   5  -4  -3   93.79   17.40
   5  -4  -3   82.49   17.70
   5  -4  -3  114.59   15.60
   5  -4  -3  107.49   19.30
  -5  -4   3  102.39   20.10
   5  -4  -3  101.49   20.80
   5  -4  -3   99.19   19.30
   5  -4  -3   65.79   17.10
   5  -4  -3   88.89   18.90
  -5  -4   3  108.09   20.80
   5  -4  -3   67.09   15.40
   5  -4  -3   90.99   15.50
   5  -4  -3  102.89   16.20
   5   4  -3   62.49   16.20
  -5   4   3   89.19   18.90
   5   4  -3   99.49   18.60
  -5   4   3   97.49   17.40
   5   4  -3   57.29   15.40
   5   4  -3   50.29   15.00
   5   4  -3   70.09   18.70
  -5   4   3   77.29   17.20
  -5   4   3  109.89   17.00
  -5   4   3   44.60   16.40
   5   4  -3   87.99   14.10
  -5   4   3   63.89   19.20
  -5   4   3   67.49   17.60
  -5   4   3  109.39   16.80
  -3  -4   3   89.69   13.40
  -3  -4   3   93.99   16.00
  -3  -4   3   78.69   17.40
   3  -4  -3   75.09   17.20
   3  -4  -3   53.49   14.40
  -3  -4   3   99.29   19.70
   3  -4  -3  102.79   18.50
  -3  -4   3   95.89   13.60
  -3  -4   3   84.19   13.40
   3  -4  -3  116.69   20.60
   3  -4  -3   91.99   15.20
   3  -4  -3   80.99   15.50
   3  -4  -3   81.69   18.10
   3  -4  -3   90.19   14.50
   3  -4  -3   87.19   14.40
  -3  -4   3  111.89   19.80
  -3  -4   3   74.99   13.40
  -3  -4   3   72.69   15.10
   3  -4  -3  102.59   15.40
   3  -4  -3   92.69   20.30
  -3  -4   3   94.59   20.60
   3  -4  -3  101.59   14.80
  -3   4   3   69.59   17.60
  -3   4   3   34.40   16.10
   3   4  -3   86.99   16.40
   3   4  -3   80.69   13.50
  -3   4   3   83.99   15.40
  -3   4   3   43.20   15.20
   3   4  -3   91.29   13.70
   3   4  -3   48.90   14.20
   3   4  -3   54.19   14.20
  -3   4   3   79.49   15.40
  -3   4   3   86.59   16.40
   3   4  -3   86.79   19.20
  -3   4   3   93.79   16.50
  -3   4   3   91.39   19.00
   3   4  -3   84.59   16.40
   3   4  -3   81.49   16.90
   1  -4  -3   13.60    5.90
   1  -4  -3   16.60   11.80
  -1  -4   3   22.30    6.10
   1  -4  -3   10.40    6.30
   1  -4  -3    9.20    6.90
  -1  -4   3   11.40    5.90
   1  -4  -3   15.00    9.80
  -1  -4   3   24.90    8.00
   1  -4  -3   15.50    6.40
   1  -4  -3   19.60   11.40
  -1  -4   3    7.90    5.70
   1  -4  -3   13.90    6.00
  -1  -4   3   10.40    7.30
   1  -4  -3   16.90   11.40
  -1  -4   3   29.30    9.10
  -1  -4   3   18.20   12.40
  -1  -4   3    2.10    8.50
   1  -4  -3    8.80   12.30
  -1  -4   3   10.10    7.90
   1  -4  -3   16.40    8.30
  -1  -4   3   -6.70    7.60
  -1  -4   3   11.40    5.90
  -1  -4   3   13.90   11.40
   1  -4  -3   14.00    6.20
  -1   4   3   -8.30    7.10
   1   4  -3   26.20   11.20
  -1   4   3    3.50    7.30
  -1   4   3    4.40   10.50
   1   4  -3   12.00   10.70
   1   4  -3   19.00   11.50
  -1   4   3   -1.60    8.00
  -1   4   3    4.20    6.40
   1   4  -3   18.40   10.60
  -1   4   3   10.50    6.80
   1   4  -3   13.10    5.40
   1   4  -3    2.50    6.20
   1   4  -3   15.20    6.60
   1   4  -3    6.10    5.10
  -1   4   3   15.80    8.50
  -1   4   3    8.80   12.10
  -1  -4  -3   33.00   13.70
  -1  -4  -3   44.60   14.40
   1  -4   3   26.50    8.50
   1  -4   3   37.90   13.20
  -1  -4  -3   47.40    8.90
  -1  -4  -3   32.00   10.90
  -1  -4  -3   33.30   13.60
  -1  -4  -3   45.40    8.20
   1  -4   3   31.60    8.70
   1  -4   3   21.50   13.10
   1  -4   3   36.70    9.50
   1  -4   3   35.80   13.90
   1  -4   3   47.00   10.50
   1  -4   3   37.10   10.80
  -1  -4  -3   40.00   12.90
  -1  -4  -3   43.90    8.30
  -1  -4  -3   33.70    8.30
  -1  -4  -3   40.70    9.00
  -1  -4  -3   30.90    9.50
   1  -4   3   27.60   13.70
   1  -4   3   37.20    9.00
  -1  -4  -3   46.70    8.70
   1  -4   3   52.99   11.50
   1  -4   3   44.90    9.10
  -1  -4  -3   27.00    8.50
  -1  -4  -3   29.80    8.50
   1   4   3   35.00    9.90
   1   4   3   47.60    9.60
   1   4   3   25.00    9.60
  -1   4  -3   49.30    9.00
   1   4   3   24.20   10.10
   1   4   3   47.80    9.30
   1   4   3   40.10   10.10
  -1   4  -3   44.10   13.00
  -1   4  -3   12.10    8.30
  -1   4  -3   41.60   12.80
  -1   4  -3   32.70   13.50
   1   4   3   40.10   12.70
  -1   4  -3   33.60   13.30
  -1   4  -3   37.90    8.50
   1   4   3   36.10   12.20
  -1   4  -3   27.20    9.50
  -3  -4  -3    1.80   10.00
  -3  -4  -3   -4.30   10.20
  -3  -4  -3   -7.90    4.10
   3  -4   3   -4.10    6.00
   3  -4   3    3.10   10.80
   3  -4   3  -11.20   10.80
   3  -4   3  -11.20   11.00
   3  -4   3   -4.30    7.00
   3  -4   3   -1.60    6.10
   3  -4   3    3.60    9.50
   3  -4   3    3.00    6.80
  -3  -4  -3    3.60    4.50
   3  -4   3   -5.90   11.10
   3  -4   3   -4.50   10.10
   3  -4   3    0.30    6.20
  -3  -4  -3    4.20   10.50
  -3  -4  -3   -0.50    4.50
   3  -4   3    7.50   11.60
  -3  -4  -3   -0.70    4.20
   3  -4   3   -1.70    8.70
   3  -4   3    3.20    7.60
  -3  -4  -3    3.00   10.80
  -3   4  -3   13.70   11.60
   3   4   3   -7.30    6.80
   3   4   3   10.40    7.20
  -3   4  -3    0.30   11.00
  -3   4  -3  -14.50   10.00
  -3   4  -3   -9.90    7.80
  -3   4  -3    5.40    5.90
  -3   4  -3   -2.60    5.20
   3   4   3  -10.90    9.60
   3   4   3   -0.50    5.90
   3   4   3    7.20    5.80
  -3   4  -3    6.00    7.30
  -3   4  -3   12.70   12.00
   3   4   3   -3.20   10.90
   3   4   3    9.10    7.90
   3   4   3    0.10    6.80
  -5  -4  -3  274.77   43.80
  -5  -4  -3  259.37   44.00
   5  -4   3  281.47   41.80
   5  -4   3  205.68   42.30
   5  -4   3  293.87   44.00
   5  -4   3  243.28   43.90
   5  -4   3  288.67   41.80
   5  -4   3  191.28   41.90
  -5  -4  -3  267.97   40.30
   5  -4   3  246.78   43.50
   5  -4   3  273.17   45.10
   5  -4   3  234.88   43.70
   5  -4   3  337.47   42.30
   5  -4   3  256.97   42.90
  -5  -4  -3  288.87   43.60
  -5  -4  -3  317.67   40.60
   5  -4   3  348.17   42.30
   5  -4   3  307.27   42.00
   5  -4   3  250.17   44.30
  -5   4  -3  254.67   45.20
  -5   4  -3  367.36   45.60
  -5   4  -3  289.97   41.80
   5   4   3  270.17   45.80
  -5   4  -3  236.08   45.40
   5   4   3  241.88   45.10
  -5   4  -3  270.57   44.60
  -5   4  -3  346.87   44.90
  -5   4  -3  236.48   44.40
  -5   4  -3  282.17   41.70
   7  -4   3  139.09   19.20
  -7  -4  -3   94.09   19.90
   7  -4   3   81.89   23.20
   7  -4   3  130.29   18.70
   7  -4   3   93.99   17.90
  -7  -4  -3  113.39   18.70
   7  -4   3  100.79   21.90
   7  -4   3  122.49   18.60
  -7  -4  -3  126.99   20.30
  -7  -4  -3  113.59   21.10
   7  -4   3  123.09   19.90
  -7  -4  -3  122.59   21.40
   7  -4   3  116.09   22.30
  -7  -4  -3   89.59   20.60
   7  -4   3   89.29   21.00
   7  -4   3   78.69   22.00
   7  -4   3   79.29   17.70
   7  -4   3  104.09   23.60
   7   4   3   87.29   16.70
   7   4   3   69.39   18.60
  -7   4  -3  120.39   23.10
  -7   4  -3   55.29   17.70
   7   4   3   63.19   18.00
  -7   4  -3   63.49   18.50
  -7   4  -3   87.29   21.70
  -7   4  -3  116.89   21.70
  -7   4  -3  113.59   18.20
  -7   4  -3  132.89   18.90
   7   4   3  132.79   17.20
  -7   4  -3  112.49   21.90
   9  -4   3  175.48   29.40
   9  -4   3  171.08   33.00
   9  -4   3  202.38   29.70
   9  -4   3  210.08   29.70
  -9  -4  -3  203.28   29.70
  -9  -4  -3  202.98   30.90
   9  -4   3  201.58   33.60
   9  -4   3  160.58   32.90
   9  -4   3  189.28   29.50
   9  -4   3  190.68   30.60
   9  -4   3  177.38   29.40
   9  -4   3  136.09   31.80
  -9  -4  -3  198.58   31.80
  -9  -4  -3  176.18   30.60
  -9  -4  -3  218.38   32.10
  -9  -4  -3  192.48   30.80
  -9   4  -3  209.28   32.90
   9   4   3  158.88   30.70
  -9   4  -3  115.59   29.00
  -9   4  -3  196.68   33.30
  -9   4  -3  183.88   29.10
   9   4   3  219.98   28.50
   9   4   3  120.69   29.10
  -9   4  -3  129.99   30.40
  -9   4  -3  168.38   28.70
  -9   4  -3  204.38   33.70
  -9   4  -3  165.78   33.40
   9   4   3  190.38   28.60
  11  -4   3   50.39   16.80
  11  -4   3   52.69   13.10
  11  -4   3   76.59   18.40
 -11  -4  -3   48.40   14.80
  11  -4   3   66.19   15.50
 -11  -4  -3   48.70   16.30
  11  -4   3   45.00   17.10
 -11  -4  -3   44.80   12.00
  11  -4   3   41.50   12.80
  11  -4   3   52.19   16.40
 -11  -4  -3   50.99   16.10
  11  -4   3   76.39   19.70
 -11  -4  -3   44.10   13.60
 -11  -4  -3   60.69   15.10
 -11   4  -3   68.99   19.90
 -11   4  -3   61.69   13.10
  11   4   3   21.80   12.50
  11   4   3   42.10   11.40
 -11   4  -3   47.30   12.50
 -11   4  -3   33.90   14.00
 -11   4  -3   42.20   14.80
  11   4   3   27.70   13.10
 -11   4  -3   46.70   16.70
  11   4   3   43.90   12.30
 -13  -4  -3   22.50   11.10
 -13  -4  -3   10.50   11.90
  13  -4   3   25.70   17.60
  13  -4   3   -4.60    9.50
 -13  -4  -3    5.10    9.00
 -13  -4  -3    9.90   11.70
  13  -4   3   -5.70   12.80
  13  -4   3   -0.40   14.60
  13  -4   3   34.40   14.70
  13  -4   3   -1.40   14.50
 -13  -4  -3   15.10   11.80
  13  -4   3    9.10   18.10
  13  -4   3    0.10   10.00
 -13  -4  -3    5.10   12.40
 -13   4  -3    4.40   11.80
 -13   4  -3   -1.80   15.40
 -13   4  -3    2.90   12.30
 -13   4  -3    6.10    8.90
 -13   4  -3   14.50    9.80
  13   4   3   -7.30    7.60
  13   4   3  -14.50    7.90
 -13   4  -3   -3.10   16.20
  15  -4   3   15.80   15.10
  15  -4   3   19.50   15.70
  15  -4   3  -25.00   14.70
 -15  -4  -3   20.50   12.60
 -15  -4  -3    9.90   12.50
 -15  -4  -3   -5.80   12.40
 -15  -4  -3   13.50   11.20
  15  -4   3    4.90   11.40
  15  -4   3   -7.90   10.60
  15  -4   3   17.60   17.00
 -15  -4  -3   10.50   11.20
  15  -4   3   -4.70   13.90
 -15  -4  -3    0.90   10.70
  15  -4   3  -21.30   14.00
  15   4   3   -7.80    6.80
  15   4   3  -12.80    9.20
 -15   4  -3   -8.10   12.20
  15   4   3    6.20    7.00
 -15   4  -3    9.10   10.90
 -15   4  -3    3.00   17.00
 -15   4  -3   14.00   19.20
 -15   4  -3   -4.00    9.80
 -15   4  -3   -0.20   12.40
  15   4   3  -11.20    8.70
  17  -4   3    5.10   16.10
  17  -4   3  -12.10   16.80
 -17  -4  -3  -10.10   10.50
 -17  -4  -3   -2.10   11.10
 -17  -4  -3    5.80   12.40
  17  -4   3   -2.00   17.70
  17  -4   3   21.50   21.50
 -17  -4  -3   12.30   12.50
  17   4   3  -15.30    7.30
 -17   4  -3   -4.10   16.50
  17   4   3   -7.60    9.30
 -17   4  -3   19.30   20.80
  17   4   3   12.30   11.50
  17   4   3    1.70    7.20
  19  -4   3   38.10   22.10
  19  -4   3   23.70   19.10
 -19  -4  -3   15.10   14.70
  19  -4   3    6.90   17.80
  19  -4   3   28.50   22.70
 -19  -4  -3   24.30   13.90
 -19  -4  -3    8.00   13.80
 -19  -4  -3    8.50   14.30
 -19   4  -3   14.30   19.70
  19   4   3   -7.40   11.90
  19   4   3   28.70    9.60
  19   4   3   16.30    8.50
 -19   4  -3  -19.50   20.80
  19   4   3   20.30   12.00
  21  -4   3  -10.40   17.80
 -21  -4  -3  -21.70   14.50
 -21  -4  -3  -15.90   13.80
  21  -4   3   18.20   22.10
  21  -4   3   20.80   19.40
  21  -4   3   32.70   22.40
 -21   4  -3    9.10   21.30
  21   4   3    5.80    8.80
  21   4   3   -2.60   11.20
  21   4   3   14.20   11.80
 -21   4  -3  -15.60   19.10
  21   4   3  -10.30    9.90
 -23  -4  -3  -19.80   13.10
  23  -4   3   15.10   21.90
  23  -4   3   23.90   19.70
 -23  -4  -3   12.40   15.90
  23  -4   3   42.80   21.10
  23   4   3   16.10   10.20
 -23   4  -3    8.70   22.40
  23   4   3   10.00   13.10
  23   4   3   31.40   11.60
  23   4   3   -9.70   12.60
 -23   4  -3   44.90   20.20
  25  -4   3    6.60   21.70
  25  -4   3   13.60   21.60
 -25  -4  -3   30.20   22.40
 -25  -4  -3   43.80   20.80
 -25   4  -3   62.49   26.80
  25   4   3   53.79   16.50
  25   4   3   49.80   17.90
  25   4   3   61.19   15.20
 -25   4  -3   64.09   22.50
  25   4   3   49.60   18.10
  22  -5  -3  -19.70   19.90
  22  -5  -3   -1.90   21.40
 -22   5   3    4.10   21.70
  22   5  -3   -1.00   10.30
 -22   5   3  -22.60   23.70
 -22   5   3  -30.10   20.60
  22   5  -3   13.50   12.00
 -22   5   3  -12.50   20.40
  20  -5  -3  129.79   34.30
  20  -5  -3   88.89   28.40
  20  -5  -3   47.30   26.20
  20   5  -3  114.09   21.20
  20   5  -3  136.09   22.10
 -20   5   3  103.19   33.70
 -20   5   3  104.39   29.50
 -20   5   3  100.29   28.50
 -20   5   3  103.79   30.70
 -18  -5   3   18.40   14.60
  18  -5  -3   18.20   18.50
  18  -5  -3  -14.20   19.50
 -18  -5   3   13.90   11.80
 -18   5   3    7.80   18.30
  18   5  -3   -3.60   16.40
 -18   5   3   41.60   24.00
  18   5  -3  -45.10   18.00
 -18   5   3   23.10   20.90
 -18   5   3   -3.00   21.60
  16  -5  -3   18.70   16.00
  16  -5  -3   21.60   19.10
  16  -5  -3   11.70   17.90
  16  -5  -3  -11.00   17.60
  16  -5  -3    3.60   16.50
 -16  -5   3    7.20   11.70
 -16  -5   3    3.60   18.30
 -16  -5   3   -4.50   10.00
 -16  -5   3   29.60   15.90
  16   5  -3   -6.60   13.30
 -16   5   3   -4.40   20.30
  16   5  -3   26.30   16.10
 -16   5   3   -4.90   16.90
 -16   5   3   11.30   16.60
  16   5  -3    5.90   19.60
 -16   5   3  -25.10   18.50
  16   5  -3   -8.10   12.20
  14  -5  -3   25.00   22.10
  14  -5  -3   29.40   14.80
 -14  -5   3   25.70   16.70
  14  -5  -3    2.90   16.70
 -14  -5   3   19.20   12.00
  14  -5  -3   10.90   17.90
  14  -5  -3   31.60   18.20
  14  -5  -3   12.70   21.40
 -14  -5   3   17.90   10.40
 -14   5   3   34.90   19.10
  14   5  -3    3.40   11.00
 -14   5   3    9.20   20.30
  14   5  -3   39.60   18.80
 -14   5   3   11.20   17.30
  14   5  -3   -2.10   12.00
 -14   5   3   18.30   18.90
  14   5  -3   52.09   18.60
 -12  -5   3   26.70    9.10
 -12  -5   3   47.10   16.20
  12  -5  -3    7.50   15.60
 -12  -5   3   25.80   10.10
  12  -5  -3   55.49   21.60
 -12  -5   3   -0.30   15.90
  12  -5  -3   25.30   17.20
  12  -5  -3    9.90   17.80
  12  -5  -3   44.10   20.10
  12  -5  -3    7.10   16.30
 -12  -5   3    6.60   14.70
  12  -5  -3   10.00   17.90
  12  -5  -3    8.90   13.10
  12   5  -3   22.70   12.40
  12   5  -3   15.00   19.40
  12   5  -3   65.49   17.50
 -12   5   3   21.00   15.00
 -12   5   3   37.60   20.60
 -12   5   3    3.00   17.20
  12   5  -3   21.10   11.40
 -12   5   3   -9.60   16.10
  10  -5  -3  -10.50   17.10
  10  -5  -3   29.20   16.90
 -10  -5   3   12.80    8.30
 -10  -5   3  -13.60   14.20
  10  -5  -3   12.70   13.50
  10  -5  -3   22.60   15.80
  10  -5  -3    4.80   18.00
 -10  -5   3    1.80    9.20
  10  -5  -3   22.60   18.20
  10   5  -3   19.60   15.60
 -10   5   3   18.10   13.80
  10   5  -3   13.40   10.20
 -10   5   3   22.70   17.90
 -10   5   3   15.90   15.30
  10   5  -3   -1.20    9.90
 -10   5   3   -1.70   15.30
  10   5  -3   38.20   19.50
  -8  -5   3   -6.90   14.80
   8  -5  -3  -20.90   14.20
   8  -5  -3    2.90   14.00
  -8  -5   3    2.70    8.00
  -8  -5   3   -2.80   15.50
  -8  -5   3    5.50    7.80
   8  -5  -3  -12.30   16.20
  -8  -5   3    6.80   16.40
   8  -5  -3    3.50   18.80
   8  -5  -3   20.40   11.10
   8  -5  -3   10.70   10.90
   8  -5  -3  -19.70   10.90
   8  -5  -3  -15.60   13.10
  -8   5   3   -4.30   12.30
   8   5  -3    0.20   15.00
  -8   5   3   -5.70   15.80
  -8   5   3    6.80   15.80
  -8   5   3   -0.50   14.20
   8   5  -3   -5.90    9.00
   8   5  -3   -6.70    8.00
   8   5  -3  -13.50   12.80
   6  -5  -3   18.40    9.50
   6  -5  -3   24.40   12.80
  -6  -5   3   33.10   18.30
  -6  -5   3   23.50   15.70
   6  -5  -3   29.70   17.50
  -6  -5   3    7.80   16.30
  -6  -5   3   11.30    8.70
   6  -5  -3   10.30   15.90
  -6  -5   3    6.90    9.20
   6  -5  -3   33.40   22.20
   6  -5  -3   15.40   11.10
   6  -5  -3    0.60   14.10
   6  -5  -3   46.10   14.30
  -6  -5   3   32.20   15.80
   6   5  -3    4.80   17.10
   6   5  -3   20.40    9.50
   6   5  -3   27.60   16.30
  -6   5   3   41.60   16.90
  -6   5   3   12.40   14.40
  -6   5   3   -5.00   11.20
   6   5  -3   11.00    8.30
  -6   5   3   41.30   17.10
   4  -5  -3   54.29   12.20
   4  -5  -3   49.60   13.60
   4  -5  -3   41.10   15.90
   4  -5  -3   35.20   12.70
   4  -5  -3   84.79   21.30
  -4  -5   3   44.00   19.30
   4  -5  -3   30.70   17.10
  -4  -5   3   43.30    8.30
  -4  -5   3   65.99   20.10
   4  -5  -3   61.19   20.30
  -4  -5   3   42.60    8.40
   4  -5  -3   63.09   18.40
   4   5  -3   37.40   18.30
  -4   5   3   25.20   14.30
   4   5  -3    9.00   10.10
  -4   5   3   46.60   16.70
  -4   5   3   24.60   13.20
  -4   5   3   31.10   17.40
   4   5  -3   25.40   11.50
   4   5  -3   32.20   16.80
  -2  -5   3   86.19   20.90
  -2  -5   3   53.49   16.10
   2  -5  -3   77.99   21.30
  -2  -5   3   90.79   16.50
   2  -5  -3   85.19   16.70
  -2  -5   3   84.49   20.30
   2  -5  -3   94.29   21.30
   2  -5  -3   74.29   18.80
   2  -5  -3   69.69   15.60
   2  -5  -3  104.89   22.10
  -2  -5   3   83.29   20.00
   2  -5  -3   79.99   20.30
  -2  -5   3   83.59   17.40
   2  -5  -3   80.39   15.00
  -2   5   3   27.10   14.50
   2   5  -3   86.79   21.40
   2   5  -3   38.80   14.10
  -2   5   3   42.70   17.70
  -2   5   3   22.90   15.40
   2   5  -3   54.09   18.30
   2   5  -3   41.10   13.20
  -2   5   3   60.99   19.30
   0  -5   3   12.10   10.90
   0  -5   3  -13.60   11.90
   0  -5  -3    2.10    8.50
   0  -5  -3   18.50    9.00
   0  -5  -3   17.20   16.80
   0  -5   3   -3.10    9.00
   0  -5   3  -35.20   10.70
   0  -5  -3   13.40   15.40
   0  -5  -3   14.10   13.60
   0  -5   3   17.80   16.30
   0  -5  -3   -0.10   10.30
   0  -5   3   20.40   17.10
   0  -5  -3    5.90   14.50
   0  -5  -3   11.10   14.30
   0   5  -3    2.90    8.20
   0   5   3  -11.60   12.50
   0   5  -3    7.60   14.10
   0   5   3   20.10   14.30
   0   5   3    8.50   11.70
   0   5  -3    0.90   15.50
   0   5   3    0.50    9.90
   0   5  -3    5.40    9.40
  -2  -5  -3  272.37   43.00
   2  -5   3  217.68   42.80
  -2  -5  -3  243.38   37.60
  -2  -5  -3  247.28   42.50
   2  -5   3  235.38   45.30
  -2  -5  -3  272.97   43.60
  -2  -5  -3  272.97   40.00
   2  -5   3  244.98   40.30
   2  -5   3  236.68   39.40
   2  -5   3  214.78   43.50
   2  -5   3  238.98   38.20
  -2  -5  -3  249.97   41.30
   2  -5   3  219.08   38.70
   2   5   3  186.48   40.50
  -2   5  -3  223.98   41.30
   2   5   3  224.18   41.10
  -2   5  -3  237.18   42.00
   4  -5   3  228.88   35.10
   4  -5   3  154.88   30.50
  -4  -5  -3  158.78   32.80
   4  -5   3  208.88   35.10
   4  -5   3  174.38   33.20
  -4  -5  -3  163.78   32.80
   4  -5   3  195.38   33.90
   4  -5   3  165.68   29.20
   4  -5   3  225.08   32.00
   4  -5   3  242.38   30.60
   4   5   3  191.88   32.00
   4   5   3   95.99   28.30
   4   5   3  196.68   34.40
   4   5   3  115.89   28.20
  -4   5  -3  189.38   33.70
  -4   5  -3  150.48   32.40
   6  -5   3  -15.50   16.60
  -6  -5  -3   -0.30   13.30
  -6  -5  -3   17.20   14.70
  -6  -5  -3   14.80   14.70
   6  -5   3   22.70   13.90
   6  -5   3   33.20   18.70
   6  -5   3   43.30   17.70
   6  -5   3   33.80   12.80
  -6  -5  -3   12.10   16.10
   6  -5   3   15.60   17.00
   6  -5   3   20.20   13.60
   6  -5   3   13.80   11.10
  -6   5  -3   14.30   18.80
  -6   5  -3    5.70   11.40
   6   5   3    9.30   10.20
   6   5   3   23.80   16.10
   6   5   3   18.10   15.60
  -6   5  -3  -10.40   11.40
   6   5   3   12.90   11.30
  -6   5  -3   21.30   16.70
   8  -5   3   12.80   12.10
   8  -5   3   13.80   17.50
   8  -5   3   27.10   16.10
   8  -5   3    3.10   18.20
  -8  -5  -3   -7.60   11.80
   8  -5   3   11.70   11.70
   8  -5   3   23.00   18.20
   8  -5   3   15.10   12.50
  -8  -5  -3   18.50   14.20
   8  -5   3   -2.80   16.60
  -8  -5  -3  -17.80   14.20
  -8  -5  -3   22.10   14.20
  -8   5  -3    0.40   16.90
  -8   5  -3   -3.00   12.00
  -8   5  -3   -8.70   11.40
   8   5   3   14.60   12.30
   8   5   3    2.00   10.30
   8   5   3   18.10   16.80
  -8   5  -3   17.30   16.90
   8   5   3    7.70   14.00
  10  -5   3    6.30   18.20
 -10  -5  -3   -5.20   13.30
  10  -5   3   16.80   18.80
  10  -5   3   10.80   15.60
 -10  -5  -3    1.40    7.10
  10  -5   3    5.80   18.40
  10  -5   3    5.20   17.80
  10  -5   3    2.40   12.60
 -10  -5  -3   14.10   15.00
  10  -5   3  -14.70   12.30
 -10  -5  -3   -0.40    8.10
 -10  -5  -3   21.80   12.20
  10  -5   3   10.80   11.50
  10   5   3    8.90   12.40
 -10   5  -3   -5.50   14.30
 -10   5  -3    0.40   17.50
 -10   5  -3   -1.60   12.70
 -10   5  -3  -18.50   15.40
  10   5   3   -6.90   10.60
 -12  -5  -3  142.79   24.60
  12  -5   3  194.98   27.30
 -12  -5  -3  179.48   28.00
  12  -5   3  139.59   27.70
  12  -5   3   96.59   27.70
  12  -5   3  134.49   28.50
 -12  -5  -3   99.69   20.50
 -12  -5  -3  109.89   20.30
 -12  -5  -3   89.49   25.70
 -12  -5  -3  129.09   25.00
 -12  -5  -3  124.39   26.00
 -12   5  -3  136.39   29.50
  12   5   3  169.18   23.40
 -12   5  -3  129.69   28.40
 -12   5  -3  107.29   25.30
  12   5   3   74.69   23.10
 -12   5  -3   78.79   24.40
  12   5   3   66.09   23.10
  12   5   3  128.19   22.10
 -14  -5  -3   42.30   16.20
  14  -5   3   44.30   20.20
  14  -5   3   31.70   21.20
  14  -5   3   30.80   20.70
 -14  -5  -3   31.00   15.70
  14  -5   3   39.20   22.90
  14  -5   3   21.90   20.00
  14  -5   3  -15.40   15.80
 -14  -5  -3   62.19   15.90
  14   5   3   14.20   14.00
 -14   5  -3   15.70   18.60
 -14   5  -3    3.60   19.90
 -14   5  -3   24.10   15.90
  14   5   3   15.80   14.90
  14   5   3   23.80   13.50
 -14   5  -3  -14.10   14.50
  14   5   3   -7.60   12.40
  16  -5   3   15.20   21.30
 -16  -5  -3   33.70   19.10
  16  -5   3   13.80   19.80
 -16  -5  -3   -3.10   14.80
 -16  -5  -3   10.10   15.20
  16  -5   3    6.20   18.30
 -16  -5  -3   -2.00   13.70
  16  -5   3   31.30   21.40
  16  -5   3   15.40   22.40
 -16   5  -3    8.00   22.00
 -16   5  -3   12.50   15.80
  16   5   3  -10.10   12.60
  16   5   3  -17.70   14.10
 -16   5  -3    1.80   16.30
  16   5   3   -0.80   12.10
  16   5   3  -21.00   12.10
 -16   5  -3   17.60   19.40
  18  -5   3   18.90   20.80
  18  -5   3   53.49   23.70
 -18  -5  -3   24.80   18.00
 -18  -5  -3   55.69   21.90
 -18  -5  -3   56.39   21.60
  18  -5   3   17.80   22.40
 -18  -5  -3   65.29   21.70
  18  -5   3   43.80   22.20
  18   5   3   30.30   17.20
  18   5   3   39.60   15.20
  18   5   3   34.80   14.50
  18   5   3   14.20   17.70
 -18   5  -3   11.20   24.30
 -18   5  -3   20.00   22.40
 -20  -5  -3   18.00   19.20
  20  -5   3    3.50   21.40
  20  -5   3   18.70   20.70
 -20  -5  -3  -18.30   15.20
 -20   5  -3  -22.60   23.20
  20   5   3    5.00   16.60
  20   5   3  -10.90   17.40
 -20   5  -3   -9.40   20.90
  20   5   3  -18.10   12.70
  20   5   3   -0.50   13.60
  17  -6  -3  -36.50   22.20
  17  -6  -3    8.70   24.20
  17  -6  -3   -3.70   24.30
  17   6  -3   33.40   21.40
  17   6  -3   51.49   27.30
 -17   6   3   -2.30   21.60
 -17   6   3   19.50   23.60
 -17   6   3  -10.60   23.60
 -17   6   3   12.10   27.70
  15  -6  -3   -2.20   23.20
  15  -6  -3   11.70   26.20
  15  -6  -3   43.10   28.00
  15  -6  -3    0.70   22.60
  15  -6  -3  -24.90   16.50
  15  -6  -3   38.80   21.10
  15   6  -3  -18.80   20.70
  15   6  -3   26.10   25.20
 -15   6   3  -20.60   22.90
 -15   6   3  -13.50   20.20
 -15   6   3    6.00   19.00
 -15   6   3   -8.60   20.50
  13  -6  -3   -3.90   14.60
  13  -6  -3   14.90   14.00
  13  -6  -3  -28.10   20.90
 -13  -6   3   -1.60   22.00
 -13  -6   3   -4.10   24.10
  13  -6  -3   32.00   23.10
  13  -6  -3   -3.40   23.50
  13  -6  -3   -4.80   17.30
  13  -6  -3   -8.30   21.30
 -13  -6   3   -4.80   11.30
  13  -6  -3   29.60   13.70
 -13   6   3    1.50   17.20
 -13   6   3   -2.60   19.00
  13   6  -3   23.80   23.30
 -13   6   3   -3.50   19.90
  13   6  -3    5.70   17.20
 -13   6   3  -17.80   21.00
  11  -6  -3  -19.80   19.40
  11  -6  -3  -21.00   23.90
  11  -6  -3   -0.30   21.70
 -11  -6   3    4.60   12.20
  11  -6  -3  -14.90   16.10
  11  -6  -3   -5.40   13.60
 -11  -6   3   -1.00   10.40
 -11   6   3  -22.70   19.40
 -11   6   3   -7.30   15.60
 -11   6   3   -9.00   16.80
  11   6  -3    2.20   16.50
  11   6  -3    9.80   21.20
 -11   6   3    3.00   18.90
  -9  -6   3    8.20    9.30
   9  -6  -3   -8.50   19.50
   9  -6  -3  -11.90   19.30
  -9  -6   3   -2.90   10.70
   9  -6  -3    2.00   19.60
  -9  -6   3    7.80   19.70
   9  -6  -3  -15.50   15.20
   9  -6  -3   18.60   17.90
  -9  -6   3    2.40   19.00
   9   6  -3  -14.80   23.00
  -9   6   3   16.10   18.90
  -9   6   3  -12.00   20.20
  -9   6   3   -2.00   14.90
  -9   6   3  -21.80   16.10
   9   6  -3   -3.40   18.40
  -7  -6   3   15.50   11.50
  -7  -6   3   11.10    9.10
  -7  -6   3   24.30   21.00
  -7  -6   3   12.90   21.60
   7  -6  -3   -0.40   19.70
   7  -6  -3    7.40   21.00
   7  -6  -3  -12.10   16.60
   7  -6  -3   23.20   22.60
   7  -6  -3   18.90   21.50
  -7   6   3   -1.50   13.90
  -7   6   3    0.10   20.60
  -7   6   3    0.10   19.80
   7   6  -3   24.40   19.20
   7   6  -3   33.10   22.40
  -7   6   3   17.10   16.80
  -5  -6   3   -3.40   11.70
  -5  -6   3   -2.30   18.40
   5  -6  -3    7.10   20.60
   5  -6  -3   36.70   21.20
   5  -6  -3   33.50   17.60
   5  -6  -3   37.40   23.10
  -5  -6   3   20.50   22.30
   5  -6  -3   37.30   23.70
  -5  -6   3    7.00   10.00
   5  -6  -3   -2.60   19.80
  -5  -6   3   19.40   21.40
   5   6  -3   53.29   24.60
  -5   6   3   -0.20   15.10
  -5   6   3   29.40   21.90
  -5   6   3   31.80   20.20
   5   6  -3   34.50   19.10
  -5   6   3    7.50   13.90
  -3  -6   3    1.40   13.30
  -3  -6   3   28.00   16.00
   3  -6  -3   32.10   24.00
   3  -6  -3   16.70   16.10
   3  -6  -3   20.70   21.20
   3  -6  -3   39.60   25.50
   3  -6  -3   16.90   21.00
   3  -6  -3   23.00   19.60
  -3   6   3   36.50   19.60
  -3   6   3    0.40   15.80
   3   6  -3   26.60   21.50
   3   6  -3   18.20   19.10
  -3   6   3  -18.80   13.30
  -3   6   3   33.10   22.00
  -1  -6   3  124.59   28.70
  -1  -6   3   86.39   23.10
   1  -6  -3  115.39   21.10
   1  -6  -3   93.79   30.10
  -1  -6   3   57.49   18.20
  -1  -6   3   88.49   22.30
  -1  -6   3   92.29   28.10
  -1  -6   3   94.99   21.60
   1  -6  -3  159.78   32.90
   1  -6  -3   47.80   24.30
   1  -6  -3   80.79   24.30
   1  -6  -3  143.29   29.70
  -1   6   3   18.40   18.60
   1   6  -3   71.19   26.80
   1   6  -3   75.19   24.90
  -1   6   3   64.99   25.00
  -1   6   3   40.10   21.70
  -1   6   3   24.00   17.20
  -1  -6  -3   14.40   20.60
   1  -6   3   -2.90   17.70
   1  -6   3   20.20   16.50
  -1  -6  -3   -2.90   16.70
  -1  -6  -3   29.40   18.50
   1  -6   3   36.70   13.60
  -1  -6  -3   18.50   16.80
   1   6   3   14.60   19.30
  -1   6  -3   28.80   21.70
  -1   6  -3   32.40   20.90
   1   6   3   22.30   20.20
   1   6   3   19.50   14.70
   1   6   3   -6.00   14.90
   3  -6   3   38.90   17.00
   3  -6   3   48.80   18.10
   3  -6   3   66.29   24.50
   3  -6   3   60.59   23.80
   3  -6   3    6.40   14.50
   3  -6   3   70.39   21.10
  -3  -6  -3   36.00   15.00
  -3  -6  -3   56.99   24.70
  -3  -6  -3   57.49   21.20
   3   6   3   15.90   16.20
   3   6   3   29.20   20.60
   3   6   3   17.90   14.30
  -3   6  -3   14.70   22.10
   3   6   3   30.40   16.00
  -3   6  -3   33.70   22.60
   5  -6   3   24.40   17.50
   5  -6   3   39.40   18.70
  -5  -6  -3   40.60   22.50
   5  -6   3    1.90   12.30
   5  -6   3   26.80   21.20
   5  -6   3   23.90   21.50
   5  -6   3  -12.30   22.10
   5   6   3   31.80   15.60
  -5   6  -3   15.20   19.10
   5   6   3   24.50   18.20
   5   6   3   19.10   13.90
   5   6   3   22.10   21.60
  -5   6  -3   -1.90   20.60
   7  -6   3   -4.10   14.60
  -7  -6  -3   30.40   21.60
   7  -6   3   -1.70   14.30
  -7  -6  -3    7.10   20.70
   7  -6   3   -5.40   18.60
   7  -6   3  -12.00   13.10
   7   6   3  -16.90   12.70
   7   6   3   20.50   18.60
  -7   6  -3   21.60   20.10
   7   6   3   -3.50   12.20
   7   6   3   11.30   19.20
  -7   6  -3   -0.70   19.50
   9  -6   3   -1.00   13.00
   9  -6   3   18.10   22.60
   9  -6   3    4.50   15.40
   9  -6   3    5.50   17.60
  -9  -6  -3   -7.00   18.70
   9  -6   3  -12.60   13.50
  -9  -6  -3  -11.80   17.60
   9   6   3    5.00   13.70
   9   6   3   -1.70   14.50
  -9   6  -3    8.60   23.50
  -9   6  -3   -5.60   20.40
   9   6   3  -18.50   19.30
   9   6   3   -0.90   18.50
  11  -6   3   21.00   22.80
  11  -6   3   27.40   16.40
  11  -6   3   31.70   24.90
  11  -6   3   20.10   15.10
  11  -6   3   31.40   20.90
 -11   6  -3   32.70   22.90
  11   6   3   61.29   25.00
  11   6   3   27.70   15.70
  11   6   3   43.80   21.60
  11   6   3   28.20   17.20
 -11   6  -3   60.89   26.00
 -13  -6  -3  -10.90   21.00
  13  -6   3    2.20   20.00
  13  -6   3   -2.60   13.80
  13  -6   3   30.40   25.80
  13  -6   3    1.20   24.20
 -13  -6  -3  -16.10   18.00
  13  -6   3   -9.30   14.90
  13  -6   3   11.50   23.50
  13  -6   3  -23.00   23.50
  13  -6   3  -31.80   18.10
  13   6   3   18.30   15.20
  13   6   3   -5.30   15.10
  13   6   3    2.40   19.10
 -13   6  -3  -13.30   24.00
 -13   6  -3  -30.20   21.50
  13   6   3    5.10   21.90
  15  -6   3  -32.90   24.00
  15  -6   3    6.60   14.80
  15  -6   3  -10.40   24.10
  15  -6   3  -36.70   20.90
  15  -6   3  -22.40   25.10
  15  -6   3   62.19   27.20
  15  -6   3   24.80   16.00
 -15   6  -3    7.20   27.90
  15   6   3   25.50   18.50
  15   6   3   -0.70   16.80
  15   6   3   70.69   28.10
 -15   6  -3    3.60   26.00
  15   6   3   -2.70   15.50
  -6  -7   3   43.10   19.30
   6  -7  -3   65.69   29.60
  -6  -7   3   52.39   21.80
   6  -7  -3    9.40   21.60
   6  -7  -3   28.10   21.10
   6  -7  -3   35.00   29.70
   6   7  -3   25.10   26.90
  -6   7   3  -11.50   27.10
  -6   7   3   24.00   26.00
   6   7  -3   34.50   29.00
  -4  -7   3   25.80   20.90
   4  -7  -3    3.70   20.00
   4  -7  -3    3.40   21.40
   4  -7  -3   36.90   29.60
  -4   7   3    5.20   22.00
   4   7  -3  -33.20   25.60
  -4   7   3  -33.40   22.40
   4   7  -3   -4.40   27.40
  -2  -7   3   28.10   18.40
  -2  -7   3   18.90   22.90
   2  -7  -3   -2.30   22.00
   2  -7  -3   -1.70   17.40
  -2   7   3    7.10   22.60
   2   7  -3   -9.00   24.00
   2   7  -3  -36.90   23.60
  -2   7   3  -18.90   20.60
   0  -7  -3   -8.10   19.00
   0  -7  -3  -32.00   18.50
   0   7  -3   -3.30   29.00
   0   7   3   26.10   24.90
   0   7   3   37.40   23.90
  -2  -7  -3   16.60   17.40
   2  -7   3    7.50   21.50
  -2   7  -3   11.50   27.50
  -2   7  -3  -22.00   24.30
   2   7   3   16.80   22.20
   2   7   3   28.30   25.10
   4  -7   3   90.09   30.00
   4  -7   3  114.59   32.40
   4   7   3  161.18   35.90
  -4   7  -3   54.99   31.80
  -4   7  -3  107.09   37.40
   4   7   3  135.69   35.30
   6  -7   3  -20.20   19.50
   6  -7   3  -34.00   24.40
   6   7   3   31.60   27.30
  -6   7  -3  -38.90   23.70
  -6   7  -3   -3.60   22.90
   6   7   3   -1.60   20.60
 -30   0   4   -1.70   23.40
 -30   0   4  -11.80   23.40
  30   0  -4   12.10   12.60
  30   0  -4    6.30   11.70
 -28   0   4    3.20   16.00
  28   0  -4   -1.20    9.10
  28   0  -4    3.00   11.10
 -28   0   4    4.50   15.80
  26   0  -4  262.27   44.10
 -26   0   4  252.17   46.40
 -26   0   4  323.87   45.50
 -26   0   4  300.67   45.70
 -26   0   4  252.47   45.10
  26   0  -4  241.28   43.60
 -24   0   4   20.10   12.70
 -24   0   4    6.70   12.60
  24   0  -4   25.80   10.50
  24   0  -4   29.40   11.10
 -24   0   4   11.60   14.80
 -24   0   4   34.60   12.90
 -22   0   4 1832.62  255.37
 -22   0   4 1795.02  256.87
  22   0  -4 1706.73  255.57
 -22   0   4 1758.02  256.37
  22   0  -4 1729.33  255.47
 -22   0   4 1819.92  255.47
 -20   0   4  201.98   32.70
 -20   0   4  190.98   34.60
 -20   0   4  204.78   35.60
  20   0  -4  221.48   32.80
 -20   0   4  218.18   32.70
  20   0  -4  201.38   32.80
  18   0  -4  193.38   32.40
 -18   0   4  251.17   33.70
 -18   0   4  183.78   32.90
 -18   0   4  242.98   34.20
  18   0  -4  217.28   32.30
 -18   0   4  207.18   33.00
 -18   0   4  222.18   32.50
  18   0  -4  184.58   32.40
  18   0  -4  195.88   32.10
 -18   0   4  205.28   34.70
 -18   0   4  214.68   32.70
  18   0  -4  195.48   32.00
 -18   0   4  242.08   35.90
  18   0  -4  226.18   32.40
 -16   0   4  302.57   46.80
  16   0  -4  320.97   47.00
 -16   0   4  341.37   47.50
  16   0  -4  309.77   46.80
  16   0  -4  309.67   47.00
 -16   0   4  287.27   47.20
 -16   0   4  353.16   48.00
 -16   0   4  313.77   47.20
 -16   0   4  339.07   48.50
 -16   0   4  296.77   47.40
 -16   0   4  303.87   46.70
  16   0  -4  316.37   46.90
 -16   0   4  352.46   49.10
 -16   0   4  343.37   47.70
  16   0  -4  292.07   47.00
  16   0  -4  321.17   46.70
  14   0  -4  265.37   40.30
  14   0  -4  263.87   40.20
  14   0  -4  262.67   40.30
 -14   0   4  280.77   42.20
  14   0  -4  269.97   40.20
 -14   0   4  287.37   40.50
 -14   0   4  266.47   40.30
  14   0  -4  259.77   40.00
 -14   0   4  304.27   41.20
 -14   0   4  249.97   40.60
 -14   0   4  268.57   41.60
 -14   0   4  274.07   40.90
  14   0  -4  315.37   40.40
 -14   0   4  245.58   40.00
 -14   0   4  259.67   40.60
 -14   0   4  274.97   41.70
 -14   0   4  255.87   39.90
 -14   0   4  299.17   41.40
  12   0  -4 1628.84  228.38
 -12   0   4 1693.83  228.58
 -12   0   4 1518.15  228.18
  12   0  -4 1542.25  228.48
  12   0  -4 1547.85  228.38
 -12   0   4 1501.35  228.68
 -12   0   4 1526.35  228.08
 -12   0   4 1676.63  228.48
 -12   0   4 1716.53  228.78
  12   0  -4 1597.24  228.48
  12   0  -4 1748.82  228.58
 -12   0   4 1472.95  228.68
 -12   0   4 1589.84  229.08
 -12   0   4 1636.44  229.28
  12   0  -4 1527.25  228.38
 -12   0   4 1580.14  228.58
 -10   0   4   90.09   15.50
  10   0  -4   99.69   15.60
 -10   0   4   92.79   15.50
  10   0  -4   89.49   15.40
  10   0  -4   84.79   15.30
 -10   0   4   90.79   17.10
 -10   0   4  115.29   15.30
 -10   0   4  112.99   16.30
  10   0  -4   93.19   15.60
 -10   0   4   87.69   15.60
 -10   0   4  110.19   16.10
  10   0  -4   89.79   15.50
  10   0  -4  103.29   15.60
 -10   0   4   99.69   16.50
 -10   0   4   77.49   16.50
 -10   0   4   88.09   16.40
   8   0  -4 2924.21  419.46
  -8   0   4 2959.60  419.56
  -8   0   4 3045.00  419.56
  -8   0   4 3180.18  419.66
   8   0  -4 2807.82  419.56
  -8   0   4 2709.83  419.36
   8   0  -4 3126.59  419.56
   8   0  -4 2857.11  419.56
   8   0  -4 2743.93  419.56
  -8   0   4 2743.33  419.26
   8   0  -4 2754.32  419.46
  -8   0   4 2924.91  419.46
  -8   0   4 3417.36  420.86
  -6   0   4   24.50    5.30
  -6   0   4   22.80    5.30
  -6   0   4   20.20    5.10
  -6   0   4   19.50    4.70
  -6   0   4   14.80    6.10
   6   0  -4   24.80    5.30
  -6   0   4   19.70    6.50
   6   0  -4   20.40    5.20
   6   0  -4   27.80    6.60
  -6   0   4   22.50    5.40
   6   0  -4   24.60    5.10
   6   0  -4   33.80    7.00
   6   0  -4   15.60    4.90
  -6   0   4   21.10    5.10
  -4   0   4 1756.62  271.27
  -4   0   4 2097.99  271.97
  -4   0   4 1808.02  271.27
  -4   0   4 1760.92  271.17
  -4   0   4 1907.21  271.37
  -4   0   4 1804.92  271.57
   4   0  -4 1814.92  271.47
   4   0  -4 2014.00  271.37
   4   0  -4 1893.11  271.27
   4   0  -4 1845.82  271.57
  -4   0   4 2184.88  272.07
  -4   0   4 2026.60  271.37
   4   0  -4 1839.72  271.27
  -4   0   4 1821.02  271.37
  -4   0   4 1929.31  271.77
   4   0  -4 1895.51  271.37
  -2   0   4  478.65   65.39
   2   0  -4  421.56   64.89
  -2   0   4  523.15   65.29
  -2   0   4  440.06   64.89
   2   0  -4  492.55   65.09
  -2   0   4  459.45   64.79
   2   0  -4  482.05   65.09
  -2   0   4  529.35   65.29
   2   0  -4  385.46   64.89
  -2   0   4  418.56   64.79
  -2   0   4  457.15   64.89
  -2   0   4  445.16   64.89
  -2   0   4  420.16   64.79
  -2   0   4  446.36   65.29
  -2   0   4  432.56   65.59
  -2   0   4  444.26   65.49
   0   0   4   61.69    8.80
   0   0  -4   39.30    9.90
   0   0   4   47.10    8.20
   0   0  -4   45.70    8.10
   0   0   4   51.69    7.90
   0   0   4   57.99    7.80
   0   0   4   47.50    8.10
   0   0  -4   47.00    9.10
   0   0  -4   41.40    8.10
   0   0   4   46.90    8.20
   0   0   4   33.70   10.00
   0   0  -4   74.09    9.70
   0   0  -4   42.10    8.80
   0   0   4   50.19    7.80
   0   0   4   61.19    8.80
   0   0   4   42.10   10.10
   0   0   4   55.79    8.80
   0   0   4   56.79    8.60
   0   0  -4   60.99    9.30
   0   0  -4   49.20   10.10
   2   0   4  220.08   33.00
   2   0   4  219.68   32.90
   2   0   4  254.47   33.50
  -2   0  -4  180.18   34.00
   2   0   4  242.58   34.80
  -2   0  -4  247.88   33.70
   2   0   4  271.77   33.10
   2   0   4  235.08   33.10
   2   0   4  249.78   33.10
   2   0   4  249.48   33.40
  -2   0  -4  221.28   34.90
   2   0   4  195.48   34.80
  -2   0  -4  203.08   33.00
  -2   0  -4  233.08   33.50
  -2   0  -4  228.48   34.70
   2   0   4  204.18   33.00
  -2   0  -4  225.98   33.10
  -2   0  -4  189.48   34.40
   4   0   4 1597.24  201.98
   4   0   4 1503.25  201.38
  -4   0  -4 1165.38  201.98
  -4   0  -4 1604.84  201.58
   4   0   4 1463.15  201.28
   4   0   4 1338.47  201.48
   4   0   4 1304.27  201.08
   4   0   4 1302.67  201.18
  -4   0  -4 1239.28  202.18
  -4   0  -4 1354.26  201.58
  -4   0  -4 1392.56  201.48
  -4   0  -4 1518.35  201.48
   4   0   4 1468.95  201.28
  -4   0  -4 1446.46  201.48
  -4   0  -4 1409.06  201.38
  -4   0  -4 1489.25  202.28
   4   0   4 1229.58  201.38
  -4   0  -4 1500.35  202.18
   4   0   4 1392.26  201.28
   4   0   4 1428.16  201.98
  -6   0  -4 1359.26  164.48
   6   0   4 1088.09  163.08
  -6   0  -4 1109.79  163.48
  -6   0  -4 1103.79  163.28
   6   0   4 1245.38  163.88
  -6   0  -4 1078.69  163.58
   6   0   4 1273.57  164.08
   6   0   4 1122.39  163.28
  -6   0  -4 1222.08  164.18
   6   0   4 1052.49  162.98
  -6   0  -4 1120.49  163.28
   6   0   4 1204.88  163.28
   6   0   4 1073.79  163.28
   6   0   4 1185.48  163.28
  -6   0  -4 1086.89  164.38
   6   0   4 1092.59  163.38
  -6   0  -4 1106.09  164.58
   6   0   4 1069.69  163.28
  -8   0  -4  232.18   30.60
   8   0   4  168.88   26.70
  -8   0  -4  222.08   29.60
   8   0   4  171.98   27.30
   8   0   4  155.68   27.20
  -8   0  -4  172.78   28.80
   8   0   4  194.78   28.40
   8   0   4  177.68   26.90
   8   0   4  195.58   28.20
  -8   0  -4  187.98   27.20
  -8   0  -4  173.38   27.90
  -8   0  -4  201.88   30.70
   8   0   4  166.48   26.70
  -8   0  -4  184.78   27.40
  -8   0  -4  180.38   27.70
   8   0   4  178.98   27.00
 -10   0  -4   10.00    6.70
  10   0   4    6.30    6.60
 -10   0  -4   -1.40    7.10
  10   0   4    3.50    5.00
 -10   0  -4   12.90   10.70
 -10   0  -4   -4.80    8.10
  10   0   4   13.00    7.20
 -10   0  -4    5.00    6.20
 -10   0  -4   24.20   11.70
  10   0   4    6.70    5.00
 -10   0  -4   -0.30    6.50
 -10   0  -4    2.80    8.50
  10   0   4   11.00    4.50
  10   0   4   11.30    4.70
  12   0   4   83.39   16.10
 -12   0  -4  104.29   16.20
  12   0   4   85.29   14.90
  12   0   4   87.79   16.00
  12   0   4   85.99   15.50
 -12   0  -4  105.19   16.10
 -12   0  -4   83.49   17.40
  12   0   4   89.29   14.90
  12   0   4   85.19   15.40
 -12   0  -4  106.69   18.30
 -12   0  -4  103.89   17.60
 -12   0  -4   92.09   16.70
 -12   0  -4   80.29   19.30
 -12   0  -4  107.39   20.80
 -14   0  -4   64.09   12.00
  14   0   4   62.89   11.60
[truncated: 2,096,405 more chars]
