# Supplementary material for: Crystal structure and anti­mycobacterial evaluation of 2-(cyclo­hexyl­meth­yl)-7-nitro-5-(tri­fluoro­meth­yl)benzo[d]iso­thia­zol-3(2H)-one
Source: Acta Crystallogr E Crystallogr Commun. 2023 Nov 30;79(Pt 12):1194–8. doi: 10.1107/S2056989023010137 (PMC10833412; doi:10.1107/S2056989023010137)
Supplement: Supplementary file 2 [file e-79-01194-Isup2.hkl]

data_I                                                                          
_shelx_title ' 15245sadabs_a.res in I2/a'                                       
_shelx_refln_list_code          4                                               
_shelx_F_calc_maximum      356.92                                               
_exptl_crystal_F_000      1488.00                                               
_reflns_d_resolution_high  0.8256                                               
                                                                                
loop_                                                                           
 _space_group_symop_operation_xyz                                               
 'x, y, z'                                                                      
 '-x+1/2, y, -z'                                                                
 'x+1/2, y+1/2, z+1/2'                                                          
 '-x+1, y+1/2, -z+1/2'                                                          
 '-x, -y, -z'                                                                   
 'x-1/2, -y, z'                                                                 
 '-x+1/2, -y+1/2, -z+1/2'                                                       
 'x, -y+1/2, z+1/2'                                                             
                                                                                
_cell_length_a    21.9709                                                       
_cell_length_b     5.1271                                                       
_cell_length_c    27.0219                                                       
_cell_angle_alpha  90.000                                                       
_cell_angle_beta   93.633                                                       
_cell_angle_gamma  90.000                                                       
                                                                                
_shelx_F_squared_multiplier     1.000                                           
                                                                                
loop_                                                                           
 _refln_index_h                                                                 
 _refln_index_k                                                                 
 _refln_index_l                                                                 
 _refln_F_squared_calc                                                          
 _refln_F_squared_meas                                                          
 _refln_F_squared_sigma                                                         
 _refln_observed_status                                                         
   2   0   0          0.88         -3.15         5.23 o                         
   4   0   0      99146.55     118784.39      4670.36 o                         
   6   0   0      29233.62      35109.33      1501.56 o                         
   8   0   0       8075.74       9896.81       390.32 o                         
  10   0   0      13525.42      15160.79       555.15 o                         
  12   0   0      23884.08      30192.47      1110.42 o                         
  14   0   0      19286.78      21623.16       726.90 o                         
  16   0   0       3864.58       4293.30       159.44 o                         
  18   0   0         62.21         90.68        27.71 o                         
  20   0   0        144.34        306.05        52.60 o                         
  22   0   0        973.06        927.67        99.75 o                         
  24   0   0       8609.29       8521.04       515.61 o                         
  26   0   0        658.75        796.15        98.21 o                         
   1   1   0      25764.37      22431.07       539.17 o                         
   3   1   0      12558.23      11592.79       324.59 o                         
   5   1   0         47.11         98.87        13.46 o                         
   7   1   0        431.13        611.84        23.20 o                         
   9   1   0       3593.05       3960.67       108.71 o                         
  11   1   0      13222.21      15513.18       406.69 o                         
  13   1   0       1446.96       1606.97        48.76 o                         
  15   1   0        217.57        263.31        18.32 o                         
  17   1   0         85.40         74.35        15.92 o                         
  19   1   0         99.86         40.67        19.79 o                         
  21   1   0        301.83        314.74        43.07 o                         
  23   1   0        533.48        514.96        51.66 o                         
  25   1   0         12.17         49.95        44.24 o                         
   0   2   0       3817.93       2826.50        94.79 o                         
   2   2   0       1567.65       1588.14        39.98 o                         
   4   2   0       3777.82       3472.19        97.43 o                         
   6   2   0       2623.06       2645.65        75.47 o                         
   8   2   0       5919.15       5467.57       157.60 o                         
  10   2   0       4350.64       3970.15       127.86 o                         
  12   2   0        339.28        355.59        28.39 o                         
  14   2   0       4465.70       4406.85       142.64 o                         
  16   2   0        763.57        728.79        40.31 o                         
  18   2   0       3341.01       3327.91       121.05 o                         
  20   2   0       1201.96       1228.25        68.56 o                         
  22   2   0        105.18         72.23        48.12 o                         
  24   2   0       1365.61       1504.50        94.09 o                         
   1   3   0       3344.91       3227.45        75.97 o                         
   3   3   0         18.84        107.32        14.57 o                         
   5   3   0        408.35        414.82        21.62 o                         
   7   3   0       3203.28       3004.33        86.19 o                         
   9   3   0        134.40        186.75        21.67 o                         
  11   3   0        113.88        104.37        22.40 o                         
  13   3   0        231.62        260.12        28.26 o                         
  15   3   0       2516.73       2432.66        80.35 o                         
  17   3   0        242.84        314.14        32.14 o                         
  19   3   0       1485.08       1535.64        70.43 o                         
  21   3   0        422.80        376.25        53.16 o                         
  23   3   0        209.23        193.44        55.77 o                         
   0   4   0       1855.94       2018.37        72.15 o                         
   2   4   0       1555.50       1739.45        48.71 o                         
   4   4   0         77.33         59.23        16.48 o                         
   6   4   0       2590.91       2698.68        83.82 o                         
   8   4   0       5839.11       5822.59       160.69 o                         
  10   4   0        355.65        351.22        28.80 o                         
  12   4   0       1085.95       1012.59        49.40 o                         
  14   4   0        465.87        430.80        41.08 o                         
  16   4   0        324.70        287.35        44.54 o                         
  18   4   0       1890.87       1785.67       106.68 o                         
  20   4   0        318.07        377.18        75.18 o                         
   1   5   0       2476.07       2776.61       108.82 o                         
   3   5   0        186.25        256.76        42.35 o                         
   5   5   0       1625.38       1622.39        80.24 o                         
   7   5   0          9.63          7.63        34.30 o                         
   9   5   0        289.59        214.69        42.03 o                         
  11   5   0        154.92        107.80        37.45 o                         
  13   5   0        505.48        546.70        56.37 o                         
  15   5   0          4.84        -65.68        47.00 o                         
   0   6   0       1108.56       1595.46       138.71 o                         
   2   6   0        630.12        604.37        83.50 o                         
   4   6   0         36.98        -31.83        59.40 o                         
   6   6   0        685.88        746.29        78.69 o                         
 -26   1   1       5263.87       4878.34       223.05 o                         
 -24   1   1        818.33        998.07        67.10 o                         
 -22   1   1        731.11        740.60        55.15 o                         
 -20   1   1        634.29        712.91        41.34 o                         
 -18   1   1        976.19       1083.98        40.14 o                         
 -16   1   1       1604.27       1884.73        59.05 o                         
 -14   1   1       2189.80       2386.39        70.02 o                         
 -12   1   1      28298.21      31490.54       835.90 o                         
 -10   1   1        794.35        952.25        31.56 o                         
  -8   1   1      11275.80      12486.48       344.25 o                         
  -6   1   1       4111.07       3860.11       120.67 o                         
  -4   1   1       1919.74       1672.41        51.60 o                         
  -2   1   1       1079.06        960.54        28.17 o                         
   0   1   1       1669.27       1324.38        30.52 o                         
   2   1   1      13789.95      11269.30       299.31 o                         
   4   1   1      57081.75      54118.96      1607.05 o                         
   6   1   1        514.21        536.95        33.80 o                         
   8   1   1          6.12        -23.46        15.64 o                         
  10   1   1         45.76        102.00        13.78 o                         
  12   1   1      13733.46      14978.92       406.37 o                         
  14   1   1         15.18        -16.79        13.58 o                         
  16   1   1       3290.89       3394.80        99.29 o                         
  18   1   1       1625.13       1684.74        56.66 o                         
  20   1   1       1785.31       1989.01        83.94 o                         
  22   1   1         76.76         72.66        39.36 o                         
  24   1   1       4320.78       4141.54       174.95 o                         
  26   1   1       3889.86       3744.11       152.72 o                         
 -25   2   1         26.87        113.03        52.25 o                         
 -23   2   1        388.77        383.61        56.15 o                         
 -21   2   1         77.95         87.86        41.63 o                         
 -19   2   1         62.80         59.09        36.47 o                         
 -17   2   1        665.27        665.54        41.67 o                         
 -15   2   1        100.44        105.05        25.19 o                         
 -13   2   1        115.48         96.09        24.70 o                         
 -11   2   1       1078.56       1122.42        41.84 o                         
  -9   2   1       1393.25       1634.83        54.86 o                         
  -7   2   1        879.75        884.51        32.28 o                         
  -5   2   1       3109.73       3037.15        83.10 o                         
  -3   2   1       4361.96       4167.45       102.64 o                         
  -1   2   1        406.68        372.01        14.07 o                         
   1   2   1          0.17        -11.24         9.57 o                         
   3   2   1         36.38         31.08        11.73 o                         
   5   2   1       1068.61        997.20        35.43 o                         
   7   2   1         43.96          7.39        17.08 o                         
   9   2   1       5814.87       5586.88       161.43 o                         
  11   2   1         45.50          9.69        21.94 o                         
  13   2   1       5995.74       6140.33       194.92 o                         
  15   2   1        422.88        437.69        32.87 o                         
  17   2   1       1065.78       1287.07        60.54 o                         
  19   2   1          1.04         -4.61        26.85 o                         
  21   2   1       1364.49       1374.35        83.36 o                         
  23   2   1        608.30        600.27        60.50 o                         
  25   2   1        467.72        449.37        53.00 o                         
 -22   3   1       1067.22        987.41        72.16 o                         
 -20   3   1        552.82        522.72        49.20 o                         
 -18   3   1       1770.80       1613.60        68.35 o                         
 -16   3   1        361.24        345.81        32.45 o                         
 -14   3   1       3274.81       3287.00        99.46 o                         
 -12   3   1        503.49        512.14        30.42 o                         
 -10   3   1        147.04        186.84        22.32 o                         
  -8   3   1        602.67        612.77        28.04 o                         
  -6   3   1       5327.94       4796.52       126.49 o                         
  -4   3   1        847.94        841.83        32.99 o                         
  -2   3   1         55.75        112.68        12.85 o                         
   0   3   1         22.21         22.01        11.28 o                         
   2   3   1          1.33        -14.04        11.83 o                         
   4   3   1       3987.87       3595.43        95.13 o                         
   6   3   1        507.97        554.34        25.89 o                         
   8   3   1       1201.19       1272.75        43.80 o                         
  10   3   1        508.86        547.68        28.87 o                         
  12   3   1       3448.74       3300.04       102.42 o                         
  14   3   1        145.05        205.32        27.69 o                         
  16   3   1        673.26        689.55        37.05 o                         
  18   3   1       3717.19       3328.67       121.85 o                         
  20   3   1         58.46        105.71        41.15 o                         
  22   3   1       1605.42       1509.84       115.14 o                         
 -19   4   1        730.37        663.73        65.33 o                         
 -17   4   1        734.12        889.86        77.53 o                         
 -15   4   1         91.50         99.81        37.65 o                         
 -13   4   1        199.53        220.73        33.46 o                         
 -11   4   1         79.91         79.41        29.07 o                         
  -9   4   1          6.37         -8.38        23.35 o                         
  -7   4   1          8.29         -2.54        21.97 o                         
  -5   4   1        626.97        633.10        26.83 o                         
  -3   4   1       1615.17       1621.65        46.41 o                         
  -1   4   1        377.18        464.06        21.26 o                         
   1   4   1         42.39         44.45        15.14 o                         
   3   4   1        139.67        185.07        17.10 o                         
   5   4   1       2056.32       2128.21        60.38 o                         
   7   4   1        182.60        190.28        24.79 o                         
   9   4   1         13.10         -9.56        24.27 o                         
  11   4   1          2.73         20.51        28.15 o                         
  13   4   1        363.03        335.35        36.63 o                         
  15   4   1         10.44        -56.31        37.54 o                         
  17   4   1          0.05         84.82        47.81 o                         
  19   4   1        682.05        666.44        70.91 o                         
 -14   5   1        248.40        220.34        52.30 o                         
 -12   5   1       1040.62        966.92        76.02 o                         
 -10   5   1         54.50         46.74        41.63 o                         
  -8   5   1         61.60         73.57        36.64 o                         
  -6   5   1        145.21        131.15        40.66 o                         
  -4   5   1        604.51        618.43        43.12 o                         
  -2   5   1       1124.29       1149.71        58.19 o                         
   0   5   1         64.09         56.98        33.58 o                         
   2   5   1       3916.27       4083.10       150.43 o                         
   4   5   1       2940.71       3047.87       128.13 o                         
   6   5   1       2766.77       2597.50       137.43 o                         
   8   5   1        690.56        649.39        49.46 o                         
  10   5   1        820.47        872.35        56.64 o                         
  12   5   1       3306.95       3201.18       164.18 o                         
  14   5   1         19.20        -46.80        45.37 o                         
  -5   6   1        242.46        147.78        56.11 o                         
  -3   6   1        109.17          0.37        58.37 o                         
  -1   6   1        516.03        582.00        79.86 o                         
   1   6   1         98.20        141.75        70.32 o                         
   3   6   1        591.88        559.69        82.31 o                         
   5   6   1        246.82        209.52        65.63 o                         
 -26   0   2        176.99        112.09        69.18 o                         
 -24   0   2       1231.83       1322.02       113.96 o                         
 -22   0   2      18013.79      17865.12      1052.54 o                         
 -20   0   2       6017.33       6451.44       336.43 o                         
 -18   0   2       3817.93       3989.76       159.67 o                         
 -16   0   2        407.39        437.31        30.46 o                         
 -14   0   2       6327.09       7244.01       246.24 o                         
 -12   0   2       1050.19       1450.62        59.92 o                         
 -10   0   2          4.36         -5.53        16.85 o                         
  -8   0   2      21547.77      24593.68       969.47 o                         
  -6   0   2         14.84         42.01        14.26 o                         
  -4   0   2       1647.99       1925.47        75.39 o                         
  -2   0   2       9599.84       8778.57       334.44 o                         
   0   0   2      64191.11      54917.15      2165.54 o                         
   2   0   2       2371.18       2558.00        90.01 o                         
   4   0   2         33.27         52.88        13.64 o                         
   6   0   2       4679.88       6107.69       231.69 o                         
   8   0   2      12744.22      16223.61       640.23 o                         
  10   0   2      19803.78      23546.60       893.15 o                         
  12   0   2       3650.23       4037.69       140.00 o                         
  14   0   2       7343.31       8198.05       294.47 o                         
  16   0   2       3939.07       4564.00       170.38 o                         
  18   0   2       4276.36       4379.51       173.18 o                         
  20   0   2         65.78         37.78        51.34 o                         
  22   0   2       2654.48       3037.47       208.54 o                         
  24   0   2       3204.11       3738.49       255.37 o                         
  26   0   2        913.53        976.66       101.72 o                         
 -25   1   2       2646.36       2685.32       127.25 o                         
 -23   1   2        610.64        649.64        53.68 o                         
 -21   1   2       5120.37       4533.40       187.52 o                         
 -19   1   2        271.98        247.58        23.61 o                         
 -17   1   2        505.75        582.66        26.35 o                         
 -15   1   2       3591.92       3817.70       107.80 o                         
 -13   1   2         27.78         -8.78        12.60 o                         
 -11   1   2        617.18        715.00        26.23 o                         
  -9   1   2      15515.04      16737.30       436.59 o                         
  -7   1   2        177.58        189.25        13.45 o                         
  -5   1   2          6.15          4.81        12.01 o                         
  -3   1   2      53500.32      45923.80      1335.32 o                         
  -1   1   2      28072.77      23757.25       616.91 o                         
   1   1   2      18848.62      15717.00       368.84 o                         
   3   1   2      31934.75      29198.27       816.51 o                         
   5   1   2      27269.78      27073.85       771.85 o                         
   7   1   2       9878.56      10991.80       308.80 o                         
   9   1   2         65.20         55.04        18.01 o                         
  11   1   2       3072.28       3120.61        89.90 o                         
  13   1   2       1593.71       1886.59        56.74 o                         
  15   1   2         93.14        112.22        16.54 o                         
  17   1   2        232.11        309.19        23.06 o                         
  19   1   2        447.21        464.16        29.45 o                         
  21   1   2        743.21        800.28        57.45 o                         
  23   1   2        201.45        249.06        46.12 o                         
  25   1   2        394.75        417.28        49.94 o                         
 -24   2   2        570.10        619.14        59.83 o                         
 -22   2   2        571.16        626.64        67.01 o                         
 -20   2   2         48.46         54.94        38.20 o                         
 -18   2   2       3863.41       3867.45       141.97 o                         
 -16   2   2        771.34        874.17        42.57 o                         
 -14   2   2       8341.03       7680.45       251.80 o                         
 -12   2   2        689.60        773.41        35.40 o                         
 -10   2   2         70.49         62.24        19.49 o                         
  -8   2   2      28534.38      27516.68       787.85 o                         
  -6   2   2          1.74         14.28        17.40 o                         
  -4   2   2      16160.53      15049.55       407.50 o                         
  -2   2   2         45.96         68.00        10.95 o                         
   0   2   2      32216.44      28775.13       633.80 o                         
   2   2   2        928.82        670.40        20.18 o                         
   4   2   2       6392.93       6290.21       164.01 o                         
   6   2   2       6770.42       5674.50       158.92 o                         
   8   2   2       4880.93       4775.08       136.28 o                         
  10   2   2       7320.10       6602.90       190.65 o                         
  12   2   2        645.81        730.47        32.12 o                         
  14   2   2         10.36        -30.66        20.44 o                         
  16   2   2        807.18        770.61        39.43 o                         
  18   2   2        229.03        234.82        29.23 o                         
  20   2   2       3156.32       2961.29       118.57 o                         
  22   2   2       3095.90       2836.70       119.06 o                         
  24   2   2       2977.64       2919.59       154.65 o                         
 -23   3   2       1173.61       1028.28        90.22 o                         
 -21   3   2        850.56        794.67        65.01 o                         
 -19   3   2       4579.29       4063.24       152.15 o                         
 -17   3   2       2451.05       2318.12        86.53 o                         
 -15   3   2         18.07          6.09        26.52 o                         
 -13   3   2        720.83        664.29        35.42 o                         
 -11   3   2        679.04        669.13        31.69 o                         
  -9   3   2       4498.87       4400.33       123.25 o                         
  -7   3   2       1078.38       1180.85        40.00 o                         
  -5   3   2       3374.71       3053.29        86.45 o                         
  -3   3   2       6268.25       5620.68       141.47 o                         
  -1   3   2        199.74        250.40        14.69 o                         
   1   3   2        592.81        644.36        20.71 o                         
   3   3   2       1637.71       1676.47        45.74 o                         
   5   3   2       3590.10       3247.44        90.37 o                         
   7   3   2       6059.32       5518.84       154.82 o                         
   9   3   2        409.84        387.78        25.78 o                         
  11   3   2       4687.03       4673.86       139.42 o                         
  13   3   2       1320.99       1463.78        54.84 o                         
  15   3   2        874.32        968.18        41.90 o                         
  17   3   2        832.91        831.62        44.49 o                         
  19   3   2       1442.54       1606.10        72.38 o                         
  21   3   2         55.07         88.91        48.55 o                         
  23   3   2        227.57        222.96        60.26 o                         
 -20   4   2         74.97         85.06        57.48 o                         
 -18   4   2        844.95        941.05        82.63 o                         
 -16   4   2         92.67        133.27        37.68 o                         
 -14   4   2        357.61        495.92        44.59 o                         
 -12   4   2       1064.45       1036.39        49.22 o                         
 -10   4   2        299.23        259.62        27.94 o                         
  -8   4   2       5675.43       5580.58       156.33 o                         
  -6   4   2       1499.37       1600.17        53.36 o                         
  -4   4   2        135.21        175.24        16.88 o                         
  -2   4   2         92.57        105.53        16.22 o                         
   0   4   2        518.34        465.98        20.43 o                         
   2   4   2        595.88        672.28        26.44 o                         
   4   4   2        155.45        142.18        17.67 o                         
   6   4   2       1035.53       1099.67        39.71 o                         
   8   4   2       1912.21       2285.78        72.42 o                         
  10   4   2       1569.26       1602.39        56.43 o                         
  12   4   2         55.01         60.64        28.45 o                         
  14   4   2        259.16        183.61        37.87 o                         
  16   4   2        764.53        782.51        46.61 o                         
  18   4   2        799.31        867.82        70.61 o                         
  20   4   2        201.57        263.16        62.63 o                         
 -15   5   2        335.81        327.13        53.50 o                         
 -13   5   2         32.33         42.90        42.98 o                         
 -11   5   2         47.91        -41.31        40.67 o                         
  -9   5   2         11.27        -23.76        36.31 o                         
  -7   5   2         13.19        -35.64        33.79 o                         
  -5   5   2        179.55        132.09        32.19 o                         
  -3   5   2       1934.75       1998.68        81.40 o                         
  -1   5   2        762.27        794.59        48.33 o                         
   1   5   2       2158.04       2422.48        94.19 o                         
   3   5   2         71.91         21.43        39.44 o                         
   5   5   2        455.06        444.49        41.17 o                         
   7   5   2          6.61        -38.67        34.37 o                         
   9   5   2       1835.13       1767.44        87.82 o                         
  11   5   2        121.56         99.97        43.34 o                         
  13   5   2        261.96        253.54        48.30 o                         
  15   5   2         80.42         17.41        55.47 o                         
  -6   6   2         46.02         -4.97        60.32 o                         
  -4   6   2          1.23        -85.86        57.24 o                         
  -2   6   2         80.80        107.93        68.78 o                         
   0   6   2       4672.38       5499.80       266.03 o                         
   2   6   2        253.67        283.56        67.21 o                         
   4   6   2       1012.61       1013.37        92.84 o                         
   6   6   2        146.56        112.06        63.52 o                         
 -26   1   3       2634.12       2582.69       124.02 o                         
 -24   1   3         70.10        108.75        40.89 o                         
 -22   1   3         67.13         87.61        37.09 o                         
 -20   1   3       9024.08       8611.95       297.04 o                         
 -18   1   3        206.49        186.75        20.33 o                         
 -16   1   3       1659.45       1805.67        56.50 o                         
 -14   1   3        702.98        803.74        29.15 o                         
 -12   1   3       4266.57       4531.79       126.48 o                         
 -10   1   3       1693.45       1704.18        48.88 o                         
  -8   1   3        699.87        765.52        25.23 o                         
  -6   1   3       9850.55       9073.49       246.57 o                         
  -4   1   3      23625.73      22198.40       568.96 o                         
  -2   1   3        866.69        769.89        22.04 o                         
   0   1   3       1582.22       1260.75        33.34 o                         
   2   1   3      10409.14       8576.86       208.17 o                         
   4   1   3     127390.66     125551.21      3210.64 o                         
   6   1   3       1705.94       2058.00        54.03 o                         
   8   1   3        592.20        923.12        28.78 o                         
  10   1   3      12737.98      15001.66       414.95 o                         
  12   1   3       5096.89       5309.20       148.16 o                         
  14   1   3         27.82         26.41        14.68 o                         
  16   1   3         14.43         -1.07        18.12 o                         
  18   1   3       2336.28       2633.06        78.43 o                         
  20   1   3         10.79         42.41        34.19 o                         
  22   1   3        623.23        755.48        52.84 o                         
  24   1   3       1040.12       1142.97        68.50 o                         
 -25   2   3         72.81        -24.13        50.88 o                         
 -23   2   3          4.51         64.94        52.03 o                         
 -21   2   3          4.59         -6.40        44.15 o                         
 -19   2   3       1181.64       1105.33        65.10 o                         
 -17   2   3        592.91        593.93        38.76 o                         
 -15   2   3        483.86        440.12        33.15 o                         
 -13   2   3       2171.06       2323.68        79.39 o                         
 -11   2   3        104.25        138.46        20.76 o                         
  -9   2   3       1970.28       2168.66        68.30 o                         
  -7   2   3       7463.29       7668.92       210.11 o                         
  -5   2   3       3373.43       3121.70        88.35 o                         
  -3   2   3          1.85         -3.33        10.59 o                         
  -1   2   3      11040.51      10231.17       245.09 o                         
   1   2   3        768.24        774.22        22.53 o                         
   3   2   3        462.57        503.56        18.42 o                         
   5   2   3       7202.76       6872.06       185.26 o                         
   7   2   3        761.46        796.30        32.19 o                         
   9   2   3       1134.79       1298.32        45.69 o                         
  11   2   3        469.70        494.57        25.99 o                         
  13   2   3       1447.76       1589.87        57.29 o                         
  15   2   3        212.18        246.45        24.40 o                         
  17   2   3        143.57        110.69        28.49 o                         
  19   2   3        524.99        671.63        43.71 o                         
  21   2   3        106.86        124.52        38.38 o                         
  23   2   3        670.53        668.33        64.08 o                         
 -22   3   3        495.86        448.94        94.00 o                         
 -20   3   3         85.82        140.13        43.93 o                         
 -18   3   3        367.66        284.52        43.70 o                         
 -16   3   3         56.01         30.37        33.49 o                         
 -14   3   3       3172.80       3209.94       100.86 o                         
 -12   3   3        847.14        902.47        39.39 o                         
 -10   3   3        756.60        770.34        34.25 o                         
  -8   3   3       2084.46       2199.83        64.57 o                         
  -6   3   3       7949.27       7372.33       196.29 o                         
  -4   3   3       2865.25       2814.43        71.22 o                         
  -2   3   3       4093.00       3689.24        89.32 o                         
   0   3   3        667.60        751.41        22.05 o                         
   2   3   3       1967.20       1887.02        47.10 o                         
   4   3   3       6271.32       5547.20       137.15 o                         
   6   3   3         31.30         46.43        19.56 o                         
   8   3   3       2119.17       2073.90        67.11 o                         
  10   3   3       4232.03       4077.85       125.89 o                         
  12   3   3       9400.41       9017.49       269.33 o                         
  14   3   3        968.99       1030.92        43.39 o                         
  16   3   3       2917.96       2776.99        91.05 o                         
  18   3   3       1480.08       1570.57        71.48 o                         
  20   3   3         58.53         71.86        44.05 o                         
  22   3   3       2330.18       2259.26       134.78 o                         
 -19   4   3        438.56        434.61        77.46 o                         
 -17   4   3       2024.88       1936.63       130.99 o                         
 -15   4   3        273.00        231.20        38.07 o                         
 -13   4   3        295.10        193.11        33.64 o                         
 -11   4   3        875.58        929.35        48.65 o                         
  -9   4   3         35.91         25.09        24.00 o                         
  -7   4   3         59.75         23.40        22.63 o                         
  -5   4   3       1291.46       1282.05        40.98 o                         
  -3   4   3       1188.69       1195.48        35.99 o                         
  -1   4   3        180.72        160.16        16.56 o                         
   1   4   3        440.04        534.37        21.83 o                         
   3   4   3          0.29         -4.09        16.09 o                         
   5   4   3       3854.28       3932.32       112.64 o                         
   7   4   3       1382.50       1503.92        51.92 o                         
   9   4   3       2465.41       2591.47        81.19 o                         
  11   4   3        643.44        695.85        41.15 o                         
  13   4   3         99.85         65.82        33.54 o                         
  15   4   3         41.20          9.03        31.91 o                         
  17   4   3         43.37         -1.75        43.01 o                         
  19   4   3        238.77        207.14        51.68 o                         
 -14   5   3        300.84        263.78        52.72 o                         
 -12   5   3        285.12        297.82        46.80 o                         
 -10   5   3        136.79        154.76        44.89 o                         
  -8   5   3         24.36        -33.17        36.14 o                         
  -6   5   3        295.06        261.07        37.86 o                         
  -4   5   3        510.07        581.88        42.50 o                         
  -2   5   3       1019.55        992.13        58.04 o                         
   0   5   3         51.81         58.66        34.33 o                         
   2   5   3       3194.80       3351.63       139.55 o                         
   4   5   3       2354.18       2582.06       112.68 o                         
   6   5   3        159.02        201.83        43.44 o                         
   8   5   3         34.13        107.61        43.07 o                         
  10   5   3         14.66         31.90        40.02 o                         
  12   5   3       1626.73       1806.35        88.52 o                         
  14   5   3        351.32        289.71        57.04 o                         
  -5   6   3        325.81        245.15        58.67 o                         
  -3   6   3        291.09        237.69        67.51 o                         
  -1   6   3       1081.50       1171.57        97.93 o                         
   1   6   3        259.62        238.14        67.25 o                         
   3   6   3        410.94        513.30        66.58 o                         
   5   6   3        294.92        270.14        69.42 o                         
 -26   0   4       3983.27       3848.46       257.45 o                         
 -24   0   4        300.37        306.30        69.79 o                         
 -22   0   4      26131.45      24851.55      1462.57 o                         
 -20   0   4       2995.05       2902.90       191.37 o                         
 -18   0   4       2917.13       3000.70       123.62 o                         
 -16   0   4       4090.03       4479.04       165.68 o                         
 -14   0   4       3263.04       3828.40       134.22 o                         
 -12   0   4      20912.62      22375.34       800.12 o                         
 -10   0   4       1132.36       1350.85        55.44 o                         
  -8   0   4      37591.14      41325.96      1629.57 o                         
  -6   0   4        169.35        315.66        20.33 o                         
  -4   0   4      28114.47      26707.58       950.31 o                         
  -2   0   4       7583.97       6409.40       227.83 o                         
   0   0   4        784.07        731.10        27.27 o                         
   2   0   4       3611.90       3206.71       111.04 o                         
   4   0   4      18909.21      19839.88       631.20 o                         
   6   0   4      15864.11      16100.56       539.98 o                         
   8   0   4       2251.94       2603.69        97.80 o                         
  10   0   4        100.49         95.81        23.54 o                         
  12   0   4        928.47       1304.34        62.05 o                         
  14   0   4        506.76        838.35        42.47 o                         
  16   0   4      25487.34      26537.09       950.08 o                         
  18   0   4       3572.98       3542.68       143.73 o                         
  20   0   4       2853.09       3135.27       210.51 o                         
  22   0   4          5.22         18.36        50.33 o                         
  24   0   4         22.35         50.64        75.35 o                         
  26   0   4          1.39        -44.11        69.60 o                         
 -25   1   4          8.90         19.68        42.59 o                         
 -23   1   4        111.18        171.35        40.45 o                         
 -21   1   4        373.78        401.15        42.60 o                         
 -19   1   4        276.80        359.21        26.23 o                         
 -17   1   4         79.53         87.40        17.39 o                         
 -15   1   4        379.42        464.17        21.80 o                         
 -13   1   4         38.69         27.02        13.43 o                         
 -11   1   4       2846.45       3079.86        84.56 o                         
  -9   1   4       3584.97       3839.21       103.51 o                         
  -7   1   4       2928.52       3069.11        83.37 o                         
  -5   1   4         96.85        135.94         9.81 o                         
  -3   1   4       9041.14       8282.42       203.87 o                         
  -1   1   4          0.02          9.33         8.27 o                         
   1   1   4      75779.44      66589.55      1517.42 o                         
   3   1   4       1392.91       1373.92        37.55 o                         
   5   1   4      32925.57      33163.23       787.66 o                         
   7   1   4       4975.61       5464.45       132.36 o                         
   9   1   4       1768.48       2070.51        56.12 o                         
  11   1   4        255.54        323.70        18.57 o                         
  13   1   4       1150.44       1536.89        45.66 o                         
  15   1   4        574.42        696.52        27.68 o                         
  17   1   4        899.04        936.00        35.45 o                         
  19   1   4        170.15        150.02        24.10 o                         
  21   1   4       2712.21       2808.83       117.66 o                         
  23   1   4        784.96        796.54        52.30 o                         
  25   1   4        288.99        249.50        43.91 o                         
 -24   2   4       1110.11       1153.74        98.79 o                         
 -22   2   4       5107.82       5003.39       242.55 o                         
 -20   2   4        949.61       1042.02        64.54 o                         
 -18   2   4         99.33         57.67        24.54 o                         
 -16   2   4        107.20         86.20        28.07 o                         
 -14   2   4         12.92        -16.52        21.97 o                         
 -12   2   4       1034.72       1118.13        45.08 o                         
 -10   2   4        729.01        683.39        30.75 o                         
  -8   2   4      14759.20      14039.71       396.46 o                         
  -6   2   4       8281.52       8002.03       218.59 o                         
  -4   2   4       5272.02       4653.93       122.14 o                         
  -2   2   4      10149.67       9592.89       244.32 o                         
   0   2   4        107.21        154.75        10.71 o                         
   2   2   4       1765.40       1548.44        40.40 o                         
   4   2   4       3457.76       2935.63        73.34 o                         
   6   2   4        924.50        766.46        28.26 o                         
   8   2   4         15.18          7.45        17.61 o                         
  10   2   4        378.88        252.10        21.53 o                         
  12   2   4        353.49        360.64        25.62 o                         
  14   2   4        167.93        165.16        19.92 o                         
  16   2   4      10383.39      10440.17       304.99 o                         
  18   2   4       3283.04       3264.28       113.37 o                         
  20   2   4       4655.92       4653.98       164.38 o                         
  22   2   4        460.57        435.20        44.67 o                         
  24   2   4       1566.23       1529.27        88.53 o                         
 -23   3   4        122.84        136.16        66.44 o                         
 -21   3   4        564.28        513.19        59.86 o                         
 -19   3   4         41.97         10.07        39.58 o                         
 -17   3   4        471.25        466.17        40.57 o                         
 -15   3   4          3.02        -10.07        28.16 o                         
 -13   3   4        283.76        243.68        27.65 o                         
 -11   3   4        692.34        781.15        35.77 o                         
  -9   3   4         18.73          3.47        18.93 o                         
  -7   3   4       4353.42       4063.78       111.87 o                         
  -5   3   4       3356.22       3211.64        84.34 o                         
  -3   3   4       5575.55       5643.31       138.50 o                         
  -1   3   4        905.98       1111.17        32.77 o                         
   1   3   4          1.70         -6.25        11.67 o                         
   3   3   4        937.47        938.17        29.10 o                         
   5   3   4       1961.72       2092.63        53.22 o                         
   7   3   4       3158.47       2980.71        86.91 o                         
   9   3   4       2857.23       2857.99        91.50 o                         
  11   3   4         35.91         34.87        24.03 o                         
  13   3   4         57.41         36.64        23.22 o                         
  15   3   4        142.41        145.82        26.08 o                         
  17   3   4        209.31        210.74        30.83 o                         
  19   3   4          1.05          0.06        34.33 o                         
  21   3   4        102.30        145.29        45.31 o                         
 -20   4   4       1630.31       1339.83       107.55 o                         
 -18   4   4        950.12        940.34        79.47 o                         
 -16   4   4        549.98        551.03        49.53 o                         
 -14   4   4       7429.54       6506.30       202.22 o                         
 -12   4   4         54.02         59.48        32.28 o                         
 -10   4   4        492.61        488.61        32.50 o                         
  -8   4   4       2275.76       2344.28        73.26 o                         
  -6   4   4        439.80        448.27        28.74 o                         
  -4   4   4       3406.88       3519.56        90.14 o                         
  -2   4   4        218.26        214.26        18.25 o                         
   0   4   4        692.80        736.04        26.78 o                         
   2   4   4        190.90        205.13        17.97 o                         
   4   4   4       1653.11       1812.06        52.83 o                         
   6   4   4      10190.89       9591.94       259.30 o                         
   8   4   4      10741.56      10481.53       288.16 o                         
  10   4   4       7553.30       7267.91       225.80 o                         
  12   4   4        189.52        125.57        32.35 o                         
  14   4   4         96.79        110.00        35.75 o                         
  16   4   4          2.22         63.23        35.34 o                         
  18   4   4         28.88        -34.31        44.00 o                         
 -15   5   4        433.17        310.41        57.83 o                         
 -13   5   4       1034.27        945.14        61.61 o                         
 -11   5   4          0.53        -56.98        40.52 o                         
  -9   5   4         21.29         22.34        41.76 o                         
  -7   5   4          0.04        -42.14        34.39 o                         
  -5   5   4          0.02        -51.03        34.49 o                         
  -3   5   4        286.84        335.01        39.62 o                         
  -1   5   4        595.60        601.92        45.46 o                         
   1   5   4        207.21        196.13        36.28 o                         
   3   5   4          1.85        -57.48        38.32 o                         
   5   5   4       2901.34       2913.88       119.19 o                         
   7   5   4        233.73        278.41        46.55 o                         
   9   5   4        119.16        147.54        49.87 o                         
  11   5   4         86.21         22.90        49.45 o                         
  13   5   4        112.14         94.46        53.19 o                         
  15   5   4          6.64        -12.26        54.28 o                         
  -6   6   4        593.53        445.80        66.25 o                         
  -4   6   4         13.30        -39.75        51.12 o                         
  -2   6   4        778.66       1036.72        85.54 o                         
   0   6   4       1297.43       1728.41       105.28 o                         
   2   6   4        196.91        208.01        63.40 o                         
   4   6   4        383.66        313.86        76.23 o                         
 -26   1   5         88.64        100.72        49.50 o                         
 -24   1   5        264.63        281.36        44.10 o                         
 -22   1   5        255.42        219.33        40.30 o                         
 -20   1   5       7708.74       7189.89       248.30 o                         
 -18   1   5       4502.02       4378.09       123.79 o                         
 -16   1   5       1402.93       1673.52        50.50 o                         
 -14   1   5       2461.55       2692.43        74.38 o                         
 -12   1   5        267.60        416.74        20.09 o                         
 -10   1   5      27979.10      29469.31       780.33 o                         
  -8   1   5       1537.12       1803.16        52.46 o                         
  -6   1   5      14438.83      13288.80       336.87 o                         
  -4   1   5         31.62         39.76         9.25 o                         
  -2   1   5         69.55         43.01         8.95 o                         
   0   1   5       3710.60       3132.42        76.07 o                         
   2   1   5       1738.56       1565.04        38.85 o                         
   4   1   5     122522.00     119077.34      2868.16 o                         
   6   1   5       3166.92       3601.85        89.10 o                         
   8   1   5       4236.34       4378.42       109.62 o                         
  10   1   5       2496.68       2974.65        78.28 o                         
  12   1   5        198.27        240.61        16.41 o                         
  14   1   5      10065.85      10209.19       253.26 o                         
  16   1   5       1419.59       1771.80        51.24 o                         
  18   1   5       9803.83       9325.46       240.39 o                         
  20   1   5        689.78        735.43        45.95 o                         
  22   1   5       2223.23       2240.15        95.06 o                         
  24   1   5          4.49         22.07        37.07 o                         
 -25   2   5        123.09         49.34        57.74 o                         
 -23   2   5       2676.71       2258.97       145.49 o                         
 -21   2   5          9.04        -40.42        44.08 o                         
 -19   2   5       1240.01       1248.15        61.63 o                         
 -17   2   5       1655.62       1753.82        73.88 o                         
 -15   2   5        322.53        368.65        29.71 o                         
 -13   2   5        165.28        241.70        24.39 o                         
 -11   2   5       3181.13       3249.11       106.46 o                         
  -9   2   5       5400.21       4985.97       150.25 o                         
  -7   2   5      10496.60      10536.15       310.23 o                         
  -5   2   5       1450.17       1646.72        50.42 o                         
  -3   2   5       1325.24       1563.12        43.67 o                         
  -1   2   5       1484.24       1423.74        38.77 o                         
   1   2   5       6616.41       6197.12       145.86 o                         
   3   2   5       4364.66       4066.28        99.04 o                         
   5   2   5       1792.05       1809.23        48.75 o                         
   7   2   5        304.79        395.88        19.21 o                         
   9   2   5       6524.91       6743.33       178.23 o                         
  11   2   5       1401.88       1641.25        50.82 o                         
  13   2   5        361.97        415.07        23.31 o                         
  15   2   5        673.14        839.77        32.96 o                         
  17   2   5          1.34        -26.09        17.39 o                         
  19   2   5         93.43         96.27        21.79 o                         
  21   2   5        314.74        306.17        40.83 o                         
  23   2   5         63.79         31.28        39.00 o                         
 -22   3   5          7.49        -83.86        57.78 o                         
 -20   3   5       1813.39       1737.86        92.67 o                         
 -18   3   5          7.11         -8.53        44.75 o                         
 -16   3   5        113.18         64.99        30.41 o                         
 -14   3   5        905.15        948.60        46.18 o                         
 -12   3   5        281.75        218.42        27.36 o                         
 -10   3   5        597.47        577.58        31.10 o                         
  -8   3   5        101.07        126.94        19.71 o                         
  -6   3   5       1394.69       1450.06        46.90 o                         
  -4   3   5      16027.16      16224.86       388.37 o                         
  -2   3   5       1772.54       1776.90        46.76 o                         
   0   3   5       2120.07       2169.50        53.86 o                         
   2   3   5         31.76          9.59        12.20 o                         
   4   3   5       2386.10       2211.76        57.13 o                         
   6   3   5          0.08        -15.16        13.66 o                         
   8   3   5         13.36         13.28        21.02 o                         
  10   3   5        605.19        614.83        33.47 o                         
  12   3   5        106.21        117.55        24.66 o                         
  14   3   5         29.63         28.13        24.36 o                         
  16   3   5        679.16        684.27        38.30 o                         
  18   3   5          1.93         14.02        32.39 o                         
  20   3   5         19.79         85.80        41.88 o                         
  22   3   5       2160.26       2256.88       112.22 o                         
 -19   4   5         14.04        -19.67        57.86 o                         
 -17   4   5        308.02        185.45        56.59 o                         
 -15   4   5        270.97        186.88        39.22 o                         
 -13   4   5        264.30        211.85        36.17 o                         
 -11   4   5          0.07        -11.63        29.35 o                         
  -9   4   5         12.21        -13.99        23.62 o                         
  -7   4   5        600.70        656.70        32.75 o                         
  -5   4   5         34.79         38.86        17.59 o                         
  -3   4   5        416.37        452.27        22.15 o                         
  -1   4   5          0.56        -13.39        15.21 o                         
   1   4   5         92.65         90.17        16.40 o                         
   3   4   5         25.54         19.02        16.90 o                         
   5   4   5       2860.59       2968.27        76.79 o                         
   7   4   5       1377.25       1466.85        51.23 o                         
   9   4   5       3308.75       3213.73       100.51 o                         
  11   4   5        110.45         68.89        30.61 o                         
  13   4   5         29.21         10.45        29.30 o                         
  15   4   5         41.78        -15.08        33.07 o                         
  17   4   5         20.37        -20.16        45.95 o                         
  19   4   5        256.59        238.04        54.63 o                         
 -14   5   5       1618.75       1478.75       100.06 o                         
 -12   5   5       1302.84       1108.02        77.18 o                         
 -10   5   5       1743.56       1752.42        95.06 o                         
  -8   5   5        180.12         70.45        36.87 o                         
  -6   5   5       1089.27       1120.87        65.13 o                         
  -4   5   5       4798.30       4809.59       154.49 o                         
  -2   5   5       2416.83       2711.95       102.14 o                         
   0   5   5         83.57         75.03        35.24 o                         
   2   5   5       1936.97       1926.07        81.52 o                         
   4   5   5        536.77        582.29        60.72 o                         
   6   5   5        303.64        294.86        42.46 o                         
   8   5   5          4.11         34.96        47.48 o                         
  10   5   5       1513.58       1497.40        80.77 o                         
  12   5   5       1130.53       1111.32        69.40 o                         
  14   5   5        778.08        828.71        66.16 o                         
  -5   6   5        164.61         56.38        53.85 o                         
  -3   6   5         53.02        -52.30        65.48 o                         
  -1   6   5         10.94        -87.45        58.30 o                         
   1   6   5        214.28        170.27        63.87 o                         
   3   6   5        895.05       1025.78        84.13 o                         
   5   6   5        301.51        251.96        73.36 o                         
 -26   0   6       2018.74       1846.26       178.66 o                         
 -24   0   6       4561.19       4321.88       276.75 o                         
 -22   0   6       9919.28       9655.73       576.90 o                         
 -20   0   6       2675.74       2758.87       181.98 o                         
 -18   0   6       3756.33       3904.90       158.06 o                         
 -16   0   6       7482.03       7724.21       300.70 o                         
 -14   0   6       4446.59       4709.79       174.21 o                         
 -12   0   6       2549.26       2877.53       102.72 o                         
 -10   0   6       1932.18       1922.08        87.11 o                         
  -8   0   6       8478.44       9110.92       372.91 o                         
  -6   0   6        730.48        782.64        35.10 o                         
  -4   0   6        117.48        129.24        14.76 o                         
  -2   0   6      49311.66      41591.66      1481.45 o                         
   0   0   6       1160.50       1364.10        52.64 o                         
   2   0   6      13052.50      11214.46       377.89 o                         
   4   0   6      31068.30      30862.33       985.27 o                         
   6   0   6       4574.46       4188.00       137.14 o                         
   8   0   6      22112.19      22589.86       741.84 o                         
  10   0   6       1691.35       2011.10        81.14 o                         
  12   0   6         55.21         32.38        21.97 o                         
  14   0   6      17250.63      18825.65       655.56 o                         
  16   0   6      15125.04      15761.41       532.22 o                         
  18   0   6         17.74         21.05        24.79 o                         
  20   0   6        674.22        739.68        70.94 o                         
  22   0   6       3930.72       3993.94       224.01 o                         
  24   0   6        431.91        507.66        70.78 o                         
 -25   1   6        153.28        185.89        49.23 o                         
 -23   1   6        337.61        312.58        44.51 o                         
 -21   1   6        229.88        341.50        39.50 o                         
 -19   1   6         80.39         42.69        22.00 o                         
 -17   1   6        478.06        587.44        24.86 o                         
 -15   1   6       2036.52       2231.50        62.31 o                         
 -13   1   6      11012.55      11709.85       318.40 o                         
 -11   1   6          0.64          5.82        12.63 o                         
  -9   1   6        379.76        488.19        19.92 o                         
  -7   1   6          7.99          5.08        10.93 o                         
  -5   1   6       5593.64       5109.97       135.76 o                         
  -3   1   6        256.01        240.11        11.81 o                         
  -1   1   6       3155.71       2621.90        67.47 o                         
   1   1   6       3376.37       2941.60        72.19 o                         
   3   1   6      19308.85      18249.18       447.75 o                         
   5   1   6      20887.70      21883.72       520.92 o                         
   7   1   6         20.45         13.82        12.30 o                         
   9   1   6       9104.66       9908.86       244.84 o                         
  11   1   6        111.03         78.18        12.60 o                         
  13   1   6        640.85        721.83        25.73 o                         
  15   1   6        222.15        278.64        18.17 o                         
  17   1   6        325.24        383.54        22.71 o                         
  19   1   6        750.34        855.19        43.12 o                         
  21   1   6        807.69        839.61        53.53 o                         
  23   1   6        766.62        834.20        55.39 o                         
  25   1   6        105.59        118.47        43.20 o                         
 -24   2   6       4479.24       4180.24       236.84 o                         
 -22   2   6       1085.34       1123.39        96.75 o                         
 -20   2   6       1803.78       1742.01        77.59 o                         
 -18   2   6         45.77          8.61        23.57 o                         
 -16   2   6       2090.78       1987.26        70.08 o                         
 -14   2   6        142.94        105.51        23.47 o                         
 -12   2   6        136.80        175.20        22.34 o                         
 -10   2   6       4124.28       4106.52       127.92 o                         
  -8   2   6       1380.66       1552.14        51.65 o                         
  -6   2   6         63.80         40.40        11.82 o                         
  -4   2   6       2342.91       1999.33        54.52 o                         
  -2   2   6       5937.80       5163.50       135.74 o                         
   0   2   6       9085.67       8596.04       198.98 o                         
   2   2   6          0.90          9.85        10.62 o                         
   4   2   6        304.41        366.75        16.30 o                         
   6   2   6      14449.42      14100.02       348.05 o                         
   8   2   6      38954.87      38704.65       948.09 o                         
  10   2   6       4580.88       4647.28       117.54 o                         
  12   2   6       1416.31       1577.21        45.97 o                         
  14   2   6         21.40         39.38        17.46 o                         
  16   2   6        435.74        475.29        25.13 o                         
  18   2   6         57.65         56.92        30.25 o                         
  20   2   6        120.57        102.78        35.14 o                         
  22   2   6        640.96        630.86        56.99 o                         
  24   2   6          0.15         31.77        42.46 o                         
 -23   3   6        543.76        583.66        88.13 o                         
 -21   3   6        199.17        202.52        60.21 o                         
 -19   3   6         32.63         29.20        47.24 o                         
 -17   3   6       1152.43       1211.00        59.00 o                         
 -15   3   6       1679.59       1894.24        72.26 o                         
 -13   3   6       2359.66       2347.71        80.96 o                         
 -11   3   6        188.12        241.89        26.36 o                         
  -9   3   6         60.07        170.84        22.21 o                         
  -7   3   6        338.62        404.16        24.56 o                         
  -5   3   6          7.21          1.85        12.41 o                         
  -3   3   6       2796.65       2652.01        73.16 o                         
  -1   3   6        630.54        645.43        22.97 o                         
   1   3   6          5.94          8.88        12.12 o                         
   3   3   6        717.26        886.20        28.77 o                         
   5   3   6       3507.34       3292.50        84.65 o                         
   7   3   6       3774.55       3664.11        99.75 o                         
   9   3   6         91.43        205.78        25.00 o                         
  11   3   6         28.45         33.83        22.55 o                         
  13   3   6       1643.62       1773.22        61.36 o                         
  15   3   6       1516.83       1665.39        60.36 o                         
  17   3   6        907.54       1058.10        56.62 o                         
  19   3   6        204.65        105.55        41.02 o                         
  21   3   6        130.91        139.39        46.41 o                         
 -20   4   6         55.24          9.28        83.70 o                         
 -18   4   6        524.87        414.70        64.45 o                         
 -16   4   6       2005.66       2052.74       106.37 o                         
 -14   4   6         93.45        110.17        40.20 o                         
 -12   4   6        427.72        556.84        42.54 o                         
 -10   4   6       1513.40       1557.82        64.87 o                         
  -8   4   6       1896.64       1956.87        62.81 o                         
  -6   4   6        174.95        190.55        21.40 o                         
  -4   4   6       3363.58       3336.07        85.25 o                         
  -2   4   6       3921.99       3919.42        93.53 o                         
   0   4   6        214.51        225.37        18.44 o                         
   2   4   6        428.66        427.18        23.23 o                         
   4   4   6        159.98        146.92        18.88 o                         
   6   4   6       1019.70       1101.98        39.53 o                         
   8   4   6       1674.22       1823.72        62.44 o                         
  10   4   6        425.85        401.13        34.82 o                         
  12   4   6         29.90          7.20        29.88 o                         
  14   4   6         41.20         25.88        31.71 o                         
  16   4   6       3278.90       3437.42       147.09 o                         
  18   4   6          3.92        -33.05        45.95 o                         
 -15   5   6        422.21        451.32        64.33 o                         
 -13   5   6          2.00        -43.18        52.30 o                         
 -11   5   6         17.27        -63.29        47.07 o                         
  -9   5   6         75.42         17.43        45.53 o                         
  -7   5   6          1.45          5.07        42.16 o                         
  -5   5   6         14.87         23.60        41.44 o                         
  -3   5   6        227.41        174.29        41.77 o                         
  -1   5   6         36.34         -5.80        44.99 o                         
   1   5   6        465.16        477.35        51.65 o                         
   3   5   6         28.19        -27.89        46.49 o                         
   5   5   6        129.00         45.35        52.36 o                         
   7   5   6        461.45        517.49        57.01 o                         
   9   5   6       2051.99       2040.28       110.91 o                         
  11   5   6          0.39        -65.81        43.87 o                         
  13   5   6         89.45        106.34        52.70 o                         
  -4   6   6         35.63        -96.52        64.35 o                         
  -2   6   6        227.02        156.19        62.83 o                         
   0   6   6         83.10        115.03        64.16 o                         
   2   6   6        712.79        840.71        75.35 o                         
   4   6   6        113.47         57.43        61.92 o                         
 -24   1   7       1101.32       1086.93        74.55 o                         
 -22   1   7        489.18        511.15        49.64 o                         
 -20   1   7        730.47        729.54        53.31 o                         
 -18   1   7      11805.52      11522.92       315.09 o                         
 -16   1   7         86.39         69.28        16.61 o                         
 -14   1   7       2905.27       3082.16        84.18 o                         
 -12   1   7       7078.04       7832.50       213.89 o                         
 -10   1   7       6290.14       6389.09       168.84 o                         
  -8   1   7       3229.11       3354.45        90.68 o                         
  -6   1   7       5213.29       5277.56       137.88 o                         
  -4   1   7      18309.96      16296.07       405.94 o                         
  -2   1   7       2908.72       2787.16        70.94 o                         
   0   1   7       6547.06       5649.26       129.84 o                         
   2   1   7       4417.87       4035.76       100.80 o                         
   4   1   7      19910.12      19293.71       473.79 o                         
   6   1   7       3039.66       3413.49        84.21 o                         
   8   1   7       1399.85       1597.32        42.57 o                         
  10   1   7       1779.40       1706.92        44.82 o                         
  12   1   7        976.84       1331.96        39.13 o                         
  14   1   7       6032.89       5936.90       145.40 o                         
  16   1   7          0.24          7.22        16.46 o                         
  18   1   7       2539.18       2826.56        82.80 o                         
  20   1   7       3883.81       3904.83       144.08 o                         
  22   1   7       1755.12       1809.49       104.37 o                         
  24   1   7       1833.60       2046.48       135.83 o                         
 -23   2   7        778.08        656.85        77.41 o                         
 -21   2   7         27.52         36.91        45.32 o                         
 -19   2   7        473.65        503.76        39.61 o                         
 -17   2   7        406.19        348.43        28.95 o                         
 -15   2   7       3014.59       3044.26        95.52 o                         
 -13   2   7       1359.11       1495.31        52.98 o                         
 -11   2   7        162.89         88.90        16.42 o                         
  -9   2   7       5543.97       5397.02       144.72 o                         
  -7   2   7        304.66        312.92        16.39 o                         
  -5   2   7       5253.44       5077.45       136.23 o                         
  -3   2   7         16.22         13.84        12.75 o                         
  -1   2   7        174.33        139.12        14.08 o                         
   1   2   7      14492.30      13467.98       314.09 o                         
   3   2   7       4634.30       4642.80       107.88 o                         
   5   2   7       3250.61       3161.71        80.93 o                         
   7   2   7       4124.71       4064.48       106.86 o                         
   9   2   7      19490.59      19803.23       488.34 o                         
  11   2   7       2535.52       2657.58        69.76 o                         
  13   2   7       1166.95       1387.18        44.19 o                         
  15   2   7      10798.32      10186.05       257.60 o                         
  17   2   7       1763.29       1775.50        61.09 o                         
  19   2   7        387.51        381.97        41.70 o                         
  21   2   7       2041.87       2081.13       126.11 o                         
  23   2   7        311.79        326.26        49.67 o                         
 -22   3   7        993.46        744.47        77.72 o                         
 -20   3   7       1677.87       1340.45        98.98 o                         
 -18   3   7       2384.21       2515.45       111.97 o                         
 -16   3   7         41.12         31.78        30.33 o                         
 -14   3   7       3229.15       3280.21       113.10 o                         
 -12   3   7       2355.04       2422.19        83.42 o                         
 -10   3   7       4807.94       4538.79       142.49 o                         
  -8   3   7       2530.92       2416.27        74.91 o                         
  -6   3   7       1079.45       1093.34        36.34 o                         
  -4   3   7      12055.93      11421.47       291.42 o                         
  -2   3   7       3578.66       3226.60        83.52 o                         
   0   3   7       7132.36       6486.81       158.98 o                         
   2   3   7       2755.34       2637.33        71.16 o                         
   4   3   7         87.50        133.05        15.29 o                         
   6   3   7       1229.76       1238.63        38.77 o                         
   8   3   7        738.26        835.56        32.42 o                         
  10   3   7      14431.62      13507.86       384.65 o                         
  12   3   7       3823.14       3786.98       116.38 o                         
  14   3   7       6627.06       6305.98       179.58 o                         
  16   3   7         33.61         34.17        30.69 o                         
  18   3   7        184.63        247.74        37.19 o                         
  20   3   7         15.60        126.22        44.86 o                         
  22   3   7        476.67        340.53        56.93 o                         
 -19   4   7         63.83         80.25        65.93 o                         
 -17   4   7        416.76        430.08        74.96 o                         
 -15   4   7        925.99       1063.68        59.03 o                         
 -13   4   7       2812.39       2762.45        99.17 o                         
 -11   4   7        840.57        769.39        46.02 o                         
  -9   4   7         23.76         49.48        26.30 o                         
  -7   4   7        273.19        248.76        27.33 o                         
  -5   4   7       1339.21       1455.42        42.20 o                         
  -3   4   7        541.46        624.26        25.38 o                         
  -1   4   7       1550.14       1596.78        47.02 o                         
   1   4   7       1331.08       1562.22        49.61 o                         
   3   4   7        326.16        365.23        23.25 o                         
   5   4   7        147.33        138.29        19.12 o                         
   7   4   7       4567.79       4546.69       125.76 o                         
   9   4   7          7.79        -40.81        27.21 o                         
  11   4   7         40.05        -23.23        31.85 o                         
  13   4   7       2262.04       2440.92        86.62 o                         
  15   4   7         46.20         67.85        36.89 o                         
  17   4   7         16.83         62.22        60.18 o                         
  19   4   7        200.99        340.07        73.14 o                         
 -14   5   7        594.84        546.07        61.55 o                         
 -12   5   7         37.22        -18.18        48.56 o                         
 -10   5   7       2975.82       2898.33       167.27 o                         
  -8   5   7          1.30        -22.24        41.37 o                         
  -6   5   7        528.35        593.79        48.62 o                         
  -4   5   7        211.86        242.67        48.15 o                         
  -2   5   7         17.50         23.16        45.35 o                         
   0   5   7         93.54         35.33        46.63 o                         
   2   5   7         69.24        111.54        46.13 o                         
   4   5   7        598.69        575.68        59.43 o                         
   6   5   7          8.85        -10.57        51.18 o                         
   8   5   7        511.22        584.28        61.62 o                         
  10   5   7        101.33        133.58        51.91 o                         
  12   5   7         69.03        -13.40        47.34 o                         
  14   5   7        668.56        791.91        75.93 o                         
  -3   6   7         24.54        -91.91        61.28 o                         
  -1   6   7         27.77        -40.62        60.56 o                         
   1   6   7        121.02        103.10        63.29 o                         
   3   6   7        490.62        512.85        74.03 o                         
 -26   0   8       1176.92       1246.55       143.19 o                         
 -24   0   8          0.73        -50.85        64.29 o                         
 -22   0   8         26.83        -15.91        52.23 o                         
 -20   0   8       5206.10       5211.82       318.32 o                         
 -18   0   8        452.34        463.89        35.50 o                         
 -16   0   8        284.30        248.11        27.97 o                         
 -14   0   8       4489.10       4735.41       186.36 o                         
 -12   0   8       3211.22       3114.64       134.32 o                         
 -10   0   8       1110.23       1194.73        57.04 o                         
  -8   0   8      37839.80      39943.88      1517.35 o                         
  -6   0   8      23634.90      23658.84       900.80 o                         
  -4   0   8      21659.58      20394.68       686.74 o                         
  -2   0   8        777.92        699.88        33.06 o                         
   0   0   8       3284.78       3065.07       103.15 o                         
   2   0   8        166.10        109.35        18.81 o                         
   4   0   8       4377.04       4367.14       144.47 o                         
   6   0   8      13817.56      14063.15       450.70 o                         
   8   0   8      18752.91      18215.03       584.13 o                         
  10   0   8         34.40         12.47        21.72 o                         
  12   0   8       7212.49       7785.79       282.48 o                         
  14   0   8        223.86        231.41        29.49 o                         
  16   0   8         39.01         11.76        21.28 o                         
  18   0   8       5662.33       5463.46       222.40 o                         
  20   0   8        788.78       1059.57        87.77 o                         
  22   0   8        129.31        138.47        61.54 o                         
  24   0   8       1668.25       1837.60       129.59 o                         
 -25   1   8        257.09        210.30        58.78 o                         
 -23   1   8         25.65          8.59        45.17 o                         
 -21   1   8       1029.97        923.22        60.33 o                         
 -19   1   8        569.75        689.29        39.04 o                         
 -17   1   8       5675.23       5589.02       159.58 o                         
 -15   1   8        460.43        487.90        22.64 o                         
 -13   1   8        328.65        343.15        18.00 o                         
 -11   1   8       4997.55       5627.51       152.12 o                         
  -9   1   8        338.35        391.85        19.00 o                         
  -7   1   8       5367.77       5570.78       142.51 o                         
  -5   1   8       1684.07       1830.89        47.88 o                         
  -3   1   8        181.38        133.11        10.96 o                         
  -1   1   8       5857.81       5118.58       119.61 o                         
   1   1   8      11550.81      10020.93       219.76 o                         
   3   1   8        895.08        941.65        28.63 o                         
   5   1   8          1.21          3.72        14.37 o                         
   7   1   8       4406.63       4584.64       110.57 o                         
   9   1   8        220.30        239.12        15.50 o                         
  11   1   8       2055.06       2194.86        55.83 o                         
  13   1   8       1040.47       1138.89        35.24 o                         
  15   1   8       1043.30       1151.69        38.14 o                         
  17   1   8       2584.62       2628.31        73.87 o                         
  19   1   8        488.76        522.69        40.58 o                         
  21   1   8         77.91         34.72        36.84 o                         
  23   1   8          8.68        -56.76        37.84 o                         
 -24   2   8       1015.74       1239.65       141.34 o                         
 -22   2   8        179.40        153.20        54.21 o                         
 -20   2   8         13.54         20.26        41.12 o                         
 -18   2   8       1209.48       1281.69        62.78 o                         
 -16   2   8      15238.32      14254.03       430.31 o                         
 -14   2   8        169.74        169.33        19.65 o                         
 -12   2   8       1347.79       1302.46        44.75 o                         
 -10   2   8       4618.75       4754.90       132.19 o                         
  -8   2   8       1598.48       1633.14        44.49 o                         
  -6   2   8       6121.18       5612.26       145.37 o                         
  -4   2   8       6388.34       5868.96       147.36 o                         
  -2   2   8      19281.35      17404.74       421.93 o                         
   0   2   8       7794.72       7255.58       187.10 o                         
   2   2   8       6858.39       6571.75       150.25 o                         
   4   2   8       4606.08       4446.15       107.89 o                         
   6   2   8       3151.85       3066.09        83.64 o                         
   8   2   8      29795.08      29201.61       717.13 o                         
  10   2   8       2048.25       2191.94        60.77 o                         
  12   2   8       1116.75       1193.64        37.93 o                         
  14   2   8          0.15          2.34        15.22 o                         
  16   2   8        738.01        720.81        33.36 o                         
  18   2   8       1481.17       1503.85        62.51 o                         
  20   2   8        400.27        441.56        43.67 o                         
  22   2   8       2582.32       2433.73       121.01 o                         
 -21   3   8         28.49        132.51        58.07 o                         
 -19   3   8        346.50        330.24        52.00 o                         
 -17   3   8        165.13         93.57        38.05 o                         
 -15   3   8          4.43          7.93        27.99 o                         
 -13   3   8        183.52         79.28        29.44 o                         
 -11   3   8        188.64        149.94        25.90 o                         
  -9   3   8         93.74         86.88        21.79 o                         
  -7   3   8          0.01        -21.01        17.17 o                         
  -5   3   8        194.80        151.12        15.32 o                         
  -3   3   8        673.53        692.27        25.83 o                         
  -1   3   8       1813.60       1888.21        49.81 o                         
   1   3   8        793.54        786.55        26.95 o                         
   3   3   8        652.13        681.16        23.80 o                         
   5   3   8       4318.04       4218.53       101.84 o                         
   7   3   8       4974.07       5006.03       132.76 o                         
   9   3   8       1486.01       1688.17        52.05 o                         
  11   3   8       3468.31       3615.62       109.59 o                         
  13   3   8        273.56        284.73        31.78 o                         
  15   3   8        106.73         86.45        28.12 o                         
  17   3   8       1539.88       1642.12        81.14 o                         
  19   3   8       1128.83       1133.80        71.63 o                         
  21   3   8        200.39        265.13        50.12 o                         
 -18   4   8         33.42         34.58        61.89 o                         
 -16   4   8       1039.60       1172.61        90.20 o                         
 -14   4   8        691.29        619.50        46.66 o                         
 -12   4   8        134.89         94.24        32.80 o                         
 -10   4   8       1946.48       1945.67        77.51 o                         
  -8   4   8         44.00         -2.90        25.88 o                         
  -6   4   8        436.65        374.47        27.45 o                         
  -4   4   8         17.39         11.21        15.49 o                         
  -2   4   8        755.10        756.41        27.64 o                         
   0   4   8       4078.54       4140.03       107.83 o                         
   2   4   8       1385.50       1516.06        49.69 o                         
   4   4   8        894.31        970.59        34.96 o                         
   6   4   8       4963.86       4825.76       119.19 o                         
   8   4   8        150.51        180.19        23.67 o                         
  10   4   8       1730.37       1782.76        71.86 o                         
  12   4   8        150.85        186.23        35.80 o                         
  14   4   8        665.67        611.57        50.67 o                         
  16   4   8       1110.70       1359.06        93.75 o                         
  18   4   8        428.37        381.74        83.86 o                         
 -13   5   8       1738.43       1498.37        88.88 o                         
 -11   5   8         87.41         25.73        49.44 o                         
  -9   5   8        582.24        584.54        60.19 o                         
  -7   5   8        340.85        399.49        52.21 o                         
  -5   5   8        172.70        122.67        52.81 o                         
  -3   5   8          7.06        -37.33        45.13 o                         
  -1   5   8        102.79         68.34        46.47 o                         
   1   5   8        702.59        786.48        67.33 o                         
   3   5   8        110.80        121.33        48.25 o                         
   5   5   8         87.72         46.31        50.39 o                         
   7   5   8        381.89        379.43        56.55 o                         
   9   5   8         13.63         12.38        50.79 o                         
  11   5   8          3.19        -12.00        49.24 o                         
  13   5   8         51.73         50.13        58.64 o                         
  -2   6   8        366.32        353.75        68.55 o                         
   0   6   8        486.43        594.77        71.63 o                         
 -24   1   9        490.10        555.62        62.94 o                         
 -22   1   9       4017.50       3678.09       166.38 o                         
 -20   1   9        261.11        345.91        43.77 o                         
 -18   1   9      19535.17      18576.10       522.84 o                         
 -16   1   9       5543.46       5637.68       166.08 o                         
 -14   1   9       2665.18       2612.70        74.86 o                         
 -12   1   9         85.94        122.78        14.89 o                         
 -10   1   9         66.15         75.76        13.66 o                         
  -8   1   9       6641.92       6056.67       150.82 o                         
  -6   1   9       3523.45       3717.21        96.07 o                         
  -4   1   9      36416.75      33135.46       834.67 o                         
  -2   1   9       4419.86       3842.07        91.49 o                         
   0   1   9       1215.11       1324.97        35.34 o                         
   2   1   9      15979.13      15129.71       352.17 o                         
   4   1   9      28922.51      28482.15       720.23 o                         
   6   1   9      23087.72      23504.04       585.99 o                         
   8   1   9       3584.93       3535.49        89.57 o                         
  10   1   9       9154.68       9374.69       219.59 o                         
  12   1   9          7.22         20.56        13.51 o                         
  14   1   9        504.42        628.76        25.53 o                         
  16   1   9        864.65        978.74        36.25 o                         
  18   1   9         13.79        -11.72        30.34 o                         
  20   1   9       5505.02       5058.41       186.04 o                         
  22   1   9       2110.34       2043.63        95.85 o                         
  24   1   9       1468.83       1561.39        81.33 o                         
 -23   2   9        322.67        360.63        65.23 o                         
 -21   2   9       1890.33       1862.20       145.05 o                         
 -19   2   9         85.81         60.54        34.65 o                         
 -17   2   9        155.77        126.96        25.21 o                         
 -15   2   9        608.86        580.72        27.85 o                         
 -13   2   9       4310.90       4135.35       117.66 o                         
 -11   2   9       1987.98       2010.04        57.44 o                         
  -9   2   9       5494.02       5387.83       139.44 o                         
  -7   2   9       1023.42       1172.06        34.30 o                         
  -5   2   9       4279.75       4007.05       100.98 o                         
  -3   2   9       3796.54       3754.84        92.47 o                         
  -1   2   9       2822.18       2887.24        73.27 o                         
   1   2   9       3302.15       3469.10        85.34 o                         
   3   2   9       2612.09       2661.70        62.38 o                         
   5   2   9         75.58         58.71        13.93 o                         
   7   2   9       1417.90       1470.25        43.30 o                         
   9   2   9       6983.20       7048.49       177.93 o                         
  11   2   9        720.07        779.66        28.94 o                         
  13   2   9       1314.99       1443.69        44.51 o                         
  15   2   9        298.45        362.17        22.04 o                         
  17   2   9        273.25        258.17        25.20 o                         
  19   2   9        737.52        665.59        44.24 o                         
  21   2   9        135.59        125.38        43.35 o                         
  23   2   9        695.81        504.53        71.20 o                         
 -22   3   9       2331.98       1841.40       128.92 o                         
 -20   3   9         71.04         68.93        60.35 o                         
 -18   3   9        136.38        140.82        45.22 o                         
 -16   3   9         56.29         50.44        33.19 o                         
 -14   3   9        402.42        414.67        34.06 o                         
 -12   3   9       3302.11       3194.25       102.48 o                         
 -10   3   9       1108.34       1107.98        43.30 o                         
  -8   3   9        177.12        147.36        19.96 o                         
  -6   3   9         82.76        103.02        16.82 o                         
  -4   3   9       2777.96       2450.09        63.87 o                         
  -2   3   9       7050.77       7278.75       194.14 o                         
   0   3   9      11790.48      11649.38       284.26 o                         
   2   3   9       1114.39       1068.16        32.67 o                         
   4   3   9         19.12          0.87        14.94 o                         
   6   3   9        200.36        207.35        18.22 o                         
   8   3   9       1106.23       1102.93        36.29 o                         
  10   3   9      23815.15      22529.65       590.29 o                         
  12   3   9       5541.05       5369.34       152.80 o                         
  14   3   9      14859.62      13365.02       379.94 o                         
  16   3   9        171.02        128.42        31.46 o                         
  18   3   9        722.76        762.43        59.16 o                         
  20   3   9        668.52        747.48        61.65 o                         
 -19   4   9          1.31         30.29        63.10 o                         
 -17   4   9        756.84        576.96        73.31 o                         
 -15   4   9       1072.02       1089.17        58.76 o                         
 -13   4   9       1129.24       1177.56        57.11 o                         
 -11   4   9          2.63        -23.13        32.00 o                         
  -9   4   9        107.15         32.87        29.04 o                         
  -7   4   9        104.78         68.69        22.11 o                         
  -5   4   9        457.57        406.14        21.88 o                         
  -3   4   9       1344.77       1424.69        43.19 o                         
  -1   4   9        704.28        751.82        29.75 o                         
   1   4   9        485.67        581.69        31.12 o                         
   3   4   9        149.23        190.80        21.42 o                         
   5   4   9       2123.52       2115.47        60.53 o                         
   7   4   9        271.64        259.16        25.86 o                         
   9   4   9        177.05        159.15        30.45 o                         
  11   4   9       2077.47       2233.18        84.45 o                         
  13   4   9         45.59         66.92        34.64 o                         
  15   4   9        105.29        110.49        43.77 o                         
  17   4   9         81.18         53.08        59.41 o                         
 -14   5   9          9.39        -49.31        52.25 o                         
 -12   5   9       1242.99       1230.57        91.01 o                         
 -10   5   9       1010.27       1086.62        77.27 o                         
  -8   5   9          1.99        -16.52        47.86 o                         
  -6   5   9         33.22         20.61        45.76 o                         
  -4   5   9        418.33        438.50        55.66 o                         
  -2   5   9       1084.02       1323.70        73.35 o                         
   0   5   9        881.28        988.60        76.56 o                         
   2   5   9        958.78       1127.05        71.28 o                         
   4   5   9        516.31        532.50        63.15 o                         
   6   5   9        114.69        128.22        56.10 o                         
   8   5   9         79.30        -26.38        51.41 o                         
  10   5   9         18.96         -2.53        57.27 o                         
  12   5   9       1442.08       1458.56        80.71 o                         
 -24   0  10        722.16        751.59       104.67 o                         
 -22   0  10         35.89        -59.92        62.80 o                         
 -20   0  10        184.72        170.62        58.33 o                         
 -18   0  10          2.78        -39.10        26.06 o                         
 -16   0  10      26566.39      25475.30      1054.61 o                         
 -14   0  10       4793.19       5117.79       214.52 o                         
 -12   0  10       9459.95      10364.68       464.74 o                         
 -10   0  10         49.64         69.03        21.53 o                         
  -8   0  10       5840.22       6431.45       247.40 o                         
  -6   0  10      15107.79      14886.62       502.59 o                         
  -4   0  10      18322.51      17390.28       620.12 o                         
  -2   0  10         20.06         -3.67        15.21 o                         
   0   0  10      39968.34      34476.18      1127.43 o                         
   2   0  10       4870.36       4246.58       135.24 o                         
   4   0  10      11544.19      11067.19       377.94 o                         
   6   0  10       1974.01       2157.59        76.52 o                         
   8   0  10      14264.74      13983.52       449.15 o                         
  10   0  10        734.79        866.16        39.66 o                         
  12   0  10        589.89        691.09        38.42 o                         
  14   0  10       2101.01       2429.04        97.68 o                         
  16   0  10       1205.63       1198.85        64.20 o                         
  18   0  10         76.91         83.77        48.74 o                         
  20   0  10        823.10        981.42        86.44 o                         
  22   0  10       3380.37       3875.91       222.91 o                         
  24   0  10       2735.17       2656.80       172.55 o                         
 -25   1  10         81.42         84.93        54.83 o                         
 -23   1  10        546.55        547.44        60.38 o                         
 -21   1  10        819.93        931.64        72.61 o                         
 -19   1  10       1746.48       1788.51        77.80 o                         
 -17   1  10       4593.56       4565.45       146.07 o                         
 -15   1  10       1339.59       1411.93        44.34 o                         
 -13   1  10        277.82        302.82        18.14 o                         
 -11   1  10       1307.34       1689.62        49.48 o                         
  -9   1  10       2118.64       2078.44        55.62 o                         
  -7   1  10          8.12         -4.17        12.18 o                         
  -5   1  10       6868.69       6763.85       178.36 o                         
  -3   1  10       2394.13       2313.87        63.04 o                         
  -1   1  10       2908.60       2473.39        59.62 o                         
   1   1  10        296.32        299.55        14.94 o                         
   3   1  10       1872.44       2181.35        56.19 o                         
   5   1  10       4034.32       3862.98       103.09 o                         
   7   1  10         48.48         14.77        15.74 o                         
   9   1  10        255.99        226.19        17.27 o                         
  11   1  10       3827.61       3856.56        97.62 o                         
  13   1  10       1962.98       2077.92        57.75 o                         
  15   1  10       7961.48       7790.96       197.87 o                         
  17   1  10        632.51        625.46        35.28 o                         
  19   1  10       1598.09       1602.62        73.61 o                         
  21   1  10         38.39         28.30        45.24 o                         
  23   1  10       1767.50       1919.92       116.18 o                         
 -24   2  10       2892.55       2791.47       248.05 o                         
 -22   2  10          0.26         14.85        50.72 o                         
 -20   2  10         17.19        -17.26        44.45 o                         
 -18   2  10       1864.41       1916.05        85.29 o                         
 -16   2  10       1646.18       1694.14        54.48 o                         
 -14   2  10       7408.10       7006.21       194.68 o                         
 -12   2  10        288.64        346.08        19.60 o                         
 -10   2  10       2149.36       2159.91        61.71 o                         
  -8   2  10         10.96         18.40        13.57 o                         
  -6   2  10       4771.91       4596.94       120.41 o                         
  -4   2  10       1316.65       1430.56        39.70 o                         
  -2   2  10       3513.28       3299.68        83.17 o                         
   0   2  10        870.14        903.03        29.32 o                         
   2   2  10      11403.08      11018.23       243.71 o                         
   4   2  10       3742.36       3962.94        93.50 o                         
   6   2  10        865.81       1076.69        33.70 o                         
   8   2  10          0.69         24.15        15.90 o                         
  10   2  10        387.85        449.43        22.82 o                         
  12   2  10       5306.63       4850.02       124.33 o                         
  14   2  10       8764.57       8652.95       214.18 o                         
  16   2  10       1724.73       1695.31        55.87 o                         
  18   2  10       6116.63       5844.23       190.86 o                         
  20   2  10       1548.58       1546.24        87.82 o                         
  22   2  10        815.46        662.93        80.56 o                         
 -21   3  10         53.58          6.39        80.72 o                         
 -19   3  10         36.45        -25.70        52.38 o                         
 -17   3  10          0.34         -0.73        41.83 o                         
 -15   3  10        406.73        397.19        36.03 o                         
 -13   3  10         82.70         43.63        27.14 o                         
 -11   3  10          1.83         -3.66        24.16 o                         
  -9   3  10         16.18         -4.93        18.34 o                         
  -7   3  10         31.48         10.56        17.67 o                         
  -5   3  10        128.89         98.28        14.39 o                         
  -3   3  10         50.00         47.93        15.21 o                         
  -1   3  10         18.32          3.51        15.40 o                         
   1   3  10         93.48         84.89        15.39 o                         
   3   3  10        202.20        193.21        16.12 o                         
   5   3  10        917.61        909.18        28.28 o                         
   7   3  10         60.21         19.05        18.14 o                         
   9   3  10       1155.49       1185.81        38.77 o                         
  11   3  10       1327.81       1462.12        46.86 o                         
  13   3  10       1055.51       1081.68        42.49 o                         
  15   3  10          8.50        -30.17        25.92 o                         
  17   3  10         72.06        117.48        39.95 o                         
  19   3  10        646.28        812.42        60.90 o                         
  21   3  10        319.11        346.64        57.92 o                         
 -18   4  10         60.44        -81.88        68.28 o                         
 -16   4  10       5535.03       4337.24       254.47 o                         
 -14   4  10         23.47        -47.01        35.05 o                         
 -12   4  10       1034.16       1054.81        53.85 o                         
 -10   4  10       1330.68       1416.16        58.26 o                         
  -8   4  10         86.38         58.17        29.57 o                         
  -6   4  10       3213.98       3120.62        95.93 o                         
  -4   4  10         25.51         50.51        18.34 o                         
  -2   4  10       1696.34       1885.79        58.20 o                         
   0   4  10       2422.96       2439.10        76.59 o                         
   2   4  10       1441.41       1495.76        49.49 o                         
   4   4  10       2350.20       2375.97        72.87 o                         
   6   4  10        240.18        275.44        26.76 o                         
   8   4  10       1846.41       2051.67        73.55 o                         
  10   4  10         18.82         20.63        30.60 o                         
  12   4  10         80.58        108.76        36.61 o                         
  14   4  10       1175.86       1189.73        65.43 o                         
  16   4  10        219.74        180.36        53.98 o                         
  18   4  10        717.24        766.66        85.03 o                         
 -13   5  10        670.90        679.18        68.58 o                         
 -11   5  10         40.70         -0.70        52.43 o                         
  -9   5  10        523.02        417.36        64.68 o                         
  -7   5  10        612.41        611.99        57.71 o                         
  -5   5  10          2.73        -54.82        52.99 o                         
  -3   5  10          9.91        -12.36        47.86 o                         
  -1   5  10          9.15        -24.96        46.92 o                         
   1   5  10        570.24        778.85        60.82 o                         
   3   5  10        146.12         42.91        51.09 o                         
   5   5  10         25.87         32.35        50.70 o                         
   7   5  10        427.75        268.39        59.15 o                         
   9   5  10          0.63         70.52        53.82 o                         
  11   5  10          6.68         13.99        51.86 o                         
 -24   1  11       1858.94       1934.55       125.75 o                         
 -22   1  11       1711.54       1755.37       112.08 o                         
 -20   1  11         83.12        125.57        37.93 o                         
 -18   1  11        188.33        263.83        31.37 o                         
 -16   1  11        555.27        544.09        27.08 o                         
 -14   1  11         21.29         19.75        16.23 o                         
 -12   1  11      18748.58      18549.27       501.87 o                         
 -10   1  11        346.47        374.89        18.15 o                         
  -8   1  11       2571.06       2286.10        61.29 o                         
  -6   1  11        240.35        207.01        16.14 o                         
  -4   1  11       5440.16       5062.33       132.92 o                         
  -2   1  11       6633.75       6331.15       148.97 o                         
   0   1  11        897.68        817.81        26.68 o                         
   2   1  11      22184.29      20617.98       466.80 o                         
   4   1  11        167.74        197.10        16.65 o                         
   6   1  11       4332.00       4204.82       112.08 o                         
   8   1  11       8109.15       8380.17       202.90 o                         
  10   1  11        315.99        304.25        19.68 o                         
  12   1  11       7314.17       6965.82       170.95 o                         
  14   1  11         17.46         38.06        17.17 o                         
  16   1  11        771.93        716.62        31.52 o                         
  18   1  11        517.86        614.46        44.03 o                         
  20   1  11       3397.94       3627.03       138.97 o                         
  22   1  11          0.03          2.42        42.67 o                         
  24   1  11        804.03        907.00        70.24 o                         
 -23   2  11        311.39        306.05        78.03 o                         
 -21   2  11       1889.20       1673.74       104.33 o                         
 -19   2  11        825.23        850.24        57.80 o                         
 -17   2  11          0.21        -13.59        31.30 o                         
 -15   2  11        187.86        172.57        21.14 o                         
 -13   2  11       5500.93       5152.04       144.89 o                         
 -11   2  11       1543.66       1590.06        47.57 o                         
  -9   2  11          4.10        -17.48        13.81 o                         
  -7   2  11       6785.74       6697.63       172.69 o                         
  -5   2  11       2372.88       2099.13        53.56 o                         
  -3   2  11         10.80          7.66        13.19 o                         
  -1   2  11        271.45        368.86        18.11 o                         
   1   2  11       1493.89       1411.66        40.52 o                         
   3   2  11       4274.23       3909.51        91.78 o                         
   5   2  11        544.06        653.96        26.25 o                         
   7   2  11       7673.65       7576.23       180.10 o                         
   9   2  11       1219.28       1348.41        40.91 o                         
  11   2  11        444.46        423.80        22.96 o                         
  13   2  11       2984.72       3007.06        80.43 o                         
  15   2  11        258.50        250.09        24.91 o                         
  17   2  11       3697.27       3563.90       117.14 o                         
  19   2  11        360.44        424.43        47.11 o                         
  21   2  11        129.53        143.09        46.13 o                         
 -22   3  11       5597.75       4159.37       292.62 o                         
 -20   3  11       1023.05        876.25       120.53 o                         
 -18   3  11        368.13        338.30        58.44 o                         
 -16   3  11         41.21         11.63        36.42 o                         
 -14   3  11        103.98         67.14        28.74 o                         
 -12   3  11       7927.61       7138.85       224.84 o                         
 -10   3  11        748.76        770.57        32.86 o                         
  -8   3  11        167.22        129.36        17.75 o                         
  -6   3  11       2801.12       2719.45        77.09 o                         
  -4   3  11         95.57         62.48        15.70 o                         
  -2   3  11         36.87         13.17        15.85 o                         
   0   3  11       3207.81       3295.77        82.89 o                         
   2   3  11       3979.94       3846.09        94.83 o                         
   4   3  11        820.79        940.11        29.71 o                         
   6   3  11        913.11        828.40        28.50 o                         
   8   3  11       1867.95       1885.01        55.72 o                         
  10   3  11       6263.54       5811.35       146.43 o                         
  12   3  11       1527.02       1520.18        49.45 o                         
  14   3  11       4935.70       4662.40       134.26 o                         
  16   3  11        154.80        236.28        43.75 o                         
  18   3  11         25.78        -17.02        39.19 o                         
  20   3  11        168.83        183.97        52.47 o                         
 -17   4  11        126.46         33.10        65.81 o                         
 -15   4  11       1285.83       1263.78        95.48 o                         
 -13   4  11         67.71        -17.46        36.57 o                         
 -11   4  11        241.89        194.92        38.07 o                         
  -9   4  11        113.64         82.76        32.06 o                         
  -7   4  11          8.01        -32.61        27.77 o                         
  -5   4  11       1619.72       1706.53        61.83 o                         
  -3   4  11        398.37        385.36        31.28 o                         
  -1   4  11          0.47         14.57        21.93 o                         
   1   4  11       4435.73       4523.17       129.02 o                         
   3   4  11        743.53        724.39        36.31 o                         
   5   4  11       1006.38       1057.23        44.49 o                         
   7   4  11        419.62        418.34        31.28 o                         
   9   4  11        988.41       1001.30        44.35 o                         
  11   4  11          2.38         40.63        31.22 o                         
  13   4  11        795.19        817.39        59.74 o                         
  15   4  11        184.89        252.06        52.34 o                         
  17   4  11        530.98        424.74        70.61 o                         
 -12   5  11        334.55        243.39        58.49 o                         
 -10   5  11        454.98        421.59        60.42 o                         
  -8   5  11        131.18        151.27        59.86 o                         
  -6   5  11         48.85        -24.24        56.34 o                         
  -4   5  11       2216.37       2690.57       125.68 o                         
  -2   5  11         15.35        -22.95        47.50 o                         
   0   5  11        704.07        959.03        73.01 o                         
   2   5  11        705.52        784.43        64.19 o                         
   4   5  11        794.17        929.16        79.46 o                         
   6   5  11       2087.45       2301.60       114.34 o                         
   8   5  11        260.22        241.25        55.99 o                         
  10   5  11       2475.37       2697.06       135.38 o                         
  12   5  11       1069.72       1370.91        87.05 o                         
 -24   0  12       2893.84       3056.54       248.55 o                         
 -22   0  12        121.19        106.96        84.08 o                         
 -20   0  12        379.41        451.37        73.18 o                         
 -18   0  12       6031.28       5395.72       328.44 o                         
 -16   0  12        307.22        330.01        32.76 o                         
 -14   0  12      19169.42      19027.96       902.08 o                         
 -12   0  12        276.95        420.51        33.00 o                         
 -10   0  12        994.71       1313.46        59.05 o                         
  -8   0  12      19835.14      22128.22       791.36 o                         
  -6   0  12       3132.78       4141.82       152.46 o                         
  -4   0  12       9264.63       9908.16       333.62 o                         
  -2   0  12       7181.80       7314.83       236.23 o                         
   0   0  12       4949.52       4194.23       140.85 o                         
   2   0  12       7603.81       6375.47       199.66 o                         
   4   0  12        235.88        443.48        30.49 o                         
   6   0  12        798.09       1039.43        48.54 o                         
   8   0  12        375.66        292.69        27.46 o                         
  10   0  12       1975.63       2176.22        83.32 o                         
  12   0  12      19790.83      19581.04       726.11 o                         
  14   0  12       5473.43       5394.98       203.24 o                         
  16   0  12       3133.81       3349.27       133.84 o                         
  18   0  12       2799.00       2796.06       167.18 o                         
  20   0  12         42.91        -75.10        63.97 o                         
  22   0  12       1383.17       1477.14       118.49 o                         
  24   0  12       5470.70       5357.49       301.78 o                         
 -23   1  12        175.86        139.33        50.93 o                         
 -21   1  12        114.39         29.94        39.54 o                         
 -19   1  12       7331.19       7049.68       291.42 o                         
 -17   1  12        625.30        579.56        33.67 o                         
 -15   1  12       9243.51       9089.49       258.10 o                         
 -13   1  12       2592.71       2426.14        69.31 o                         
 -11   1  12        564.41        507.26        22.50 o                         
  -9   1  12        126.67        134.49        14.44 o                         
  -7   1  12       8408.08       9490.50       253.28 o                         
  -5   1  12       1489.40       1515.06        43.90 o                         
  -3   1  12      10987.20      11269.02       266.17 o                         
  -1   1  12        296.23        276.51        16.14 o                         
   1   1  12       1604.56       1761.89        44.30 o                         
   3   1  12       3678.22       3697.92        88.76 o                         
   5   1  12      14420.77      14930.33       374.85 o                         
   7   1  12        265.53        299.78        22.06 o                         
   9   1  12        851.07        982.03        32.98 o                         
  11   1  12       1132.46       1213.65        38.98 o                         
  13   1  12       2001.72       2110.08        58.24 o                         
  15   1  12        942.75        945.26        35.73 o                         
  17   1  12        779.08        856.86        48.08 o                         
  19   1  12       2737.84       2648.26       110.70 o                         
  21   1  12        264.02        258.49        46.75 o                         
  23   1  12       1676.08       1536.95        82.29 o                         
 -22   2  12        392.67        406.13        85.41 o                         
 -20   2  12       2181.33       1998.37       121.42 o                         
 -18   2  12        878.59        738.55        53.67 o                         
 -16   2  12       4726.91       4526.60       147.35 o                         
 -14   2  12       2560.20       2443.35        72.24 o                         
 -12   2  12       2656.00       2475.63        70.34 o                         
 -10   2  12       8981.02       8643.94       228.37 o                         
  -8   2  12       6164.10       5978.08       162.72 o                         
  -6   2  12       9109.34       8918.95       228.75 o                         
  -4   2  12       2265.17       2361.32        63.23 o                         
  -2   2  12        176.27        131.76        15.09 o                         
   0   2  12       4274.42       3890.57        95.44 o                         
   2   2  12        974.16       1111.09        34.06 o                         
   4   2  12       6283.59       5929.24       143.02 o                         
   6   2  12       6860.16       6600.30       163.16 o                         
   8   2  12          0.39        -23.01        15.34 o                         
  10   2  12        557.45        599.63        26.01 o                         
  12   2  12       1593.78       1752.37        53.38 o                         
  14   2  12       5288.43       5410.79       144.64 o                         
  16   2  12       1204.70       1153.99        52.01 o                         
  18   2  12       2053.56       1992.13        79.88 o                         
  20   2  12        827.26        838.80        60.91 o                         
  22   2  12       1056.58       1026.68        79.20 o                         
 -21   3  12        345.72        304.84        74.27 o                         
 -19   3  12         19.64         18.69        55.62 o                         
 -17   3  12       1010.35        997.21        66.69 o                         
 -15   3  12        105.40         74.27        32.27 o                         
 -13   3  12          0.23        -15.41        27.94 o                         
 -11   3  12         68.71         38.02        20.75 o                         
  -9   3  12        135.08        117.70        19.06 o                         
  -7   3  12         96.08        110.06        17.97 o                         
  -5   3  12        144.20        163.03        17.33 o                         
  -3   3  12          6.44         -9.50        16.56 o                         
  -1   3  12        512.04        622.90        25.66 o                         
   1   3  12        190.47        163.23        17.07 o                         
   3   3  12       1411.79       1657.70        46.22 o                         
   5   3  12          2.81         -5.11        15.63 o                         
   7   3  12        212.34        189.28        19.76 o                         
   9   3  12        832.69        812.36        33.21 o                         
  11   3  12         27.61         30.32        22.09 o                         
  13   3  12        910.09        952.63        39.54 o                         
  15   3  12        589.87        611.90        47.15 o                         
  17   3  12        742.36        755.55        61.89 o                         
  19   3  12         75.54         80.45        53.32 o                         
 -18   4  12        277.64        205.20        70.65 o                         
 -16   4  12       1688.93       1323.41       105.30 o                         
 -14   4  12         37.62        -20.79        43.57 o                         
 -12   4  12        427.30        406.75        41.59 o                         
 -10   4  12          0.74        -50.52        33.68 o                         
  -8   4  12        931.50        938.46        48.84 o                         
  -6   4  12       1903.76       1980.85        81.71 o                         
  -4   4  12         26.17         29.86        29.41 o                         
  -2   4  12       1647.10       1743.91        67.89 o                         
   0   4  12       2221.45       2487.83        97.29 o                         
   2   4  12       1287.40       1354.57        68.21 o                         
   4   4  12       2958.70       3017.55       102.30 o                         
   6   4  12        730.74        784.73        43.14 o                         
   8   4  12         51.86         65.99        39.25 o                         
  10   4  12          8.10         21.22        39.64 o                         
  12   4  12        747.83        866.29        68.57 o                         
  14   4  12       4406.13       4282.53       182.76 o                         
  16   4  12        698.01        606.18        68.75 o                         
 -13   5  12        145.75         95.15        64.12 o                         
 -11   5  12         22.03        -62.94        52.99 o                         
  -9   5  12        408.25        320.91        59.35 o                         
  -7   5  12         86.14         39.61        50.42 o                         
  -5   5  12        102.87        123.13        54.44 o                         
  -3   5  12        434.71        445.14        63.93 o                         
  -1   5  12          6.63          2.05        47.07 o                         
   1   5  12          0.07        -44.85        48.78 o                         
   3   5  12        101.95        106.74        54.08 o                         
   5   5  12         18.30         -8.05        48.97 o                         
   7   5  12         37.41         30.85        55.66 o                         
   9   5  12         34.60         82.23        55.45 o                         
  11   5  12          0.82         17.40        56.40 o                         
 -24   1  13         38.97        -74.31        49.54 o                         
 -22   1  13         65.53         52.23        46.57 o                         
 -20   1  13       4278.41       4041.29       201.29 o                         
 -18   1  13        622.84        573.03        48.46 o                         
 -16   1  13        341.36        298.39        24.36 o                         
 -14   1  13        182.17        190.21        20.85 o                         
 -12   1  13       6450.23       6331.54       168.05 o                         
 -10   1  13         20.74         -0.27        14.38 o                         
  -8   1  13       3009.02       2864.01        82.19 o                         
  -6   1  13         96.09         77.58        15.91 o                         
  -4   1  13       1335.63       1449.64        39.66 o                         
  -2   1  13      13576.61      12441.30       294.62 o                         
   0   1  13       7882.42       7372.13       174.31 o                         
   2   1  13       1135.50       1209.44        35.71 o                         
   4   1  13        221.44        284.72        18.33 o                         
   6   1  13       6232.23       6280.28       164.78 o                         
   8   1  13        834.21        821.56        31.81 o                         
  10   1  13       1534.77       1680.51        49.22 o                         
  12   1  13       6194.24       5967.39       144.62 o                         
  14   1  13       1145.45       1140.63        39.91 o                         
  16   1  13        162.13        185.92        30.75 o                         
  18   1  13       1219.28       1343.53        75.06 o                         
  20   1  13         16.23        -21.08        41.03 o                         
  22   1  13       5093.47       5110.50       202.18 o                         
 -23   2  13        332.47        263.69        53.42 o                         
 -21   2  13         18.08         42.90        71.65 o                         
 -19   2  13         23.63          5.14        44.27 o                         
 -17   2  13         21.36        -13.24        35.08 o                         
 -15   2  13       3123.19       2966.08        95.76 o                         
 -13   2  13        972.06       1059.22        36.06 o                         
 -11   2  13        281.71        331.13        19.75 o                         
  -9   2  13        205.40        192.83        17.11 o                         
  -7   2  13        373.14        439.81        21.54 o                         
  -5   2  13       2079.39       2211.98        64.70 o                         
  -3   2  13       1656.83       1760.20        46.72 o                         
  -1   2  13       2480.80       2384.16        61.66 o                         
   1   2  13        382.48        431.17        22.82 o                         
   3   2  13       2616.27       2674.32        69.76 o                         
   5   2  13       6600.39       6709.96       165.28 o                         
   7   2  13        700.46        754.30        29.55 o                         
   9   2  13        316.90        366.63        21.90 o                         
  11   2  13          0.10         13.41        19.43 o                         
  13   2  13        110.36        113.69        20.99 o                         
  15   2  13       5452.66       5323.28       159.57 o                         
  17   2  13        141.27        171.70        34.06 o                         
  19   2  13        558.00        479.87        66.32 o                         
  21   2  13         19.37         48.04        45.64 o                         
 -20   3  13       1095.61        900.33        87.47 o                         
 -18   3  13        719.38        564.63        69.75 o                         
 -16   3  13         24.35        -24.09        39.44 o                         
 -14   3  13        648.29        669.78        42.78 o                         
 -12   3  13      12704.85      11882.36       330.40 o                         
 -10   3  13       1202.63       1266.47        41.58 o                         
  -8   3  13       6946.62       6721.95       180.02 o                         
  -6   3  13       7040.79       7118.85       178.95 o                         
  -4   3  13       2058.70       2082.09        59.97 o                         
  -2   3  13       5579.40       5311.65       135.90 o                         
   0   3  13       3496.57       3472.93        89.96 o                         
   2   3  13       3332.08       3178.59        82.31 o                         
   4   3  13       1235.96       1265.96        38.78 o                         
   6   3  13        267.45        242.24        20.88 o                         
   8   3  13          2.71        -31.71        21.14 o                         
  10   3  13          6.36        -16.89        20.21 o                         
  12   3  13       1036.85       1083.49        47.69 o                         
  14   3  13       1316.40       1203.10        62.61 o                         
  16   3  13       2193.39       2172.51       130.21 o                         
  18   3  13        261.23        317.22        69.01 o                         
  20   3  13        499.32        506.44        73.61 o                         
 -17   4  13        445.27        310.78        73.31 o                         
 -15   4  13         13.07        -79.63        53.09 o                         
 -13   4  13        250.15        203.55        47.19 o                         
 -11   4  13        167.63        151.71        40.85 o                         
  -9   4  13        228.56        263.89        36.29 o                         
  -7   4  13          5.50         -1.90        31.31 o                         
  -5   4  13        235.98        280.52        35.89 o                         
  -3   4  13        114.35        184.01        36.50 o                         
  -1   4  13       1200.58       1256.84        62.22 o                         
   1   4  13          0.16         -3.25        32.19 o                         
   3   4  13         65.29         27.06        30.84 o                         
   5   4  13        852.10        881.06        48.00 o                         
   7   4  13        355.82        365.87        41.92 o                         
   9   4  13        553.70        606.67        56.20 o                         
  11   4  13        393.87        440.14        57.94 o                         
  13   4  13          7.83        -14.88        50.27 o                         
  15   4  13        314.89        239.70        60.29 o                         
 -12   5  13       1476.36       1505.63       107.15 o                         
 -10   5  13        356.11        307.76        57.38 o                         
  -8   5  13        649.15        555.97        64.70 o                         
  -6   5  13        105.88         65.48        55.91 o                         
  -4   5  13        172.60        157.09        52.70 o                         
  -2   5  13          4.37         14.31        49.44 o                         
   0   5  13        424.71        396.13        55.68 o                         
   2   5  13        436.40        460.73        69.18 o                         
   4   5  13       1758.20       2017.07       129.86 o                         
   6   5  13       1898.45       1967.45       119.90 o                         
   8   5  13         16.80         -2.87        57.64 o                         
  10   5  13         31.20         -7.24        56.92 o                         
 -24   0  14       2774.60       2887.45       242.85 o                         
 -22   0  14        164.24        128.64        71.09 o                         
 -20   0  14        292.66        323.71        83.19 o                         
 -18   0  14        815.79        700.69        77.71 o                         
 -16   0  14      10304.14       9846.62       424.21 o                         
 -14   0  14       5757.95       5783.25       245.91 o                         
 -12   0  14         74.15        103.17        25.95 o                         
 -10   0  14       4610.40       4868.66       179.88 o                         
  -8   0  14       2380.93       2386.87        93.45 o                         
  -6   0  14        746.33        852.43        40.31 o                         
  -4   0  14       1688.47       1577.43        56.12 o                         
  -2   0  14       9796.95       9814.03       315.26 o                         
   0   0  14      12572.47      11425.96       368.75 o                         
   2   0  14        303.05        350.93        25.49 o                         
   4   0  14        832.00        863.20        38.69 o                         
   6   0  14       3813.06       3934.61       141.86 o                         
   8   0  14       3825.02       3875.42       140.03 o                         
  10   0  14      16542.26      17152.69       583.00 o                         
  12   0  14        361.14        324.44        35.16 o                         
  14   0  14       5227.60       5229.97       199.85 o                         
  16   0  14       2746.49       2502.15       125.98 o                         
  18   0  14        412.62        253.46        67.10 o                         
  20   0  14        501.73        546.15        79.42 o                         
  22   0  14        466.60        357.45        81.06 o                         
 -23   1  14        826.21        822.71        76.16 o                         
 -21   1  14        226.83        118.07        47.18 o                         
 -19   1  14        196.92        201.12        43.71 o                         
 -17   1  14       5032.19       4986.92       201.46 o                         
 -15   1  14        190.39        164.95        21.26 o                         
 -13   1  14        214.63        260.46        19.94 o                         
 -11   1  14        189.47        233.95        18.04 o                         
  -9   1  14       7441.86       7569.97       215.44 o                         
  -7   1  14       1075.85       1111.67        37.90 o                         
  -5   1  14       3081.10       3181.41        85.98 o                         
  -3   1  14       2809.10       3089.83        75.83 o                         
  -1   1  14          0.02         13.02        13.84 o                         
   1   1  14        134.21         82.68        15.25 o                         
   3   1  14       4576.01       4635.41       107.39 o                         
   5   1  14       2070.81       2206.12        61.20 o                         
   7   1  14       2268.84       2633.31        73.49 o                         
   9   1  14          0.04         -8.22        16.59 o                         
  11   1  14        129.95        109.04        19.50 o                         
  13   1  14        698.47        695.73        30.91 o                         
  15   1  14       1262.38       1237.63        47.67 o                         
  17   1  14        603.00        438.31        38.93 o                         
  19   1  14       2879.49       2770.11       115.34 o                         
  21   1  14        175.18        222.93        50.35 o                         
 -22   2  14         52.47        -38.98        56.54 o                         
 -20   2  14       3276.13       3546.11       211.94 o                         
 -18   2  14       3664.75       3478.02       158.20 o                         
 -16   2  14       1199.70       1158.13        82.16 o                         
 -14   2  14        954.04        962.70        38.07 o                         
 -12   2  14       8245.60       7834.01       200.64 o                         
 -10   2  14         57.34         52.00        15.78 o                         
  -8   2  14       3052.14       2938.20        79.65 o                         
  -6   2  14        579.90        648.42        27.64 o                         
  -4   2  14       2108.34       2165.48        56.24 o                         
  -2   2  14        125.61         97.85        15.53 o                         
   0   2  14      14204.28      13384.46       322.92 o                         
   2   2  14       3498.21       3365.81        86.14 o                         
   4   2  14      11363.13      10837.83       267.30 o                         
   6   2  14       2095.27       2020.28        55.55 o                         
   8   2  14         17.56         51.56        18.74 o                         
  10   2  14        732.82        689.96        31.48 o                         
  12   2  14       9763.44       9727.90       252.56 o                         
  14   2  14       5532.33       5610.19       172.34 o                         
  16   2  14        205.63        259.55        36.85 o                         
  18   2  14       2497.41       2479.57       101.32 o                         
  20   2  14        224.42        230.96        49.04 o                         
 -21   3  14         91.59         -3.88        68.68 o                         
 -19   3  14         12.40        -18.90        61.26 o                         
 -17   3  14        161.37        119.97        56.01 o                         
 -15   3  14        751.15        630.27        49.93 o                         
 -13   3  14         33.16         67.65        24.07 o                         
 -11   3  14        779.92        826.58        39.18 o                         
  -9   3  14         12.98          9.58        19.07 o                         
  -7   3  14        633.31        681.06        30.15 o                         
  -5   3  14        400.62        424.67        25.03 o                         
  -3   3  14        784.08        846.66        32.85 o                         
  -1   3  14          1.21        -10.76        17.43 o                         
   1   3  14        459.51        445.61        23.44 o                         
   3   3  14          0.36          5.14        18.06 o                         
   5   3  14          0.02        -16.33        17.73 o                         
   7   3  14        131.57        110.62        20.19 o                         
   9   3  14        241.01        238.73        23.65 o                         
  11   3  14        664.57        574.81        35.75 o                         
  13   3  14       1077.72       1009.10        51.40 o                         
  15   3  14         57.58         86.42        43.92 o                         
  17   3  14        257.89        194.02        59.91 o                         
  19   3  14        451.96        337.39        68.19 o                         
 -16   4  14          4.76        -89.83        59.89 o                         
 -14   4  14         29.02        -78.44        52.30 o                         
 -12   4  14         54.40         57.17        43.60 o                         
 -10   4  14       1183.26       1203.49        71.54 o                         
  -8   4  14       5962.04       5811.20       229.57 o                         
  -6   4  14       2149.39       2600.08       128.08 o                         
  -4   4  14        526.16        550.28        41.11 o                         
  -2   4  14         11.61        -11.55        34.35 o                         
   0   4  14         77.32         53.36        34.53 o                         
   2   4  14        119.34         54.67        34.55 o                         
   4   4  14       1084.76       1144.32        57.30 o                         
   6   4  14       2018.89       2186.75        84.08 o                         
   8   4  14         30.38         -8.86        37.62 o                         
  10   4  14        441.60        448.66        53.19 o                         
  12   4  14         68.52         82.39        56.53 o                         
  14   4  14       2982.61       2844.97       147.66 o                         
  16   4  14       1162.60        983.67        92.82 o                         
 -11   5  14         16.06        -26.14        58.13 o                         
  -9   5  14          3.82         -4.73        52.75 o                         
  -7   5  14         50.72        -30.23        50.62 o                         
  -5   5  14        743.52        938.53        68.76 o                         
  -3   5  14        158.16         21.60        49.93 o                         
  -1   5  14        173.16        166.21        50.44 o                         
   1   5  14        621.24        739.14        63.08 o                         
   3   5  14        584.97        539.25        71.60 o                         
   5   5  14         98.15        208.49        51.88 o                         
   7   5  14         53.49         75.01        54.71 o                         
   9   5  14        189.63        170.92        62.21 o                         
 -22   1  15         67.27         71.56        46.28 o                         
 -20   1  15       3753.76       3501.06       175.46 o                         
 -18   1  15         99.19        159.50        43.49 o                         
 -16   1  15        267.86        302.77        35.43 o                         
 -14   1  15       1809.36       1685.73        56.84 o                         
 -12   1  15       1966.21       1997.84        58.67 o                         
 -10   1  15       8614.07       8488.94       224.89 o                         
  -8   1  15       5028.57       5074.93       141.08 o                         
  -6   1  15        959.36        927.67        31.38 o                         
  -4   1  15       5141.55       5010.91       122.40 o                         
  -2   1  15       1002.23        868.59        28.20 o                         
   0   1  15        190.89        171.99        15.88 o                         
   2   1  15        990.25       1118.68        33.47 o                         
   4   1  15       9101.90       8645.94       193.81 o                         
   6   1  15       9597.19       9569.33       232.59 o                         
   8   1  15       3380.34       3274.95        86.69 o                         
  10   1  15        227.75        172.54        18.35 o                         
  12   1  15         40.84         51.50        19.69 o                         
  14   1  15       3260.19       3118.59        87.29 o                         
  16   1  15       3727.79       3815.43       124.32 o                         
  18   1  15       7621.48       7568.71       257.99 o                         
  20   1  15       1458.05       1488.89        80.28 o                         
  22   1  15       1460.94       1474.51       128.70 o                         
 -21   2  15        122.01        144.20        55.87 o                         
 -19   2  15        982.21        935.66        68.29 o                         
 -17   2  15        328.69        256.44        40.04 o                         
 -15   2  15       4474.16       4023.85       131.60 o                         
 -13   2  15        327.13        374.23        23.55 o                         
 -11   2  15          0.28        -24.64        16.43 o                         
  -9   2  15         36.12         -1.35        17.29 o                         
  -7   2  15         84.76         76.87        17.50 o                         
  -5   2  15       1549.11       1591.97        46.75 o                         
  -3   2  15       1039.20       1234.08        37.13 o                         
  -1   2  15          0.81          0.93        15.22 o                         
   1   2  15       1805.51       1948.31        51.71 o                         
   3   2  15       2563.04       2743.55        71.99 o                         
   5   2  15        347.78        320.95        21.24 o                         
   7   2  15        372.12        345.80        23.72 o                         
   9   2  15        462.44        472.89        26.74 o                         
  11   2  15        489.88        380.24        27.80 o                         
  13   2  15       1561.07       1585.57        61.12 o                         
  15   2  15       1124.92       1151.99        57.26 o                         
  17   2  15        604.98        546.68        45.08 o                         
  19   2  15         80.26         90.10        38.11 o                         
  21   2  15          4.00         52.89        52.87 o                         
 -20   3  15       1887.81       1642.66       153.16 o                         
 -18   3  15         72.83         -5.63        63.58 o                         
 -16   3  15        969.18        836.04        77.43 o                         
 -14   3  15        278.90        232.61        33.23 o                         
 -12   3  15       5806.26       5740.36       179.37 o                         
 -10   3  15        438.72        492.76        33.86 o                         
  -8   3  15       3333.23       3294.87        89.67 o                         
  -6   3  15        328.72        316.98        24.14 o                         
  -4   3  15        625.95        722.72        31.06 o                         
  -2   3  15       2166.97       2166.99        60.56 o                         
   0   3  15        239.11        207.53        20.08 o                         
   2   3  15       1407.94       1439.56        43.47 o                         
   4   3  15        758.59        770.69        30.45 o                         
   6   3  15       1702.86       1678.01        49.54 o                         
   8   3  15        833.27        863.03        35.27 o                         
  10   3  15        378.90        393.74        34.12 o                         
  12   3  15         43.94        260.31        34.97 o                         
  14   3  15       1674.77       1400.32        74.55 o                         
  16   3  15       2470.33       2385.90       118.38 o                         
  18   3  15        207.46        289.32        66.27 o                         
 -17   4  15        426.54        196.26        70.30 o                         
 -15   4  15        227.37         85.94        76.09 o                         
 -13   4  15        136.70         35.15        52.86 o                         
 -11   4  15        282.24        222.84        53.98 o                         
  -9   4  15        220.73        254.64        51.46 o                         
  -7   4  15        152.80        195.62        40.77 o                         
  -5   4  15         25.55         70.18        35.74 o                         
  -3   4  15       1839.57       2034.99        94.94 o                         
  -1   4  15        768.80        655.40        69.42 o                         
   1   4  15       1159.61       1155.38        72.14 o                         
   3   4  15        514.11        461.30        39.94 o                         
   5   4  15       1424.48       1409.19        71.83 o                         
   7   4  15          7.78         20.81        33.24 o                         
   9   4  15        950.32        901.77        58.43 o                         
  11   4  15        403.09        420.73        56.85 o                         
  13   4  15          5.18        101.64        60.52 o                         
  15   4  15        388.21        283.62        72.65 o                         
 -10   5  15        634.47        673.32        71.48 o                         
  -8   5  15          1.97        -75.54        50.36 o                         
  -6   5  15        607.16        818.26        75.08 o                         
  -4   5  15        454.54        479.98        62.48 o                         
  -2   5  15       1860.54       2493.34       136.78 o                         
   0   5  15         84.20        121.01        50.82 o                         
   2   5  15        345.08        242.35        58.35 o                         
   4   5  15        375.43        415.75        57.67 o                         
   6   5  15        351.12        309.60        57.33 o                         
   8   5  15        668.28        769.97        74.28 o                         
 -22   0  16        824.89       1103.00       120.96 o                         
 -20   0  16       2772.58       2675.53       219.42 o                         
 -18   0  16       1871.71       1985.10       183.34 o                         
 -16   0  16          2.03         60.37        36.06 o                         
 -14   0  16       2561.47       2377.26       102.69 o                         
 -12   0  16        203.66        195.90        29.66 o                         
 -10   0  16        769.80       1001.61        47.95 o                         
  -8   0  16      25024.46      25870.65       926.40 o                         
  -6   0  16        336.60        302.91        25.92 o                         
  -4   0  16       1575.88       1467.08        54.39 o                         
  -2   0  16       1354.87       1256.49        52.25 o                         
   0   0  16       3241.78       3184.53       110.08 o                         
   2   0  16      15258.06      14564.17       471.27 o                         
   4   0  16       2405.22       2518.51        85.18 o                         
   6   0  16      24799.82      24737.12       859.74 o                         
   8   0  16       2019.68       2041.15        84.05 o                         
  10   0  16      22358.17      22513.76       782.69 o                         
  12   0  16       2035.70       2158.51        96.32 o                         
  14   0  16          9.62        -38.26        37.31 o                         
  16   0  16        802.19        824.47        86.49 o                         
  18   0  16       1022.26        804.76        91.50 o                         
  20   0  16       5007.37       4913.12       409.07 o                         
  22   0  16       2347.83       2027.67       175.46 o                         
 -23   1  16        202.57        249.44        56.46 o                         
 -21   1  16        478.78        440.86        55.46 o                         
 -19   1  16         55.29         46.00        50.43 o                         
 -17   1  16       1671.42       1731.55        97.34 o                         
 -15   1  16        807.40        768.03        40.85 o                         
 -13   1  16       1313.70       1319.24        46.74 o                         
 -11   1  16        246.06        216.80        20.29 o                         
  -9   1  16         55.91         37.72        17.86 o                         
  -7   1  16       1592.39       1543.23        46.65 o                         
  -5   1  16        351.65        437.63        21.58 o                         
  -3   1  16       8259.15       8283.46       192.68 o                         
  -1   1  16       1334.74       1398.35        41.31 o                         
   1   1  16        314.21        295.30        17.53 o                         
   3   1  16         28.19         -7.38        13.62 o                         
   5   1  16        307.57        303.36        19.01 o                         
   7   1  16        313.59        310.55        23.50 o                         
   9   1  16        334.77        330.48        23.64 o                         
  11   1  16       1049.47       1002.19        37.94 o                         
  13   1  16        433.44        400.21        28.59 o                         
  15   1  16        141.42         61.10        32.81 o                         
  17   1  16          8.53         49.67        36.40 o                         
  19   1  16        670.10        746.00        53.08 o                         
  21   1  16         17.80          3.39        51.98 o                         
 -22   2  16        966.18       1088.86        91.95 o                         
 -20   2  16        669.88        803.48        95.95 o                         
 -18   2  16       1000.49       1052.31        93.59 o                         
 -16   2  16       2278.89       2069.73       103.85 o                         
 -14   2  16        530.73        582.86        33.40 o                         
 -12   2  16        669.20        705.30        29.32 o                         
 -10   2  16        992.56       1003.09        35.92 o                         
  -8   2  16       9773.98       9505.39       244.00 o                         
  -6   2  16        965.15       1014.29        38.23 o                         
  -4   2  16       2762.35       2777.92        74.62 o                         
  -2   2  16          6.56         -3.50        15.74 o                         
   0   2  16       1162.39       1252.10        37.47 o                         
   2   2  16        660.47        571.04        25.86 o                         
   4   2  16        972.90        997.18        35.13 o                         
   6   2  16       1237.08       1161.89        38.46 o                         
   8   2  16        574.94        617.38        29.78 o                         
  10   2  16       1195.13       1210.80        42.84 o                         
  12   2  16        317.63        272.73        35.06 o                         
  14   2  16        267.84        268.80        38.85 o                         
  16   2  16        214.50        156.16        37.04 o                         
  18   2  16        372.38        373.41        44.56 o                         
  20   2  16         32.04        -10.85        51.22 o                         
 -19   3  16        290.77        165.30        70.55 o                         
 -17   3  16        241.46         94.02        86.93 o                         
 -15   3  16        393.15        328.41        51.11 o                         
 -13   3  16       2292.02       2123.64        86.91 o                         
 -11   3  16        308.66        243.65        31.61 o                         
  -9   3  16      16430.03      16148.72       509.26 o                         
  -7   3  16        245.65        226.79        23.05 o                         
  -5   3  16       2828.79       2954.03        80.27 o                         
  -3   3  16       1791.48       1894.04        55.02 o                         
  -1   3  16       3719.72       3652.63        99.54 o                         
   1   3  16        250.84        188.72        20.66 o                         
   3   3  16       2416.02       2345.85        65.34 o                         
   5   3  16        461.11        474.98        27.43 o                         
   7   3  16          0.03        -26.30        22.34 o                         
   9   3  16        250.47        260.35        31.77 o                         
  11   3  16        689.99        622.36        42.17 o                         
  13   3  16        878.24        875.74        49.80 o                         
  15   3  16         17.02         60.93        41.03 o                         
  17   3  16         58.87        124.24        45.75 o                         
 -16   4  16        470.80        352.26        84.72 o                         
 -14   4  16         85.05        -42.78        56.60 o                         
 -12   4  16          8.09        -88.17        60.53 o                         
 -10   4  16        413.50        233.84        60.82 o                         
  -8   4  16       6467.73       6693.24       258.23 o                         
  -6   4  16       1302.06       1468.81        77.24 o                         
  -4   4  16       2435.43       2614.67       122.74 o                         
  -2   4  16         26.02        -37.85        35.18 o                         
   0   4  16       1215.79       1343.51        83.38 o                         
   2   4  16        719.80        567.32        43.64 o                         
   4   4  16       1168.58       1256.75        71.33 o                         
   6   4  16        143.40         98.38        37.73 o                         
   8   4  16         96.64         62.62        36.44 o                         
  10   4  16        461.10        452.54        48.33 o                         
  12   4  16        397.22        343.85        59.99 o                         
  14   4  16        516.14        387.57        69.17 o                         
  -9   5  16        342.91        217.00        61.15 o                         
  -7   5  16        602.45        769.83        71.09 o                         
  -5   5  16          0.96        -49.97        53.78 o                         
  -3   5  16          0.12         62.87        54.13 o                         
  -1   5  16         54.08         35.21        51.92 o                         
   1   5  16         38.86         17.45        57.15 o                         
   3   5  16        829.75        800.94        72.58 o                         
   5   5  16        665.36        736.66        65.79 o                         
   7   5  16        531.75        614.92        63.30 o                         
 -22   1  17        300.41        410.85        59.37 o                         
 -20   1  17       1325.91       1452.19       179.69 o                         
 -18   1  17       1276.98       1277.97        99.07 o                         
 -16   1  17       2216.39       2269.01       115.46 o                         
 -14   1  17       2510.39       2466.78        76.32 o                         
 -12   1  17        207.83        205.30        20.74 o                         
 -10   1  17       3978.32       3981.29       117.12 o                         
  -8   1  17       3017.91       2948.41        84.58 o                         
  -6   1  17       1143.07       1170.94        36.50 o                         
  -4   1  17       4067.61       3962.85        97.50 o                         
  -2   1  17       1399.32       1319.40        39.09 o                         
   0   1  17       5739.02       5548.92       130.91 o                         
   2   1  17         44.76          3.48        16.75 o                         
   4   1  17       3835.46       3726.75        87.38 o                         
   6   1  17       2690.23       2846.49        70.82 o                         
   8   1  17       1254.91       1301.50        43.66 o                         
  10   1  17       2789.48       2696.04        72.91 o                         
  12   1  17         85.32         71.51        22.14 o                         
  14   1  17       2680.13       2770.20        96.55 o                         
  16   1  17       6605.65       6772.96       215.84 o                         
  18   1  17       1147.72       1090.24        62.33 o                         
  20   1  17        859.82        812.50        70.74 o                         
 -21   2  17        239.66        281.94        55.15 o                         
 -19   2  17       1569.20       1440.09       132.13 o                         
 -17   2  17          1.07         64.80        36.04 o                         
 -15   2  17         49.28          5.21        27.25 o                         
 -13   2  17        578.49        551.87        34.93 o                         
 -11   2  17       2632.70       2618.23        75.15 o                         
  -9   2  17        282.38        288.96        23.00 o                         
  -7   2  17       8173.28       8067.61       208.41 o                         
  -5   2  17        424.72        479.52        24.68 o                         
  -3   2  17         17.20         15.52        16.98 o                         
  -1   2  17        893.70        974.94        32.56 o                         
   1   2  17       2995.58       3206.97        82.14 o                         
   3   2  17       2528.18       2371.22        66.07 o                         
   5   2  17         16.54         -5.84        16.78 o                         
   7   2  17        921.13       1073.88        37.40 o                         
   9   2  17         54.53         35.69        21.73 o                         
  11   2  17       2187.99       1989.68        72.08 o                         
  13   2  17          1.21        -14.44        30.14 o                         
  15   2  17       2402.67       2447.90       102.92 o                         
  17   2  17        222.07        146.63        39.42 o                         
  19   2  17         12.49         96.83        43.16 o                         
 -18   3  17        413.75        223.86        66.29 o                         
 -16   3  17       2002.23       1680.46       112.24 o                         
 -14   3  17        543.99        498.98        49.04 o                         
 -12   3  17        333.04        275.87        36.94 o                         
 -10   3  17       1082.23       1151.93        56.44 o                         
  -8   3  17       2733.52       2644.93        95.57 o                         
  -6   3  17        122.59         63.00        22.82 o                         
  -4   3  17       4503.69       4622.67       130.30 o                         
  -2   3  17       1431.30       1419.07        44.67 o                         
   0   3  17        312.64        307.22        24.32 o                         
   2   3  17       1510.02       1392.57        46.44 o                         
   4   3  17       1522.23       1479.52        50.49 o                         
   6   3  17        720.09        644.75        40.95 o                         
   8   3  17       2280.36       2202.50        77.37 o                         
  10   3  17       2817.58       2875.24        99.16 o                         
  12   3  17          6.14        -22.23        33.16 o                         
  14   3  17        203.53        124.22        43.12 o                         
  16   3  17       2093.96       1759.56        92.58 o                         
 -15   4  17         26.39       -111.93        74.62 o                         
 -13   4  17        478.76        325.64        67.55 o                         
 -11   4  17         77.80         -2.44        60.23 o                         
  -9   4  17         25.35         -1.44        42.11 o                         
  -7   4  17        597.79        596.95        52.11 o                         
  -5   4  17       1387.58       1524.82        86.10 o                         
  -3   4  17       1178.89       1220.50        67.25 o                         
  -1   4  17       2006.87       2036.96        87.97 o                         
   1   4  17         57.12         57.13        36.73 o                         
   3   4  17          0.64         -9.53        33.61 o                         
   5   4  17        331.16        245.62        39.03 o                         
   7   4  17        121.17        153.32        36.97 o                         
   9   4  17         50.99        114.28        43.07 o                         
  11   4  17         10.07         47.32        43.72 o                         
  13   4  17          6.62        -35.10        53.26 o                         
  -8   5  17         28.16        -75.50        56.09 o                         
  -6   5  17        298.90        246.96        66.39 o                         
  -4   5  17        261.20        213.42        60.46 o                         
  -2   5  17        899.86        978.06        80.55 o                         
   0   5  17         80.94        102.26        56.05 o                         
   2   5  17          3.39        -51.44        66.55 o                         
   4   5  17        179.25        206.22        61.26 o                         
   6   5  17         31.86         27.78        59.88 o                         
 -22   0  18       2199.64       2432.49       211.37 o                         
 -20   0  18       1333.19       1765.60       161.78 o                         
 -18   0  18       1266.63       1270.14       122.15 o                         
 -16   0  18       4216.84       4846.98       373.87 o                         
 -14   0  18        435.65        439.64        43.85 o                         
 -12   0  18       9204.16       8930.52       344.35 o                         
 -10   0  18        111.24         90.29        28.59 o                         
  -8   0  18       3689.82       3933.33       141.77 o                         
  -6   0  18       1469.26       1675.35        66.88 o                         
  -4   0  18        472.13        538.35        33.13 o                         
  -2   0  18       1603.95       1667.95        61.18 o                         
   0   0  18        288.89        297.28        26.42 o                         
   2   0  18      19536.45      18946.48       612.01 o                         
   4   0  18       3780.07       3761.30       130.83 o                         
   6   0  18       1344.49       1413.14        54.81 o                         
   8   0  18       5033.57       5312.01       190.50 o                         
  10   0  18       1141.31       1198.35        65.30 o                         
  12   0  18        466.19        456.78        44.97 o                         
  14   0  18         16.63         22.51        56.27 o                         
  16   0  18       3247.21       3427.87       262.85 o                         
  18   0  18         74.31         80.72        50.43 o                         
  20   0  18       5594.26       5524.07       480.50 o                         
 -21   1  18        121.54        133.01        52.05 o                         
 -19   1  18        227.10        169.69        56.89 o                         
 -17   1  18         24.56         28.22        42.98 o                         
 -15   1  18       1406.16       1336.20        64.10 o                         
 -13   1  18         72.47         66.90        20.77 o                         
 -11   1  18         31.94         20.27        20.07 o                         
  -9   1  18        422.19        407.88        23.54 o                         
  -7   1  18        319.87        370.01        24.47 o                         
  -5   1  18       2168.93       2170.42        61.19 o                         
  -3   1  18        637.67        689.61        26.30 o                         
  -1   1  18       1210.05       1258.89        39.45 o                         
   1   1  18        552.86        544.89        22.24 o                         
   3   1  18          4.62         -3.41        15.27 o                         
   5   1  18       1258.39       1245.54        35.60 o                         
   7   1  18          7.94          7.08        20.23 o                         
   9   1  18       1933.79       2124.58        60.79 o                         
  11   1  18        261.05        238.97        26.59 o                         
  13   1  18        122.50         42.57        33.44 o                         
  15   1  18        664.85        687.95        52.32 o                         
  17   1  18         32.57         68.59        39.40 o                         
  19   1  18       1294.91       1196.07        82.34 o                         
 -20   2  18        110.73         84.20        52.40 o                         
 -18   2  18       1009.88       1181.99        89.05 o                         
 -16   2  18       3173.50       3212.91       128.90 o                         
 -14   2  18        596.62        587.43        38.33 o                         
 -12   2  18       3608.28       3424.87       114.88 o                         
 -10   2  18        968.87       1007.36        38.01 o                         
  -8   2  18      13160.01      12846.11       338.84 o                         
  -6   2  18        476.75        515.95        29.42 o                         
  -4   2  18       1207.31       1262.98        39.83 o                         
  -2   2  18          0.41        -17.95        17.57 o                         
   0   2  18        508.43        557.26        26.08 o                         
   2   2  18       3044.10       3081.15        83.21 o                         
   4   2  18        561.62        542.28        25.33 o                         
   6   2  18       1999.23       1895.42        52.07 o                         
   8   2  18        556.98        576.23        31.07 o                         
  10   2  18        946.85        796.28        40.74 o                         
  12   2  18       1699.42       1736.08        68.22 o                         
  14   2  18       1302.55       1170.10        70.54 o                         
  16   2  18        960.85        885.59        61.07 o                         
  18   2  18        773.49        878.36        73.72 o                         
 -19   3  18          0.02        -16.09        55.83 o                         
 -17   3  18        425.81        387.96        54.51 o                         
 -15   3  18        256.22        242.43        50.85 o                         
 -13   3  18         15.27        -53.35        35.57 o                         
 -11   3  18       1790.51       1828.08        85.26 o                         
  -9   3  18        292.51        269.84        38.54 o                         
  -7   3  18        541.41        579.59        38.08 o                         
  -5   3  18        373.88        377.29        29.70 o                         
  -3   3  18         38.34         51.31        21.79 o                         
  -1   3  18       1520.83       1617.17        49.96 o                         
   1   3  18       1238.76       1376.39        47.55 o                         
   3   3  18       1836.69       2097.23        68.85 o                         
   5   3  18        251.79        285.49        36.19 o                         
   7   3  18         24.14         -0.27        30.33 o                         
   9   3  18        128.87        192.99        33.47 o                         
  11   3  18         22.39         29.31        31.71 o                         
  13   3  18        849.93        799.65        61.38 o                         
  15   3  18        100.51         76.00        44.45 o                         
  17   3  18          5.52         24.94        45.01 o                         
 -14   4  18        385.72        184.74        79.30 o                         
 -12   4  18        316.60        147.07        61.12 o                         
 -10   4  18          0.01        -46.07        43.28 o                         
  -8   4  18        537.37        467.96        54.74 o                         
  -6   4  18        138.01        128.19        46.45 o                         
  -4   4  18       3254.47       3518.09       138.18 o                         
  -2   4  18        532.70        540.32        55.19 o                         
   0   4  18        869.73        983.62        72.92 o                         
   2   4  18        922.57        964.64        55.56 o                         
   4   4  18         87.72         91.99        36.88 o                         
   6   4  18        796.65        800.91        55.80 o                         
   8   4  18        611.60        555.39        50.48 o                         
  10   4  18       1504.13       1536.11        79.52 o                         
  12   4  18        153.51        129.54        45.55 o                         
  -5   5  18          0.02        -91.82        64.56 o                         
  -3   5  18         22.42         53.95        59.52 o                         
  -1   5  18        483.94        420.49        63.33 o                         
   1   5  18          1.28         51.20        61.92 o                         
   3   5  18          2.15        -77.06        57.68 o                         
 -22   1  19        619.59        601.37        66.16 o                         
 -20   1  19        901.06        894.09        99.74 o                         
 -18   1  19        114.89        124.24        47.05 o                         
 -16   1  19       3301.34       3268.41       141.25 o                         
 -14   1  19       1878.23       2002.47        98.77 o                         
 -12   1  19       1943.68       1886.59        60.57 o                         
 -10   1  19       2110.75       1971.36        62.71 o                         
  -8   1  19        169.51        177.64        21.77 o                         
  -6   1  19       4042.35       3932.20       103.97 o                         
  -4   1  19       6182.05       6244.25       157.54 o                         
  -2   1  19       1021.42        995.19        33.51 o                         
   0   1  19         31.01         25.24        17.18 o                         
   2   1  19       1703.40       1773.66        49.19 o                         
   4   1  19       2016.99       1886.92        49.45 o                         
   6   1  19       2572.04       2643.85        67.62 o                         
   8   1  19       5412.13       5212.28       129.87 o                         
  10   1  19        557.00        648.64        31.83 o                         
  12   1  19       1745.73       1666.78        61.70 o                         
  14   1  19        776.50        815.37        51.80 o                         
  16   1  19       1468.10       1411.23        71.45 o                         
  18   1  19        107.66        117.65        44.96 o                         
  20   1  19          2.47         78.37        64.10 o                         
 -19   2  19        765.11        630.29        61.12 o                         
 -17   2  19         22.22         22.04        37.52 o                         
 -15   2  19          0.64        -14.12        33.99 o                         
 -13   2  19          0.22        -35.15        26.39 o                         
 -11   2  19       1633.39       1682.03        59.56 o                         
  -9   2  19       2141.79       2044.31        63.84 o                         
  -7   2  19       1480.19       1492.44        48.91 o                         
  -5   2  19       4832.45       4842.18       129.52 o                         
  -3   2  19        470.95        563.53        26.38 o                         
  -1   2  19         38.96         34.32        19.51 o                         
   1   2  19       4219.72       4351.21       113.91 o                         
   3   2  19       1264.41       1251.01        43.19 o                         
   5   2  19         16.99         22.37        18.82 o                         
   7   2  19        659.68        558.63        32.80 o                         
   9   2  19         23.11         27.08        26.87 o                         
  11   2  19         29.05          9.91        31.38 o                         
  13   2  19         39.18         -0.85        39.20 o                         
  15   2  19         78.51        156.44        44.69 o                         
  17   2  19          4.84         41.38        49.25 o                         
 -18   3  19         51.33         -2.08        56.97 o                         
 -16   3  19       1216.63       1091.39        70.70 o                         
 -14   3  19        424.20        416.00        45.04 o                         
 -12   3  19        508.31        504.99        46.46 o                         
 -10   3  19        311.26        333.93        40.52 o                         
  -8   3  19       1016.20       1080.88        67.59 o                         
  -6   3  19        799.86        818.80        56.94 o                         
  -4   3  19       5338.49       5721.56       194.90 o                         
  -2   3  19       1616.73       1623.16        59.43 o                         
   0   3  19       1246.42       1273.85        53.08 o                         
   2   3  19       3554.18       3320.93       105.51 o                         
   4   3  19       1249.77       1341.18        58.90 o                         
   6   3  19        962.17        862.42        49.10 o                         
   8   3  19       1704.76       1975.59        78.30 o                         
  10   3  19       1506.13       1412.50        60.60 o                         
  12   3  19        164.54         89.77        39.13 o                         
  14   3  19       1419.16       1207.44        73.95 o                         
  16   3  19        170.13        110.40        46.54 o                         
 -13   4  19         23.42        -91.46        70.83 o                         
 -11   4  19          1.74         63.37        46.03 o                         
  -9   4  19        155.53         55.22        45.73 o                         
  -7   4  19       1069.58       1200.75        98.31 o                         
  -5   4  19          1.54        -18.54        37.21 o                         
  -3   4  19       2442.63       2442.84       139.59 o                         
  -1   4  19         29.57         19.70        37.99 o                         
   1   4  19        186.08        108.49        37.08 o                         
   3   4  19         21.41        -20.79        35.49 o                         
   5   4  19        111.20         96.91        39.18 o                         
   7   4  19        969.71        925.89        69.78 o                         
   9   4  19         62.92         49.75        42.38 o                         
  11   4  19        466.15        552.90        55.55 o                         
  -4   5  19       1839.62       1998.09       131.73 o                         
  -2   5  19          1.78        -27.17        56.80 o                         
   0   5  19       1905.34       2351.37       176.30 o                         
   2   5  19          6.92        -89.73        61.94 o                         
 -22   0  20       5858.19       6633.13       498.21 o                         
 -20   0  20       4214.72       4628.74       298.16 o                         
 -18   0  20        161.31        115.88        64.52 o                         
 -16   0  20       7756.01       8659.92       648.29 o                         
 -14   0  20       3445.01       3200.35       161.28 o                         
 -12   0  20       9922.66       9001.57       361.52 o                         
 -10   0  20       1264.49       1388.07        68.08 o                         
  -8   0  20        361.88        286.34        32.61 o                         
  -6   0  20       6630.29       6495.54       228.02 o                         
  -4   0  20         99.41        108.82        26.82 o                         
  -2   0  20       3464.80       3476.23       128.80 o                         
   0   0  20       3213.34       3570.02       125.35 o                         
   2   0  20       1312.18       1366.14        58.57 o                         
   4   0  20       3414.17       3630.39       127.04 o                         
   6   0  20        763.04        937.51        45.67 o                         
   8   0  20       2648.47       2634.54       100.84 o                         
  10   0  20       7684.87       7623.43       295.07 o                         
  12   0  20       3173.76       3061.07       153.31 o                         
  14   0  20        936.28        932.22       104.91 o                         
  16   0  20         20.01         66.98        76.99 o                         
  18   0  20        110.53         81.48        74.21 o                         
 -21   1  20        421.69        361.08        67.55 o                         
 -19   1  20        139.38        210.56        52.16 o                         
 -17   1  20        679.77        723.66        71.54 o                         
 -15   1  20        225.83        285.50        34.84 o                         
 -13   1  20         52.41         10.68        28.15 o                         
 -11   1  20         70.48        132.95        25.25 o                         
  -9   1  20          3.95          1.25        21.01 o                         
  -7   1  20        813.93        788.04        32.47 o                         
  -5   1  20         76.70        101.58        19.62 o                         
  -3   1  20       1577.04       1574.06        45.19 o                         
  -1   1  20       4135.13       4010.41       105.28 o                         
   1   1  20        772.04        795.47        29.75 o                         
   3   1  20         12.04          3.91        17.52 o                         
   5   1  20         25.52         13.84        18.52 o                         
   7   1  20       5533.31       5486.43       128.90 o                         
   9   1  20         50.79         35.85        26.22 o                         
  11   1  20       2139.92       1942.31        65.64 o                         
  13   1  20        160.61        137.49        38.75 o                         
  15   1  20       1301.21       1250.58        68.27 o                         
  17   1  20        737.05        762.33        75.76 o                         
  19   1  20         45.59         -4.47        45.97 o                         
 -20   2  20         82.09         80.25        51.11 o                         
 -18   2  20        117.95        115.53        50.42 o                         
 -16   2  20       1360.50       1423.19        77.21 o                         
 -14   2  20       1289.37       1368.69        66.66 o                         
 -12   2  20         13.44          9.86        26.30 o                         
 -10   2  20         19.71          6.40        26.17 o                         
  -8   2  20       1957.71       1959.01        61.41 o                         
  -6   2  20          3.10        -17.19        20.76 o                         
  -4   2  20       3244.82       3246.02        86.08 o                         
  -2   2  20       1454.35       1524.58        48.46 o                         
   0   2  20       1181.73       1239.14        43.10 o                         
   2   2  20       1777.18       1786.37        56.60 o                         
   4   2  20       1015.10        995.06        40.16 o                         
   6   2  20        263.61        269.57        24.65 o                         
   8   2  20       1082.48        940.28        42.46 o                         
  10   2  20       1862.50       1936.53        65.87 o                         
  12   2  20       2298.64       2073.88        93.84 o                         
  14   2  20        344.21        235.85        47.94 o                         
  16   2  20        301.35        338.71        62.99 o                         
  18   2  20        635.45        496.43        73.94 o                         
 -17   3  20        152.08        129.27        52.43 o                         
 -15   3  20        304.78        279.54        47.87 o                         
 -13   3  20        321.74        188.67        46.44 o                         
 -11   3  20       1630.04       1719.74        87.74 o                         
  -9   3  20         38.70         17.26        35.32 o                         
  -7   3  20         47.78          9.77        32.99 o                         
  -5   3  20         89.21         63.53        34.01 o                         
  -3   3  20        109.15         72.10        31.41 o                         
  -1   3  20         97.09        144.61        30.91 o                         
   1   3  20          7.18         -6.82        28.12 o                         
   3   3  20        118.89         37.60        29.89 o                         
   5   3  20         16.84        -27.78        29.85 o                         
   7   3  20        139.21         55.21        31.81 o                         
   9   3  20        833.98        733.24        45.11 o                         
  11   3  20         68.33         33.04        34.85 o                         
  13   3  20        530.65        467.02        51.22 o                         
  15   3  20        135.01        120.12        47.16 o                         
 -12   4  20       2548.76       2284.67       153.66 o                         
 -10   4  20          0.04        -40.87        44.87 o                         
  -8   4  20       3571.49       3631.25       166.58 o                         
  -6   4  20         90.53         85.72        46.79 o                         
  -4   4  20       1598.28       1898.90        89.90 o                         
  -2   4  20        254.21        181.36        44.68 o                         
   0   4  20       1947.37       2171.85       105.19 o                         
   2   4  20       1100.86       1129.62        60.18 o                         
   4   4  20        239.26        198.30        43.41 o                         
   6   4  20        677.08        493.63        53.24 o                         
   8   4  20        760.43        738.11        57.75 o                         
  10   4  20        130.39        139.01        46.55 o                         
 -20   1  21          4.78        -54.15        71.05 o                         
 -18   1  21       1076.43       1300.55        93.68 o                         
 -16   1  21        422.04        418.78        46.43 o                         
 -14   1  21         33.65         70.64        30.94 o                         
 -12   1  21       2875.02       2671.73       120.91 o                         
 -10   1  21       1349.24       1321.27        50.93 o                         
  -8   1  21       2405.60       2245.36        68.05 o                         
  -6   1  21       4123.77       4209.59       111.75 o                         
  -4   1  21       4623.39       4709.56       123.90 o                         
  -2   1  21       6270.58       6208.93       157.95 o                         
   0   1  21        788.74        821.28        34.34 o                         
   2   1  21         83.68         51.65        22.56 o                         
   4   1  21       1331.84       1331.24        40.83 o                         
   6   1  21       3972.05       4092.80       100.43 o                         
   8   1  21       2459.93       2507.50        69.27 o                         
  10   1  21        385.06        340.85        35.31 o                         
  12   1  21        312.17        325.31        40.19 o                         
  14   1  21       3698.95       3482.51       139.51 o                         
  16   1  21        958.84        889.38        63.40 o                         
  18   1  21         90.18        104.42        53.09 o                         
 -19   2  21         50.23         18.73        49.14 o                         
 -17   2  21        564.25        588.46        51.38 o                         
 -15   2  21         45.26         68.49        33.02 o                         
 -13   2  21       1222.59       1305.61        90.70 o                         
 -11   2  21         19.79         24.62        26.74 o                         
  -9   2  21         68.91         61.62        26.92 o                         
  -7   2  21         11.20        -26.02        23.58 o                         
  -5   2  21       3118.34       3238.33        92.50 o                         
  -3   2  21        130.34        138.41        23.13 o                         
  -1   2  21       1446.45       1500.42        50.27 o                         
   1   2  21       1389.59       1472.01        48.71 o                         
   3   2  21        166.48        193.28        27.80 o                         
   5   2  21         14.69         18.56        27.19 o                         
   7   2  21       1338.40       1094.74        47.10 o                         
   9   2  21        170.60        225.92        32.61 o                         
  11   2  21        648.22        413.42        48.52 o                         
  13   2  21        150.99        155.64        45.96 o                         
  15   2  21          0.12        -11.12        45.02 o                         
  17   2  21         16.86        -15.88        50.81 o                         
 -16   3  21        311.09        326.72        64.24 o                         
 -14   3  21       2751.73       2881.08       185.63 o                         
 -12   3  21       1041.60       1050.85        72.75 o                         
 -10   3  21        178.71        115.26        38.88 o                         
  -8   3  21        231.65        191.81        47.87 o                         
  -6   3  21        182.57        163.19        39.74 o                         
  -4   3  21       1846.18       2088.61        87.43 o                         
  -2   3  21        798.84        832.53        59.81 o                         
   0   3  21       1101.28       1276.60        62.91 o                         
   2   3  21         19.80        -45.97        30.64 o                         
   4   3  21         30.29         44.17        32.87 o                         
   6   3  21         98.68        106.23        33.79 o                         
   8   3  21         81.78         68.46        33.53 o                         
  10   3  21        209.68        244.47        38.39 o                         
  12   3  21        236.06        226.45        45.90 o                         
  14   3  21        667.99        574.69        55.11 o                         
 -11   4  21         59.60        -18.03        48.03 o                         
  -9   4  21        208.02        186.11        54.00 o                         
  -7   4  21        730.40        692.41        63.90 o                         
  -5   4  21        134.57        146.24        46.94 o                         
  -3   4  21        451.00        436.01        48.60 o                         
  -1   4  21          0.35          8.04        38.49 o                         
   1   4  21         33.57         -8.06        37.03 o                         
   3   4  21          0.30        -46.69        36.56 o                         
   5   4  21         41.95          0.66        41.54 o                         
   7   4  21        285.74        261.56        48.09 o                         
   9   4  21         60.36         72.40        44.62 o                         
 -20   0  22        897.49        887.34       100.85 o                         
 -18   0  22         35.82        -48.79        66.44 o                         
 -16   0  22          0.80         65.91        83.75 o                         
 -14   0  22       3051.09       3177.40       269.87 o                         
 -12   0  22       2733.79       2817.37       150.49 o                         
 -10   0  22       1267.85       1252.27        86.68 o                         
  -8   0  22        675.64        864.29        49.77 o                         
  -6   0  22       1356.40       1337.89        61.99 o                         
  -4   0  22      13674.76      13420.10       447.93 o                         
  -2   0  22        585.24        598.81        40.72 o                         
   0   0  22         81.12         60.11        26.89 o                         
   2   0  22       5342.86       5831.46       198.09 o                         
   4   0  22       8640.55       9050.75       299.72 o                         
   6   0  22       2141.58       2390.45        98.34 o                         
   8   0  22      10426.45      10170.06       330.82 o                         
  10   0  22       1699.36       1713.83       102.33 o                         
  12   0  22       3180.75       2872.82       171.11 o                         
  14   0  22         24.94        -16.10        79.58 o                         
  16   0  22        505.47        506.68       126.01 o                         
  18   0  22       1630.87       1550.89       120.68 o                         
 -19   1  22        556.36        669.41        72.10 o                         
 -17   1  22        128.38         61.90        42.05 o                         
 -15   1  22         11.68        -20.10        36.32 o                         
 -13   1  22        540.35        614.07        40.42 o                         
 -11   1  22         95.77         31.99        33.80 o                         
  -9   1  22          8.96        -35.06        24.48 o                         
  -7   1  22         14.71         -4.50        21.60 o                         
  -5   1  22       1471.46       1394.67        44.80 o                         
  -3   1  22          7.14         14.26        20.18 o                         
  -1   1  22       3115.03       3132.75        86.62 o                         
   1   1  22       1224.65       1302.63        42.70 o                         
   3   1  22          2.35          3.53        20.73 o                         
   5   1  22       1205.52       1282.73        42.64 o                         
   7   1  22       3612.80       3566.15        94.78 o                         
   9   1  22          0.89        -23.73        25.55 o                         
  11   1  22       2985.94       2682.36        98.26 o                         
  13   1  22          4.09        -37.77        47.55 o                         
  15   1  22        319.93        286.41        54.45 o                         
  17   1  22         92.43         84.19        54.57 o                         
 -18   2  22          0.06         -0.61        47.94 o                         
 -16   2  22        668.76        779.13        57.92 o                         
 -14   2  22         78.25         66.10        33.41 o                         
 -12   2  22       1131.06       1184.25        61.69 o                         
 -10   2  22       2494.21       2642.32        92.21 o                         
  -8   2  22        734.15        727.24        40.05 o                         
  -6   2  22       1028.84       1028.96        45.28 o                         
  -4   2  22         16.91        -28.27        22.85 o                         
  -2   2  22       1613.55       1740.55        56.01 o                         
   0   2  22       8521.63       8994.03       239.14 o                         
   2   2  22        255.53        213.43        28.91 o                         
   4   2  22        412.57        530.21        38.15 o                         
   6   2  22        477.95        431.20        35.07 o                         
   8   2  22         43.20         64.19        30.92 o                         
  10   2  22        407.73        318.53        41.99 o                         
  12   2  22        599.62        665.21        53.29 o                         
  14   2  22       1246.37       1070.62        74.61 o                         
  16   2  22         80.27         74.47        49.56 o                         
 -15   3  22         48.28         33.31        47.91 o                         
 -13   3  22        183.61        142.99        54.91 o                         
 -11   3  22       1038.74        935.10        87.27 o                         
  -9   3  22        874.77        909.75        57.63 o                         
  -7   3  22          2.35        -43.69        34.51 o                         
  -5   3  22        304.84        306.93        47.09 o                         
  -3   3  22       1085.38       1007.35        61.33 o                         
  -1   3  22        306.91        264.29        39.57 o                         
   1   3  22         41.11         59.09        36.44 o                         
   3   3  22        451.76        450.95        44.19 o                         
   5   3  22       1616.83       1468.37        85.37 o                         
   7   3  22         38.39         30.75        39.08 o                         
   9   3  22        184.80        159.82        40.57 o                         
  11   3  22         94.02         69.86        44.63 o                         
  13   3  22        354.27        262.68        53.67 o                         
 -10   4  22        303.86        220.76        52.05 o                         
  -8   4  22        231.51        124.60        54.04 o                         
  -6   4  22          3.90         19.73        48.91 o                         
  -4   4  22        400.80        362.99        46.47 o                         
  -2   4  22        291.12        383.85        47.31 o                         
   0   4  22        380.33        350.09        44.53 o                         
   2   4  22        942.29        968.76        57.51 o                         
   4   4  22        116.03        143.73        40.61 o                         
   6   4  22        673.46        581.99        55.49 o                         
   8   4  22        881.65        867.22        66.69 o                         
 -18   1  23       2665.09       3170.09       175.32 o                         
 -16   1  23          0.41        -26.55        41.55 o                         
 -14   1  23          0.99         20.29        36.54 o                         
 -12   1  23        393.29        361.43        41.98 o                         
 -10   1  23       2003.99       2161.69       125.22 o                         
  -8   1  23       3007.39       2930.06        91.87 o                         
  -6   1  23        552.31        471.53        28.02 o                         
  -4   1  23        550.37        550.00        29.17 o                         
  -2   1  23       2182.29       2311.46        67.19 o                         
   0   1  23        517.36        479.16        27.52 o                         
   2   1  23        281.08        272.56        24.51 o                         
   4   1  23        460.59        425.21        27.87 o                         
   6   1  23       8112.69       8747.36       222.56 o                         
   8   1  23         92.57        125.51        27.90 o                         
  10   1  23       1790.81       1750.67        66.92 o                         
  12   1  23        464.14        487.14        54.06 o                         
  14   1  23       2551.66       2230.82        99.76 o                         
  16   1  23        439.88        470.67        58.06 o                         
 -17   2  23         34.77        106.66        47.92 o                         
 -15   2  23         37.71         63.57        40.32 o                         
 -13   2  23        205.17        246.73        38.95 o                         
 -11   2  23        257.35        227.99        40.63 o                         
  -9   2  23          3.07         -8.17        29.08 o                         
  -7   2  23        170.86        206.42        33.09 o                         
  -5   2  23         93.19         55.80        29.13 o                         
  -3   2  23        626.02        654.15        33.34 o                         
  -1   2  23        217.61        183.93        28.98 o                         
   1   2  23        148.28        112.21        29.22 o                         
   3   2  23          3.45         40.83        29.24 o                         
   5   2  23         64.81         19.60        30.31 o                         
   7   2  23        752.05        637.55        41.21 o                         
   9   2  23         98.61         98.78        34.53 o                         
  11   2  23        452.28        398.48        47.18 o                         
  13   2  23        160.13        152.05        43.51 o                         
  15   2  23          4.11         58.65        50.51 o                         
 -14   3  23       1081.05       1229.47       122.59 o                         
 -12   3  23       1430.25       1437.01       172.46 o                         
 -10   3  23        568.59        560.40        78.99 o                         
  -8   3  23        826.07        913.70        56.01 o                         
  -6   3  23        401.68        382.90        51.31 o                         
  -4   3  23       1068.02       1225.97        76.28 o                         
  -2   3  23       1127.64       1135.72        93.87 o                         
   0   3  23       2120.69       2128.13       101.97 o                         
   2   3  23        944.49        991.69        67.53 o                         
   4   3  23          6.29         -1.68        38.47 o                         
   6   3  23        202.84        222.75        43.73 o                         
   8   3  23          9.32          3.62        40.38 o                         
  10   3  23         74.25         49.35        43.20 o                         
  12   3  23       1045.21        956.87        79.87 o                         
  -9   4  23         57.05         41.92        51.39 o                         
  -7   4  23        843.23       1025.34        76.98 o                         
  -5   4  23          8.86        -47.43        48.40 o                         
  -3   4  23        672.16        746.00        70.89 o                         
  -1   4  23          1.46         -4.25        40.32 o                         
   1   4  23          7.00         11.17        39.83 o                         
   3   4  23         12.77         -7.90        39.76 o                         
   5   4  23        243.92        148.19        46.80 o                         
 -18   0  24        245.18        369.52        80.63 o                         
 -16   0  24        342.70        408.81        75.68 o                         
 -14   0  24        758.14       1288.76       126.79 o                         
 -12   0  24       1157.65       1403.06       166.57 o                         
 -10   0  24         55.05        157.08        51.86 o                         
  -8   0  24        792.56        717.84        54.14 o                         
  -6   0  24       2441.91       2405.45        98.13 o                         
  -4   0  24       3008.81       2844.74       111.25 o                         
  -2   0  24      14661.75      14703.59       535.61 o                         
   0   0  24       3071.31       3267.22       118.21 o                         
   2   0  24      18142.48      18839.44       642.60 o                         
   4   0  24        891.91        858.35        54.93 o                         
   6   0  24         53.86         18.94        35.40 o                         
   8   0  24       1904.30       1861.89       113.24 o                         
  10   0  24       6021.02       6503.47       260.84 o                         
  12   0  24        671.08        579.11        64.15 o                         
  14   0  24        257.35        285.56        91.52 o                         
  16   0  24       1070.41        807.33       117.07 o                         
 -17   1  24        252.23        207.59        55.83 o                         
 -15   1  24        503.30        441.43        46.98 o                         
 -13   1  24         25.45        -31.77        36.24 o                         
 -11   1  24        338.93        271.19        40.55 o                         
  -9   1  24          0.59          9.77        33.41 o                         
  -7   1  24        142.37        123.76        24.77 o                         
  -5   1  24       3101.78       3363.82        96.61 o                         
  -3   1  24       1182.42       1227.43        42.76 o                         
  -1   1  24       3625.35       3799.84       107.66 o                         
   1   1  24        712.45        712.31        36.77 o                         
   3   1  24          4.21        -16.70        23.45 o                         
   5   1  24        394.83        315.22        30.43 o                         
   7   1  24        361.68        375.86        32.89 o                         
   9   1  24         43.87         12.59        34.75 o                         
  11   1  24        733.66        598.39        42.62 o                         
  13   1  24         19.91        -78.75        52.50 o                         
  15   1  24         55.52         40.89        49.53 o                         
 -16   2  24        958.83        943.66        77.85 o                         
 -14   2  24        260.84        242.08        45.10 o                         
 -12   2  24       3527.23       3773.29       261.36 o                         
 -10   2  24        902.80        914.57        82.31 o                         
  -8   2  24        230.95        241.12        39.19 o                         
  -6   2  24        376.78        319.97        38.77 o                         
  -4   2  24          3.92          2.41        34.59 o                         
  -2   2  24        369.60        435.84        34.23 o                         
   0   2  24       2850.71       3306.02       105.98 o                         
   2   2  24       1211.10       1382.29        56.60 o                         
   4   2  24       1463.75       1726.61        69.64 o                         
   6   2  24        715.89        642.77        42.89 o                         
   8   2  24       1831.04       1932.59        71.82 o                         
  10   2  24        283.55        344.77        47.17 o                         
  12   2  24       1905.30       1801.06       101.37 o                         
  14   2  24        485.98        341.81        66.87 o                         
 -13   3  24       1229.03       1235.11       115.83 o                         
 -11   3  24          0.15         40.47        51.53 o                         
  -9   3  24        117.61        104.68        44.73 o                         
  -7   3  24        534.48        478.49        49.32 o                         
  -5   3  24          0.12         54.24        56.36 o                         
  -3   3  24        255.07        210.80        43.28 o                         
  -1   3  24        197.50        165.60        51.61 o                         
   1   3  24       1123.81       1102.57        74.16 o                         
   3   3  24        190.36        182.82        43.17 o                         
   5   3  24         32.64          2.98        40.30 o                         
   7   3  24        707.38        691.93        56.57 o                         
   9   3  24        261.70        184.90        44.66 o                         
  11   3  24         56.30         11.00        49.14 o                         
  -6   4  24        765.08        930.93        94.99 o                         
  -4   4  24         73.82         44.65        48.52 o                         
  -2   4  24        150.27        108.13        45.93 o                         
   0   4  24        853.21        826.80        72.06 o                         
   2   4  24         16.80        -39.22        40.05 o                         
   4   4  24        411.86        306.68        63.86 o                         
 -16   1  25       1186.69       1240.82        75.99 o                         
 -14   1  25         63.08         99.75        41.64 o                         
 -12   1  25       1785.77       1969.60       103.56 o                         
 -10   1  25       2363.34       2428.20       121.38 o                         
  -8   1  25       4150.62       4344.38       167.23 o                         
  -6   1  25        403.31        358.33        29.81 o                         
  -4   1  25        376.05        394.36        30.51 o                         
  -2   1  25        839.16        967.47        39.88 o                         
   0   1  25        355.79        362.02        30.34 o                         
   2   1  25       2677.04       2791.92        85.97 o                         
   4   1  25        452.45        501.08        42.12 o                         
   6   1  25       3221.44       3245.68       101.40 o                         
   8   1  25        147.96        147.19        39.66 o                         
  10   1  25         65.35         12.21        36.59 o                         
  12   1  25        181.21        160.20        42.18 o                         
  14   1  25        622.67        640.91        57.55 o                         
 -15   2  25         31.07         71.68        45.53 o                         
 -13   2  25         35.42        -14.73        50.05 o                         
 -11   2  25         13.12         -1.09        50.83 o                         
  -9   2  25        492.90        544.08        78.49 o                         
  -7   2  25        129.63         34.66        43.01 o                         
  -5   2  25        217.34        151.19        41.60 o                         
  -3   2  25       2213.59       2399.58        94.69 o                         
  -1   2  25         11.30          1.32        31.18 o                         
   1   2  25        431.59        466.86        36.53 o                         
   3   2  25       1160.34       1263.67        55.70 o                         
   5   2  25         50.28         15.56        32.82 o                         
   7   2  25        158.55        231.92        37.49 o                         
   9   2  25          8.67        -12.71        42.64 o                         
  11   2  25         20.08         21.40        43.79 o                         
  13   2  25         59.17         79.85        46.08 o                         
 -12   3  25        153.05        101.51        61.59 o                         
 -10   3  25        406.80        421.64        87.45 o                         
  -8   3  25        415.34        418.64        58.02 o                         
  -6   3  25         43.82        -17.81        43.27 o                         
  -4   3  25         26.69         -2.99        41.72 o                         
  -2   3  25        294.45        247.00        45.60 o                         
   0   3  25       1132.10       1020.19        70.44 o                         
   2   3  25       1789.70       1897.98       119.72 o                         
   4   3  25        113.97        134.03        48.76 o                         
   6   3  25       1111.26       1119.99        81.36 o                         
   8   3  25         68.35         41.22        45.24 o                         
  10   3  25        772.91        819.25        65.75 o                         
  -1   4  25          0.11        -59.98        43.25 o                         
 -16   0  26        166.07        157.41        73.28 o                         
 -14   0  26       2556.71       2797.25       189.43 o                         
 -12   0  26        165.21        138.35        64.06 o                         
 -10   0  26        291.66        420.32        84.85 o                         
  -8   0  26        549.84        529.06        49.09 o                         
  -6   0  26       4633.77       5166.75       224.66 o                         
  -4   0  26       1922.09       2122.10       110.22 o                         
  -2   0  26        749.60        706.10        56.95 o                         
   0   0  26       1104.75       1329.37        61.41 o                         
   2   0  26       3199.53       3512.97       128.24 o                         
   4   0  26         76.55        131.50        61.14 o                         
   6   0  26        209.69        321.82        71.15 o                         
   8   0  26       1119.66       1095.92        78.13 o                         
  10   0  26       5706.81       6873.72       301.62 o                         
  12   0  26       3719.44       4031.15       192.84 o                         
  14   0  26        418.99        433.24       103.82 o                         
 -15   1  26         28.97         15.18        43.67 o                         
 -13   1  26        560.63        729.22        72.33 o                         
 -11   1  26         19.72         55.14        40.84 o                         
  -9   1  26        410.41        449.18        43.67 o                         
  -7   1  26       1194.46       1258.25        85.80 o                         
  -5   1  26        537.04        425.62        33.83 o                         
  -3   1  26       1679.77       1983.20        69.74 o                         
  -1   1  26          0.28        -18.41        28.45 o                         
   1   1  26         43.73         24.24        30.08 o                         
   3   1  26       1716.93       1776.13        78.82 o                         
   5   1  26        699.99        738.52        54.40 o                         
   7   1  26       2831.82       2954.99       126.32 o                         
   9   1  26       1085.78        900.38        58.85 o                         
  11   1  26         80.24         96.02        46.54 o                         
  13   1  26          0.17         62.89        42.74 o                         
 -14   2  26       1354.54       1575.08       141.93 o                         
 -12   2  26        338.82        299.21        73.85 o                         
 -10   2  26         60.87         89.53        53.64 o                         
  -8   2  26       1073.12       1116.79       125.79 o                         
  -6   2  26       1823.02       1754.42        84.05 o                         
  -4   2  26       1099.20       1129.32        72.81 o                         
  -2   2  26       1343.78       1447.90        65.81 o                         
   0   2  26        616.05        649.57        46.88 o                         
   2   2  26          0.18        -48.48        34.06 o                         
   4   2  26        218.67        213.45        39.75 o                         
   6   2  26       1758.71       1787.43        78.91 o                         
   8   2  26         52.53         44.78        47.36 o                         
  10   2  26       1126.22       1062.30        67.65 o                         
  12   2  26        364.62        328.95        52.19 o                         
 -11   3  26         15.43         -7.83        54.94 o                         
  -9   3  26        606.69        580.16        67.58 o                         
  -7   3  26        188.37        251.94        48.38 o                         
  -5   3  26         20.52        -43.60        57.94 o                         
  -3   3  26         36.67         32.08        48.43 o                         
  -1   3  26        213.99        201.93        48.40 o                         
   1   3  26         99.34         69.33        43.18 o                         
   3   3  26        127.39         40.32        43.71 o                         
   5   3  26        488.26        599.70        56.71 o                         
   7   3  26         36.83        -23.91        44.57 o                         
 -14   1  27        176.54        147.89        46.48 o                         
 -12   1  27         28.08         45.44        54.81 o                         
 -10   1  27         16.22          5.31        39.31 o                         
  -8   1  27        672.37        762.47        66.36 o                         
  -6   1  27       2211.07       2487.19       145.12 o                         
  -4   1  27        123.54        134.93        36.19 o                         
  -2   1  27       3311.71       3341.83       109.70 o                         
   0   1  27       1030.18       1103.89        66.33 o                         
   2   1  27       1506.91       1505.08        88.01 o                         
   4   1  27          2.18        -14.76        37.36 o                         
   6   1  27       2045.50       2129.86       135.66 o                         
   8   1  27        171.18        288.37        80.52 o                         
  10   1  27        533.32        666.28        62.29 o                         
  12   1  27        190.65        243.97        49.21 o                         
 -13   2  27         11.59         -8.03        63.08 o                         
 -11   2  27          0.01        -10.55        55.79 o                         
  -9   2  27          0.67        -11.46        50.64 o                         
  -7   2  27          6.57        -70.66        47.10 o                         
  -5   2  27        831.46        792.31        55.08 o                         
  -3   2  27          6.68        -51.85        38.70 o                         
  -1   2  27        700.26        760.89        52.33 o                         
   1   2  27        212.92        160.74        43.90 o                         
   3   2  27         24.13          3.15        41.65 o                         
   5   2  27          4.80         -7.26        39.22 o                         
   7   2  27        256.64        288.29        50.12 o                         
   9   2  27        410.39        362.32        52.94 o                         
  -8   3  27        743.62        652.07        84.48 o                         
  -6   3  27        326.28        384.89        70.73 o                         
  -4   3  27        245.09        229.11        52.97 o                         
  -2   3  27       1179.02       1332.42        90.89 o                         
   0   3  27         92.81         52.13        51.35 o                         
   2   3  27       1320.94       1518.28       121.47 o                         
   4   3  27        787.34        777.77        80.34 o                         
   6   3  27        167.37        144.61        49.01 o                         
 -14   0  28       1132.65       1297.07       116.20 o                         
 -12   0  28        571.67        674.39       119.26 o                         
 -10   0  28          1.90        -75.74        75.25 o                         
  -8   0  28        110.87        146.56        56.90 o                         
  -6   0  28       1208.92       1281.04       107.86 o                         
  -4   0  28        326.83        332.91        65.43 o                         
  -2   0  28        348.34        369.72        46.52 o                         
   0   0  28       1093.85        920.36        97.32 o                         
   2   0  28        182.70        183.54        68.42 o                         
   4   0  28        858.44        992.75        73.62 o                         
   6   0  28         90.13         48.56        84.24 o                         
   8   0  28          2.49         -1.09        56.03 o                         
  10   0  28       1478.40       1451.07       143.41 o                         
  12   0  28        283.00        253.65        88.78 o                         
 -13   1  28        125.28        224.70        56.24 o                         
 -11   1  28        840.87       1106.66       115.30 o                         
  -9   1  28        676.45        820.19        85.94 o                         
  -7   1  28         57.73         54.17        49.28 o                         
  -5   1  28        409.08        378.18        60.86 o                         
  -3   1  28         20.37         56.67        47.07 o                         
  -1   1  28        369.93        414.31        39.96 o                         
   1   1  28        159.79        116.80        36.87 o                         
   3   1  28        746.88        771.18        59.94 o                         
   5   1  28        897.85       1021.33        94.00 o                         
   7   1  28        946.38        939.62        97.87 o                         
   9   1  28        441.76        434.02        67.65 o                         
  11   1  28          9.51         -9.55        55.23 o                         
 -12   2  28        611.40        805.09       131.95 o                         
 -10   2  28        752.71        708.54        80.64 o                         
  -8   2  28        280.70        254.28        57.80 o                         
  -6   2  28       2146.64       2261.43       206.81 o                         
  -4   2  28       1380.51       1567.48       113.73 o                         
  -2   2  28        132.39        163.27        45.86 o                         
   0   2  28        281.88        247.24        65.79 o                         
   2   2  28        219.29        238.83        47.50 o                         
   4   2  28       1410.04       1534.88        83.20 o                         
   6   2  28        324.17        245.39        53.47 o                         
   8   2  28         12.41         46.00        49.95 o                         
  -5   3  28        184.01        115.82        65.04 o                         
  -3   3  28          0.16          5.53        45.18 o                         
  -1   3  28         26.36        -63.96        45.50 o                         
   1   3  28        466.17        393.43        61.61 o                         
   3   3  28       1247.37       1164.68        69.53 o                         
 -12   1  29         16.26         48.60        58.39 o                         
 -10   1  29       1347.84       1735.94       223.68 o                         
  -8   1  29       1342.54       1316.54       151.90 o                         
  -6   1  29          5.86        -81.61        54.41 o                         
  -4   1  29        308.62        174.31        57.08 o                         
  -2   1  29        280.58        279.73        61.25 o                         
   0   1  29         85.96         96.44        38.21 o                         
   2   1  29        117.29         59.00        47.38 o                         
   4   1  29         47.14         61.76        52.79 o                         
   6   1  29       2319.15       2312.16       161.96 o                         
   8   1  29        167.55        211.16        55.99 o                         
  10   1  29         50.91         15.47        52.56 o                         
  -9   2  29        453.44        513.54        98.45 o                         
  -7   2  29          0.01        -29.61        52.55 o                         
  -5   2  29        331.36        178.44        54.15 o                         
  -3   2  29        135.64        125.12        52.95 o                         
  -1   2  29         42.77         13.46        45.98 o                         
   1   2  29        115.85        223.97        66.20 o                         
   3   2  29        237.69        153.13        47.80 o                         
   5   2  29         37.58         80.88        50.41 o                         
   7   2  29         15.97        -56.35        51.31 o                         
 -12   0  30       1328.40       1796.12       215.15 o                         
 -10   0  30          5.13         18.23        66.59 o                         
  -8   0  30         35.16         52.63        59.10 o                         
  -6   0  30        143.47        104.95        87.06 o                         
  -4   0  30       2702.87       2320.44       329.53 o                         
  -2   0  30       1938.28       1363.13       181.93 o                         
   0   0  30          9.64        -33.80        96.60 o                         
   2   0  30        647.49        646.97        80.75 o                         
   4   0  30          0.25        -54.71        55.81 o                         
   6   0  30         10.64        -87.92        58.61 o                         
   8   0  30        883.98        861.99        90.91 o                         
 -11   1  30          5.46        -41.78        73.64 o                         
  -9   1  30        659.61        813.40       112.50 o                         
  -7   1  30         38.36        -84.19        56.13 o                         
  -5   1  30        342.81        196.41        74.61 o                         
  -3   1  30         13.32         -8.39        56.19 o                         
  -1   1  30         80.19          7.27        59.86 o                         
   1   1  30          0.05        -18.44        53.57 o                         
   3   1  30        262.81        162.14        55.52 o                         
   5   1  30        113.14         98.59        57.05 o                         
   7   1  30        754.14        660.96        75.17 o                         
  -6   2  30        302.45        201.77        66.45 o                         
  -4   2  30        620.70        795.09        70.10 o                         
  -2   2  30         38.39         30.77        48.37 o                         
   0   2  30        148.74        132.35        49.93 o                         
   2   2  30       1304.11       1566.15       121.35 o                         
   4   2  30       2988.57       3246.11       185.25 o                         
  -8   1  31          2.61        -63.38        59.56 o                         
  -6   1  31         19.62         20.72        74.75 o                         
  -4   1  31        198.94         76.97        61.56 o                         
  -2   1  31       2331.41       1820.20       156.63 o                         
   0   1  31       1765.09       1918.91       154.67 o                         
   2   1  31        211.62        299.67        57.99 o                         
   4   1  31         40.36         71.87        55.88 o                         
  -6   0  32        742.55        360.75       195.01 o                         
  -4   0  32       3505.87       2256.80       229.47 o                         
  -2   0  32         37.05        -95.82       178.61 o                         
   0   0  32        201.89        -53.11        94.20 o                         
   2   0  32       2113.12       1673.50       191.75 o                         
  -5   1  32         71.62        -95.27        63.51 o                         
  -3   1  32          0.15        -90.58        60.39 o                         
  -1   1  32          1.33        -80.78        92.19 o                         
   1   1  32         21.04         12.18        63.24 o                         
                                                                                
